# Supplementary material for: Comparison of Salmonella enterica Serovars Typhi and Typhimurium Reveals Typhoidal Serovar-Specific Responses to Bile
Source: Infect Immun. 2018 Feb 20;86(3):e00490-17. doi: 10.1128/IAI.00490-17 (PMC5820949; doi:10.1128/IAI.00490-17)
Supplement: Supplemental material [file IAI.00490-17_zii999092312sd1.xlsx]

## Sheet: NC_004631_transcripts_14028
Data S1. Rockhopper output for S. Typhimurium 14028.
Transcription Start	Translation Start	Translation Stop	Transcription Stop	Strand	Name	Synonym	Product	Raw Counts Tm LB Replicate 1	Raw Counts Tm LB Replicate 2	Raw Counts Tm LB Replicate 3	Normalized Counts Tm LB Replicate 1	Normalized Counts Tm LB Replicate 2	Normalized Counts Tm LB Replicate 3	RPKM Tm LB	Expression Tm LB	Raw Counts Tm Bile Replicate 1	Raw Counts Tm Bile Replicate 2	Raw Counts Tm Bile Replicate 3	Normalized Counts Tm Bile Replicate 1	Normalized Counts Tm Bile Replicate 2	Normalized Counts Tm Bile Replicate 3	RPKM Tm Bile	Expression Tm Bile	pValue Tm LB vs Tm Bile	qValue Tm LB vs Tm Bile	FC	Log2 FC
45	190	255	301	+	thrL	t0001	thr operon leader peptide	121	230	72	4729	5259	4111	101	71	166	141	124	6446	6299	3923	84	84	0.00135108	0.00750104	1.1831	0.24257
324	337	2799	2799	+	thrA	t0002	bifunctional aspartokinase I/homoserine dehydrogenase I	1224	2352	844	47713	53729	48111	28	20	1718	2649	3619	66674	117663	114114	41	40	4.61141e-09	4.89909e-08	2	1
2800	2801	3730	3733	+	thrB	t0003	homoserine kinase	1483	2856	1040	57796	65243	59234	91	65	1428	2140	2775	55412	95050	87515	87	85	0.0059034	0.0280782	1.30769	0.387023
3734	3734	5020	5140	+	thrC	t0004	threonine synthase	2010	3376	1375	78293	77101	78334	83	60	1881	2073	2943	73009	92091	92803	68	66	0.0534975	0.178994	1.1	0.137504
5889	5887	5114	4889	-	yaaA	t0005	hypothetical protein	2387	4102	1765	93011	93699	100548	168	123	3092	2362	3593	120006	104917	113289	150	145	0.0188646	0.0767925	1.17886	0.237395
7466	7396	5966	5896	-	yaaJ	t0006	amino-acid transport protein	587	990	381	22888	22632	21698	21	15	509	584	765	19782	25958	24141	16	16	0.00853135	1	1.06667	0.0931094
7534	7665	8618	8706	+	talB	t0007	transaldolase B	50954	78120	34439	1984771	1784125	1960921	2710	2002	59126	32369	48958	2294314	1437339	1543637	1895	1843	0.288096	0.696054	0.920579	-0.119386
8729	8729	9319	9479	+	mogA	t0008	molybdenum cofactor biosynthesis protein MogA	871	1526	685	33948	34861	39041	82	60	1756	692	984	68167	30765	31037	74	73	0.00152156	0.00834563	1.21667	0.282934
	9942	9376	9376	-	yaaH	t0009	hypothetical protein	109	334	85	4254	7629	4870	14	9	99	35	62	3852	1592	1958	4	4	0.00503036	1	0.444444	-1.16993
	10805	10092		-	-	t0010	hypothetical protein	12	24	9	471	553	538	1	0	15	20	25	590	901	801	1	1	9.84811e-05	1	#DIV/0!	#DIV/0!
	11245	10841		-	yaaI	t0011	hypothetical protein	31	37	13	1213	863	741	3	2	23	21	26	920	950	823	2	2	0.100556	1	1	0
11489	11594	13510	13510	+	dnaK	t0012	molecular chaperone DnaK	39899	87442	28639	1554164	1997026	1630686	1285	901	55411	103409	170134	2150135	4591785	5364250	2206	2105	0.00258051	0.0135024	2.33629	1.22422
13511	13596	14735	14746	+	dnaJ	t0013	molecular chaperone DnaJ	4143	9869	2957	161396	225397	168382	235	162	4536	9098	14951	176025	404006	471415	322	307	0.00255038	0.0133755	1.89506	0.922245
	15020	15967		+	-	t0014	regulatory protein	96	202	79	3742	4619	4503	6	4	61	73	104	2397	3245	3308	3	3	0.945192	1	0.75	-0.415037
	16094	16438		+	-	t0015	hypothetical protein	0	2	0	10	47	29	0	0	0	0	0	27	0	3	0	0	0.000218691	1	#DIV/0!	#DIV/0!
	17032	16499		-	-	t0016	hypothetical protein	10	23	8	399	541	478	1	0	11	19	19	442	848	604	1	1	0.00310542	1	#DIV/0!	#DIV/0!
	17492	17049		-	-	t0017	hypothetical protein	13	42	11	522	976	639	2	1	12	25	31	504	1144	981	2	1	0.00101079	1	1	0
	17873	19972		+	-	t0018	chitinase	153	278	105	5979	6358	6007	4	2	114	172	234	4450	7665	7385	3	3	0.00561896	1	1.5	0.584963
	23341	24045		+	-	t0021	hypothetical protein	35	59	16	1373	1348	949	2	1	9	11	16	364	531	514	0	0	4.9166e-09	1	0	#NUM!
	24473	25015		+	bcfA	t0022	fimbrial subunit	67	125	67	2630	2860	3839	7	5	85	62	89	3308	2795	2829	5	5	0.0696671	1	1	0
	25116	25802		+	bcfB	t0023	fimbrial chaperone	5	14	3	204	333	194	0	0	5	11	10	215	508	331	0	0	0.000172128	1	#DIV/0!	#DIV/0!
	28429	29436		+	bcfD	t0025	fimbrial subunit	56	78	30	2190	1802	1758	2	1	51	41	67	1994	1840	2124	2	1	0.0218229	1	1	0
	29437	29982		+	bcfE	t0026	fimbrial subunit	40	59	26	1561	1368	1505	3	2	41	28	39	1610	1274	1251	2	2	0.190411	1	1	0
	29998	30516		+	bcfF	t0027	fimbrial subunit	21	32	13	834	753	753	2	1	24	10	18	960	455	593	1	1	0.517024	1	1	0
	30509	31213		+	bcfG	t0028	fimbrial chaperone	39	54	21	1534	1236	1247	2	1	35	22	37	1368	978	1195	1	1	0.370768	1	1	0
31278	31278	32123		+	-	t0029	hypothetical protein	160	232	112	6237	5319	6415	9	7	142	119	135	5512	5321	4273	6	5	0.13573	1	0.714286	-0.485427
	32162	32449		+	-	t0030	hypothetical protein	43	55	37	1701	1274	2128	7	5	42	32	56	1637	1435	1794	5	5	0.104302	1	1	0
	32998	32549		-	-	t0031	hypothetical protein	1	5	1	42	134	93	0	0	2	0	4	97	31	131	0	0	0.55481	1	#DIV/0!	#DIV/0!
	33368	34363		+	-	t0032	LysR family transcriptional regulator	25	75	27	1006	1730	1576	2	1	21	13	25	835	601	804	0	0	0.00180468	1	0	#NUM!
	34816	34511		-	-	t0033	transcriptional regulator	11	19	3	459	447	220	1	1	13	2	4	507	130	152	0	0	0.359664	1	0	#NUM!
	35339	37057		+	-	t0034	sulfatase	55	110	29	2147	2522	1658	1	1	28	47	51	1091	2127	1622	0	0	0.773392	1	0	#NUM!
	38674	37103		-	-	t0035	secreted 5'-nucleotidase	184	321	129	7170	7334	7383	6	4	204	172	166	7936	7657	5256	4	4	0.0238642	1	1	0
	39534	38773		-	-	t0036	hypothetical protein	13	17	3	523	406	209	0	0	10	4	7	397	208	232	0	0	0.517542	1	#DIV/0!	#DIV/0!
40122	40128	41621	41650	+	-	t0037	secreted sulfatase	1070	1693	665	41710	38674	37897	36	26	724	928	1350	28103	41225	42588	25	24	0.0945337	1	0.923077	-0.115477
	41720	42910		+	-	t0038	sulfatase regulatory protein	144	271	101	5616	6210	5801	6	4	145	134	144	5664	5971	4550	4	4	0.0524366	1	1	0
	43198	44181		+	-	t0039	hypothetical protein	45	58	28	1790	1347	1648	2	1	22	16	35	858	729	1131	0	0	0.0315316	1	0	#NUM!
	44308	46023		+	-	t0040	sulfatase	285	402	171	11124	9187	9780	7	5	199	231	328	7733	10276	10343	5	5	0.046831	1	1	0
46173	46186	47352	47352	+	nhaA	t0041	pH-dependent sodium/proton antiporter	3666	5717	2488	142810	130578	141679	160	118	1127	1760	2607	43760	78180	82222	60	58	0.0827879	0.255384	0.491525	-1.02466
47353	47414	48313	48313	+	nhaR	t0042	transcriptional activator NhaR	2684	4016	1781	104573	91718	101431	149	110	1043	1802	2142	40479	80040	67555	71	69	0.624094	1	0.627273	-0.672835
50414	50407	48368	48368	-	-	t0043	glycosyl hydrolase	753	1042	434	29366	23814	24728	17	12	494	598	861	19182	26555	27158	12	11	0.0491249	1	0.916667	-0.125531
	51820	50447		-	-	t0044	transport protein	117	171	82	4587	3906	4683	4	3	48	83	125	1889	3686	3957	2	2	0.735653	1	0.666667	-0.584963
52656	52540	52277	52241	-	rpsT	t0045	30S ribosomal protein S20	3706	7977	2691	144379	182193	153232	860	605	6534	1996	1775	253576	88635	55986	503	502	0.576485	1	0.829752	-0.269248
	52646	52861		+	-	t0046	hypothetical protein	29	46	15	1158	1067	910	6	4	20	37	44	803	1681	1388	6	5	0.000694856	1	1.25	0.321928
52862	52869	53807	53807	+	ribF	t0047	bifunctional riboflavin kinase/FMN adenylyltransferase	2803	5495	2090	109192	125516	119047	174	125	3377	3722	5212	131045	165283	164358	168	163	0.0026688	0.0139163	1.304	0.382944
53808	53852	56686		+	ileS	t0048	isoleucyl-tRNA synthetase	15819	26291	11421	616183	600443	650298	298	219	27867	20517	26651	1081341	911075	840305	340	333	0.00612023	0.0289373	1.52055	0.604591
	56686	57186	57340	+	lspA	t0049	lipoprotein signal peptidase	1623	2858	1212	63244	65283	69041	179	131	2620	1967	2488	101696	87384	78463	181	178	0.00298292	0.0153779	1.35878	0.44231
57341	57341	57790	57790	+	fkpB	t0050	FkbB-type 16 kD peptidyl-prolyl cis-trans isomerase	1367	2339	952	53259	53434	54224	163	119	1836	1446	1827	71252	64207	57635	146	143	0.0113044	0.049	1.20168	0.265054
57791	57793	58743	58866	+	ispH	t0051	4-hydroxy-3-methylbut-2-enyl diphosphate reductase	1583	2570	1097	61675	58707	62517	87	64	1693	1271	1701	65722	56465	53637	63	61	0.197986	0.508206	0.953125	-0.0692627
58929	58943	60145	60145	+	-	t0052	hypothetical protein	1120	1843	756	43645	42112	43095	48	35	1192	1202	1560	46254	53414	49194	42	41	0.00846302	0.038328	1.17143	0.228269
60146	60161	61081	61206	+	yaaF	t0053	ribonucleoside hydrolase RihC	4119	5362	2413	160460	122465	137404	204	152	2974	2823	3937	115404	125382	124146	135	132	0.309423	0.739719	0.868421	-0.203533
61789	61789	61103	61103	-	citB	t0054	transcriptional regulator CitB	363	506	229	14160	11577	13085	25	18	254	221	320	9890	9830	10111	14	14	0.507888	1	0.777778	-0.36257
	63410	61791		-	citA	t0055	sensor kinase CitA	196	327	124	7670	7482	7067	6	4	164	160	229	6376	7130	7225	4	4	0.0312716	1	1	0
64850	64846	63545	63545	-	oadB	t0056	oxaloacetate decarboxylase subunit beta	1283	5456	2886	49993	124610	164342	116	86	2280	4956	1657	88472	220070	52250	87	92	0.0287346	0.10888	1.06977	0.0972972
66649	66634	64859	64851	-	oadA	t0057	oxaloacetate decarboxylase	6749	25564	16424	262894	583840	935165	433	334	13493	24259	8680	523588	1077220	273703	335	351	0.0697094	0.224641	1.0509	0.0716229
66889	66889	66650		-	oadG	t0058	oxaloacetate decarboxylase subunit gamma	35	90	50	1377	2072	2882	11	8	38	61	36	1508	2751	1142	7	7	0.323912	1	0.875	-0.192645
	68388	67048		-	citC	t0059	citrate-sodium symporter	27	40	16	1080	921	931	0	0	19	15	23	773	699	744	0	0	0.85859	1	#DIV/0!	#DIV/0!
	68633	69676		+	citC	t0060	[citrate (pro-3S)-lyase] ligase	38	72	32	1513	1651	1828	2	1	37	51	79	1468	2275	2501	2	1	0.000501276	1	1	0
	69706	69999		+	citD	t0061	citrate lyase subunit gamma	31	46	16	1218	1058	944	5	3	31	39	57	1222	1755	1814	5	5	1.01784e-06	1	1.66667	0.736966
	69996	70865	70865	+	citE	t0062	citrate lyase subunit beta	111	175	68	4331	4001	3878	6	4	127	101	213	4952	4512	6729	6	6	4.96754e-05	1	1.5	0.584963
70866	70876	72396		+	citF	t0063	citrate lyase subunit alpha	187	278	97	7312	6355	5564	5	4	215	198	385	8376	8798	12164	6	6	8.28745e-08	1	1.5	0.584963
	72396	72947		+	citX	t0064	citx protein	66	92	43	2580	2109	2487	5	4	90	82	135	3508	3646	4273	7	6	7.44693e-08	1	1.5	0.584963
	72925	73833		+	citG	t0065	CitG protein	63	105	41	2456	2417	2387	3	2	62	61	128	2441	2728	4037	3	3	0.000252332	1	1.5	0.584963
74000	74013	74834	74838	+	dapB	t0066	dihydrodipicolinate reductase	1101	1939	684	42912	44286	38986	71	51	1007	731	1125	39109	32499	35481	44	43	0.274476	0.667045	0.843137	-0.246161
75670	75687	76835	76835	+	carA	t0067	carbamoyl phosphate synthase small subunit	716	1255	786	27920	28679	44756	37	29	1405	476	505	54520	21147	15936	26	26	0.0704372	1	0.896552	-0.157541
76851	76851	80078	80078	+	carB	t0068	carbamoyl phosphate synthase large subunit	1332	2599	1580	51886	59367	89983	26	20	5068	1412	1615	196674	62714	50920	32	32	0.000262934	1	1.6	0.678072
80342	80352	80747	80747	+	caiF	t0069	DNA-binding transcriptional activator CaiF	1271	1260	592	49514	28785	33738	124	94	1031	508	413	40012	22574	13029	63	63	0.885314	1	0.670213	-0.577309
	81421	80825	80825	-	caiE	t0070	carnitine operon protein CaiE	119	201	83	4652	4594	4746	10	7	69	101	121	2703	4486	3834	6	6	0.400023	1	0.857143	-0.222392
82371	82318	81533	81533	-	caiD	t0071	carnitinyl-CoA dehydratase	394	549	240	15378	12547	13670	23	17	279	198	262	10851	8830	8277	12	11	0.949795	1	0.647059	-0.628031
83925	83925	82372	82372	-	caiC	t0072	crotonobetaine/carnitine-CoA ligase	357	514	206	13932	11741	11745	10	8	289	299	380	11225	13288	12006	8	7	0.0416917	1	0.875	-0.192645
85205	85205	83988	83926	-	caiB	t0073	crotonobetainyl-CoA:carnitine CoA-transferase	500	742	300	19496	16955	17102	20	14	420	386	556	16297	17172	17537	14	13	0.0457584	1	0.928571	-0.106915
86459	86459	85317	85206	-	caiA	t0074	crotonobetainyl-CoA dehydrogenase	377	512	236	14714	11706	13454	15	11	292	248	293	11361	11052	9239	9	9	0.384655	1	0.818182	-0.289507
	88011	86494		-	caiT	t0075	L-carnitine/gamma-butyrobetaine antiporter	68	96	44	2664	2203	2519	2	1	57	21	21	2244	957	675	0	0	0.0158516	1	0	#NUM!
	88492	89262		+	fixA	t0076	electron transfer flavoprotein FixA	95	162	63	3704	3719	3640	6	4	123	33	54	4810	1502	1722	3	3	0.830578	1	0.75	-0.415037
	89278	90219		+	fixB	t0077	electron transfer flavoprotein FixB	116	178	51	4553	4069	2922	5	4	108	44	51	4219	1964	1615	2	2	0.83918	1	0.5	-1
	90269	91555		+	fixC	t0078	oxidoreductase FixC	88	176	56	3459	4035	3239	3	2	101	77	120	3922	3431	3792	2	2	0.014318	1	1	0
	91552	91839		+	fixX	t0079	ferredoxin like protein FixX	18	29	11	712	664	626	3	2	14	14	16	556	629	506	1	1	0.757701	1	0.5	-1
	91987	93327		+	yaaU	t0080	metabolite transport protein	90	163	53	3519	3725	3069	3	2	87	60	74	3401	2676	2361	2	2	0.368976	1	1	0
93392	93416	93646	93668	+	-	t0081	lipoprotein	74	66	32	2910	1514	1822	11	9	31	212	297	1240	9429	9369	30	28	6.57748e-41	1	3.11111	1.63743
93928	93931	94353	94372	+	-	t0082	hypothetical protein	373	599	275	14560	13688	15701	46	34	272	333	438	10576	14800	13827	31	30	0.105765	1	0.882353	-0.180572
95038	94867	94577	94555	-	-	t0083	hypothetical protein	201	268	100	7852	6126	5724	31	22	106	252	342	4148	11203	10810	31	29	1.76033e-05	1	1.31818	0.398549
	95077	95271		+	-	t0084	hypothetical protein	0	0	0	10	1	3	0	0	0	0	0	6	4	15	0	0	0.00686937	1	#DIV/0!	#DIV/0!
	95765	95989		+	-	t0085	hypothetical protein	26	32	13	1035	743	794	5	3	18	17	35	723	779	1131	4	3	0.0240997	1	1	0
	96041	97345		+	-	t0086	sulfatase	147	261	100	5761	5970	5741	6	4	151	141	214	5891	6290	6767	5	4	0.00435368	1	1	0
	97342	97653		+	-	t0087	hypothetical protein	29	24	15	1145	551	886	3	2	17	20	25	690	891	809	2	2	0.152957	1	1	0
98060	98060	98590		+	yabF	t0088	glutathione-regulated potassium-efflux system ancillary protein KefF	109	145	58	4251	3319	3310	9	6	58	95	175	2251	4254	5534	7	7	0.00393814	1	1.16667	0.222392
	98583	100445	100445	+	kefC	t0089	glutathione-regulated potassium-efflux system protein KefC	329	486	202	12830	11112	11505	8	6	322	508	761	12495	22577	24002	10	10	1.06564e-08	1	1.66667	0.736966
100642	100644	101123	101123	+	folA	t0090	dihydrofolate reductase	550	1062	469	21436	24270	26715	68	50	450	197	315	17480	8787	9938	25	25	0.0953067	0.285293	0.5	-1
102067	102067	101219	101054	-	apaH	t0091	diadenosine tetraphosphatase	1406	2219	874	54794	50681	49772	83	60	1291	1409	1977	50105	62570	62347	70	68	0.0193317	0.0782039	1.13333	0.180572
102455	102455	102078	102068	-	apaG	t0092	ApaG protein	1472	2176	990	57365	49714	56405	194	144	1730	1620	2354	67158	71966	74238	194	188	0.00345877	0.0175721	1.30556	0.384664
	103279	102458	102456	-	ksgA	t0093	dimethyladenosine transferase	3277	5538	2242	127673	126497	127711	212	154	3178	2773	3903	123351	123139	123068	154	149	0.127514	0.358568	0.967532	-0.047618
	104265	103276		-	pdxA	t0094	4-hydroxythreonine-4-phosphate dehydrogenase	2271	3928	1603	88460	89723	91305	124	90	2425	2336	3013	94108	103740	95012	101	98	0.0678991	0.219742	1.08889	0.122857
105560	105551	104265		-	surA	t0095	peptidyl-prolyl cis-trans isomerase SurA	6873	12330	4699	267742	281611	267562	293	211	6672	6084	7504	258927	270183	236613	202	198	0.215396	0.544719	0.938389	-0.0917426
108076	107959	105605	105605	-	imp	t0096	organic solvent tolerance protein	10514	19916	7347	409554	454854	418329	253	181	10385	11817	18103	402993	524752	570785	220	212	0.0551442	0.183827	1.17127	0.228075
108131	108213	109025	109356	+	djlA	t0097	Dna-J like membrane chaperone protein	955	1831	722	37204	41827	41161	68	49	1145	983	1315	44439	43682	41481	54	53	0.022196	0.0885309	1.08163	0.113211
109779	109779	109120	109120	-	rluA	t0098	23S rRNA/tRNA pseudouridine synthase A	322	520	270	12550	11889	15423	26	20	724	246	338	28107	10938	10660	25	25	0.000320272	1	1.25	0.321928
112814	112697	109791	109780	-	hepA	t0099	ATP-dependent helicase HepA	2369	3675	1974	92297	83940	112442	43	33	4333	2174	2947	168168	96553	92934	41	41	0.00902713	0.0404398	1.24242	0.313158
115226	115222	112871	112862	-	polB	t0100	DNA polymerase II	379	560	212	14788	12794	12098	7	5	534	452	585	20758	20098	18465	8	8	1.00251e-06	1	1.6	0.678072
	116002	115562		-	-	t0101	IS element transposase	0	0	0	0	0	0	0	0	0	0	0	0	0	0	0	0	1	1	#DIV/0!	#DIV/0!
	116022	117230		+	-	t0102	IS element transposase	0	3	1	37	69	96	0	0	0	0	0	0	0	0	0	0	1	1	#DIV/0!	#DIV/0!
	118222	118641		+	-	t0104	hypothetical protein	17	40	11	697	915	649	2	1	13	13	12	519	581	407	1	1	0.259268	1	1	0
	119342	118647		-	araD	t0105	L-ribulose-5-phosphate 4-epimerase	60	82	28	2354	1885	1621	3	2	35	48	68	1374	2135	2158	2	2	0.0668316	1	1	0
	120985	119483		-	araA	t0106	L-arabinose isomerase	150	237	94	5870	5431	5406	5	3	113	134	229	4422	5974	7242	4	3	0.00767603	1	1	0
	122705	120996		-	araB	t0107	ribulokinase	69	113	45	2723	2584	2593	2	1	76	61	97	2963	2744	3074	1	1	0.00550705	1	1	0
122900	123046	123891	124004	+	araC	t0108	DNA-binding transcriptional regulator AraC	1537	3034	1027	59874	69307	58511	104	73	1409	1470	2180	54688	65307	68745	76	74	0.146261	0.398472	1.0137	0.0196288
124005	124010	124777	124777	+	yabI	t0109	DedA family integral membrane protein	332	605	226	12939	13839	12907	23	17	197	250	269	7651	11138	8505	12	11	0.986302	1	0.647059	-0.628031
	125523	124816	124816	-	thiQ	t0110	thiamine transporter ATP-binding subunit	142	284	118	5545	6496	6765	12	8	213	125	158	8301	5559	4983	9	8	0.0143006	1	1	0
	127117	125507		-	thiP	t0111	thiamine transporter membrane protein	296	516	204	11533	11785	11639	9	7	349	306	333	13571	13611	10508	7	7	0.00763601	1	1	0
128147	128076	127093		-	tbpA	t0112	thiamine transporter substrate binding subunit	1223	2025	889	47648	46249	50667	66	48	907	836	1181	35217	37127	37264	38	37	0.582062	1	0.770833	-0.375509
129912	129912	128254	128253	-	yabN	t0113	transcriptional regulator SgrR	437	762	284	17047	17419	16181	14	10	567	576	820	22017	25591	25885	15	14	1.18823e-06	1	1.4	0.485427
131067	131067	130462	130454	-	leuD	t0114	isopropylmalate isomerase small subunit	239	383	139	9337	8768	7954	19	14	263	407	554	10222	18077	17475	25	25	7.92096e-13	1	1.78571	0.836501
132478	132478	131078	131068	-	leuC	t0115	isopropylmalate isomerase large subunit	834	1282	514	32490	29300	29289	29	21	913	1617	1984	35433	71829	62576	41	40	1.5421e-11	1.89512e-10	1.90476	0.929611
	133572	132481	132479	-	leuB	t0116	3-isopropylmalate dehydrogenase	707	1260	418	27551	28787	23813	34	24	674	1182	1697	26158	52504	53531	41	40	9.10084e-09	9.49118e-08	1.66667	0.736966
135143	135143	133572		-	leuA	t0117	2-isopropylmalate synthase	347	657	240	13538	15021	13674	12	8	431	664	1025	16746	29507	32322	17	16	9.51108e-12	1	2	1
	135317	135231		-	leuL	t0118	leu operon leader peptide	14	27	3	568	622	210	8	5	18	17	20	730	754	655	8	8	5.68702e-05	1	1.6	0.678072
	135975	136919		+	leuO	t0119	leucine transcriptional activator	131	218	66	5125	5000	3808	6	4	65	88	141	2551	3948	4461	4	3	0.407277	1	0.75	-0.415037
137233	137241	138965		+	ilvI	t0120	acetolactate synthase 3 catalytic subunit	1109	1891	687	43228	43200	39162	33	24	1104	1160	1957	42874	51517	61712	31	30	0.00228741	1	1.25	0.321928
	138965	139459	139459	+	ilvH	t0121	acetolactate synthase 3 regulatory subunit	326	727	240	12706	16624	13702	41	28	411	566	780	15981	25159	24610	45	44	2.43271e-07	2.26207e-06	1.57143	0.652077
139699	139743	140747	140753	+	fruR	t0122	DNA-binding transcriptional regulator FruR	3592	6945	2262	139931	158627	128796	201	141	2481	2264	3660	96273	100568	115402	107	103	0.828823	1	0.730496	-0.453051
141235	141353	141811	141812	+	yabB	t0123	cell division protein MraZ	3764	6350	2602	146626	145038	148199	437	319	4063	4161	5144	157688	184786	162191	374	366	0.0304767	0.114244	1.14734	0.198287
141813	141813	142754		+	mraW	t0124	S-adenosyl-methyltransferase MraW	4056	7060	2885	157992	161255	164289	234	171	4318	4992	6433	167570	221693	202847	214	209	0.038357	0.137222	1.22222	0.289507
	142751	143116	143131	+	ftsL	t0125	cell division protein FtsL	1208	1861	781	47071	42504	44486	166	122	1425	1682	2219	55296	74705	69994	187	182	5.45659e-05	0.00038828	1.4918	0.577057
143132	143132	144898		+	ftsI	t0126	penicillin-binding protein 3	3159	6398	2394	123052	146130	136329	106	76	4105	4743	5949	159324	210609	187572	107	105	0.00299959	0.0154464	1.38158	0.466318
	144885	146372		+	murE	t0127	UDP-N-acetylmuramoylalanyl-D-glutamate--2,6-diaminopimelate ligase	4838	7726	3313	188487	176451	188662	168	124	4748	5710	7458	184254	253559	235171	154	150	0.0650013	0.211872	1.20968	0.274622
	146369	147727		+	murF	t0128	UDP-N-acetylmuramoyl-tripeptide--D-alanyl-D-alanine ligase	4533	6827	3223	176575	155930	183558	169	126	6037	5264	6613	234284	233765	208512	169	165	0.0335141	0.123793	1.30952	0.389042
	147721	148803	148803	+	mraY	t0129	phospho-N-acetylmuramoyl-pentapeptide-transferase	2163	3477	1407	84261	79423	80142	102	75	2495	2348	2743	96844	104265	86492	90	88	0.0276973	0.106278	1.17333	0.230613
148804	148806	150122		+	murD	t0130	UDP-N-acetylmuramoyl-L-alanyl-D-glutamate synthetase	3943	5875	2595	153612	134196	147767	149	110	4278	4200	5335	166023	186531	168221	134	131	0.0191335	0.077473	1.19091	0.252063
	150122	151366		+	ftsW	t0131	cell division protein FtsW	1743	2650	1170	67932	60528	66626	70	52	1836	1984	2467	71264	88128	77794	64	63	0.0171008	0.0703052	1.21154	0.27684
	151363	152430	152430	+	murG	t0132	undecaprenyldiphospho-muramoylpentapeptide beta-N- acetylglucosaminyltransferase	2373	3715	1543	92456	84865	87904	113	82	2502	2516	3110	97105	111737	98069	97	95	0.034647	0.126946	1.15854	0.212304
152489	152549	154024		+	murC	t0133	UDP-N-acetylmuramate--L-alanine ligase	4282	6430	2802	166804	146853	159595	144	106	4598	4640	5684	178451	206049	179234	130	127	0.0412046	0.145351	1.19811	0.260764
	154017	154937	154938	+	ddl	t0134	D-alanine--D-alanine ligase	3472	5415	2579	135245	123684	146870	196	146	4449	4158	5128	172651	184643	161684	191	187	0.00759067	0.0348282	1.28082	0.35707
154939	154939	155769		+	ftsQ	t0135	cell division protein FtsQ	1830	3033	1278	71288	69276	72767	116	85	2191	2710	3270	85049	120376	103124	126	123	0.000709221	0.00419812	1.44706	0.533124
	155766	157028	157028	+	ftsA	t0136	cell division protein FtsA	5588	9115	3917	217693	208176	223044	233	171	6140	6155	8682	238288	273348	273758	213	207	0.0772833	0.242517	1.21053	0.275634
157049	157089	158240	158240	+	ftsZ	t0137	cell division protein FtsZ	17816	24900	11721	694000	568684	667420	747	558	19055	14129	20328	739422	627422	640936	597	580	0.0760152	0.239696	1.03943	0.0557878
158256	158341	159258	159258	+	lpxC	t0138	UDP-3-O-[3-hydroxymyristoyl] N-acetylglucosamine deacetylase	22154	33114	14150	862948	756270	805693	1195	880	21200	19278	24477	822663	856022	771778	910	889	0.0924619	0.278611	1.01023	0.0146799
159418	159539	160036	160097	+	yacA	t0139	SecA regulator SecM	1681	3181	1163	65478	72648	66237	191	136	1785	1627	2552	69279	72250	80465	154	148	0.0637838	0.208651	1.08824	0.121991
160098	160098	162803	162921	+	secA	t0140	preprotein translocase subunit SecA	14788	24574	9896	576049	561231	563516	287	209	19140	14906	22811	742713	661908	719239	270	261	0.0290907	0.109874	1.2488	0.320547
162958	162959	163354	163360	+	mutT	t0141	nucleoside triphosphate pyrophosphohydrolase	267	442	164	10409	10100	9350	34	25	236	297	386	9176	13217	12177	29	29	0.000883159	1	1.16	0.214125
	164377	163388		-	-	t0142	aldo/keto reductase	43	70	21	1703	1606	1203	2	1	50	48	48	1974	2144	1517	1	1	0.000666811	1	1	0
	164463	165404		+	-	t0143	LysR family transcriptional regulator	1	0	1	55	14	96	0	0	0	0	0	15	25	29	0	0	0.000495743	1	#DIV/0!	#DIV/0!
165601	165592	165401	165309	-	yacG	t0144	zinc-binding protein	611	826	385	23815	18874	21949	150	112	781	523	726	30324	23234	22896	136	132	0.000541995	0.00330799	1.17857	0.237039
	166345	165602	165602	-	yacF	t0145	hypothetical protein	2198	3506	1411	85654	80085	80370	151	110	2344	1745	2406	90955	77505	75876	112	109	0.173496	0.457856	0.990909	-0.0131754
167052	166965	166345		-	coaE	t0146	dephospho-CoA kinase	1520	2434	950	59214	55600	54120	124	90	1224	1064	1526	47513	47275	48135	79	76	0.429822	0.971372	0.844444	-0.243926
167155	167191	168234	168242	+	guaC	t0147	guanosine 5'-monophosphate oxidoreductase	6595	12825	3590	256910	292906	204451	348	240	15574	4841	8839	604360	214963	278701	361	350	0.0290453	0.109874	1.45833	0.544321
	169467	168265		-	hofC	t0148	type IV pilin biogenesis protein	21	46	25	843	1057	1436	1	0	28	17	24	1088	789	781	0	0	0.89905	1	#DIV/0!	#DIV/0!
	170842	169457		-	hofB	t0149	hypothetical protein	45	87	39	1772	1993	2275	1	1	40	33	52	1584	1467	1655	1	1	0.717686	1	1	0
	171289	170852		-	ppdD	t0150	major pilin subunit	14	23	5	547	536	319	1	1	8	2	7	349	105	250	0	0	0.00168296	1	0	#NUM!
172416	172404	171511	171511	-	nadC	t0151	quinolinate phosphoribosyltransferase	1464	2524	952	57034	57657	54258	87	62	1119	649	1067	43421	28856	33668	40	39	0.589737	1	0.629032	-0.668794
172474	172492	173055		+	ampD	t0152	N-acetyl-anhydromuranmyl-L-alanine amidase	1476	2170	976	57501	49561	55577	129	96	2332	1814	2339	90524	80550	73752	147	144	0.00018005	0.00119691	1.5	0.584963
	173052	173906	174033	+	ampE	t0153	regulatory protein AmpE	884	1309	536	34448	29906	30523	50	36	890	755	1101	34540	33529	34731	41	40	0.00262231	0.0136896	1.11111	0.152003
	174948	173998		-	-	t0154	glycosyl hydrolase	142	237	63	5538	5414	3601	7	5	165	135	185	6430	5997	5858	6	6	0.000327628	1	1.2	0.263034
	176354	174948		-	-	t0155	symporter	59	88	29	2324	2031	1670	2	1	38	49	60	1512	2200	1900	1	1	0.117428	1	1	0
178020	177888	176518	176518	-	aroP	t0156	aromatic amino acid transporter	400	1015	297	15585	23202	16945	19	13	413	739	922	16049	32828	29092	19	18	5.35714e-06	1	1.38462	0.469485
178402	178454	179218	179347	+	pdhR	t0157	transcriptional regulator PdhR	2569	3354	1268	100094	76600	72230	148	108	1939	1751	2888	75258	77792	91083	110	106	0.193623	0.499377	0.981481	-0.026967
179373	179378	182041	182055	+	aceE	t0158	pyruvate dehydrogenase subunit E1	69811	85115	34917	2719300	1943889	1988132	1127	832	153306	77056	128318	5948789	3421604	4045832	1734	1678	0.00179183	0.00967631	2.01683	1.01209
182056	182056	183945	183997	+	aceF	t0159	dihydrolipoamide acetyltransferase	30169	36679	14203	1175153	837693	808714	678	497	70067	34531	55434	2718842	1533331	1747816	1090	1058	0.000596792	0.00359895	2.12877	1.09002
184100	184144	185571	185586	+	lpdA	t0160	dihydrolipoamide dehydrogenase	45775	68093	26262	1783055	1555120	1495361	1551	1128	67913	98325	156910	2635282	4366003	4947330	2910	2789	0.00182788	0.00983594	2.47252	1.30598
185748	185860	186144	186144	+	-	t0161	hypothetical protein	22	41	18	884	940	1068	4	3	59	58	91	2316	2603	2882	9	9	7.48489e-33	1	3	1.58496
	186973	186182		-	-	t0162	hypothetical protein	30	28	19	1178	655	1083	1	1	23	38	41	903	1712	1309	1	1	1.84067e-05	1	1	0
	188608	186986		-	yacH	t0163	hypothetical protein	175	259	140	6849	5934	8013	5	4	131	226	269	5089	10076	8511	4	4	0.00105197	1	1	0
188896	188997	191594	191594	+	acnB	t0164	bifunctional aconitate hydratase 2/2-methylisocitrate dehydratase	38660	70209	25706	1505886	1603458	1463665	818	586	26336	153003	221663	1021933	6793954	6988955	1982	1899	1.7527e-05	0.000134167	3.24061	1.69627
191779	191782	192144	192219	+	-	t0165	hypothetical protein	1480	2373	1081	57674	54196	61566	214	159	2862	2096	2331	111084	93099	73524	258	255	8.79009e-05	0.000607424	1.60377	0.68147
192379	192379	193332		+	kdgT	t0166	2-keto-3-deoxygluconate permease	346	664	271	13501	15166	15431	21	15	204	304	441	7921	13518	13930	12	12	0.314267	1	0.8	-0.321928
	193329	194600		+	ygbK	t0167	hypothetical protein	739	1298	496	28791	29652	28293	31	22	445	801	1134	17288	35603	35782	24	23	0.0107434	1	1.04545	0.0641303
	194590	195573	195573	+	pdxA	t0168	4-hydroxythreonine-4-phosphate dehydrogenase	1591	2650	1177	62008	60532	67062	87	64	1020	1565	2265	39608	69500	71422	63	61	0.220466	0.555995	0.953125	-0.0692627
195574	195583	196350	196385	+	-	t0169	transcriptional regulator	1720	2903	1184	67022	66312	67468	119	87	2545	2148	2947	98755	95399	92940	128	124	0.00111443	0.00635251	1.42529	0.511253
197184	197174	196380	196380	-	speD	t0170	S-adenosylmethionine decarboxylase	1086	2250	1232	42319	51407	70199	90	68	2577	1193	1345	100000	52997	42428	82	81	0.01419	0.0597979	1.19118	0.252387
198083	198055	197195	197185	-	speE	t0171	spermidine synthase	1836	4005	2022	71551	91470	115173	144	107	4765	2036	2298	184901	90441	72472	136	134	0.0102401	0.0451616	1.25234	0.324622
198523	198509	198162	198162	-	yacC	t0172	hypothetical protein	266	476	147	10378	10883	8377	40	28	371	216	243	14432	9596	7672	30	30	0.00488101	1	1.07143	0.0995357
198701	198711	200321	200463	+	yacK	t0173	multicopper oxidase	1547	2325	863	60269	53117	49185	46	33	2419	2172	3239	93872	96485	102128	62	60	1.52252e-06	1.31365e-05	1.81818	0.862496
202789	202789	200399	200321	-	gcd	t0174	glucose dehydrogenase	573	687	261	22330	15700	14894	10	7	301	1833	3340	11696	81431	105325	29	27	7.12727e-61	1	3.85714	1.94753
202945	202995	203531	203716	+	hpt	t0175	hypoxanthine-guanine phosphoribosyltransferase	1236	2379	992	48145	54351	56520	135	98	2218	765	1028	86103	34004	32427	96	94	0.135351	0.375497	0.959184	-0.060121
204271	204251	203589	203570	-	yadF	t0176	carbonic anhydrase	3270	6604	2599	127382	150831	148024	297	214	3641	2576	4742	141302	114397	149516	212	203	0.14883	0.403604	0.948598	-0.0761311
	205283	206053	206053	+	yadH	t0177	ABC transporter integral membrane protein	301	567	206	11729	12954	11760	22	15	371	383	550	14426	17009	17372	21	21	5.0526e-05	1	1.4	0.485427
204315	204360	205286		+	yadG	t0178	ABC transporter ATP-binding protein	695	1190	475	27091	27194	27064	40	29	684	887	1278	26575	39427	40312	39	38	3.72021e-05	0.000273718	1.31034	0.389947
206158	206158	206598		+	yadI	t0179	PTS system transporter subunit IIA	52	76	34	2046	1741	1976	5	4	134	48	56	5234	2158	1783	7	6	5.01342e-08	1	1.5	0.584963
206660	206660	207889	207889	+	yadE	t0180	hypothetical protein	369	672	261	14378	15363	14897	16	12	246	192	264	9559	8549	8339	7	7	0.415089	1	0.583333	-0.777608
208325	208276	207896	207896	-	panD	t0181	aspartate alpha-decarboxylase	1383	2299	822	53905	52512	46854	186	134	1035	562	771	40165	24989	24326	80	78	0.388805	0.890628	0.58209	-0.780687
209282	209225	208371	208371	-	panC	t0182	pantoate--beta-alanine ligase	1151	2026	867	44852	46282	49414	74	54	1664	650	891	64592	28897	28114	48	47	0.244744	0.605467	0.87037	-0.200299
210145	210145	209351	209303	-	panB	t0183	3-methyl-2-oxobutanoate hydroxymethyltransferase	580	1117	445	22608	25511	25369	42	30	994	323	535	38602	14383	16885	30	29	0.0354627	1	0.966667	-0.0489096
	211430	210255		-	staG	t0184	fimbrial-like adhesin protein	0	0	0	0	0	0	0	0	0	0	0	0	0	0	0	0	1	1	#DIV/0!	#DIV/0!
	212063	211467		-	staF	t0185	fimbrial protein	0	1	0	0	29	0	0	0	0	0	0	0	0	0	0	0	1	1	#DIV/0!	#DIV/0!
	212677	212063		-	staE	t0186	fimbrial protein	0	0	0	0	7	0	0	0	0	0	0	0	0	0	0	0	1	1	#DIV/0!	#DIV/0!
	213252	212686		-	staD	t0187	fimbrial protein	0	0	0	0	0	0	0	0	0	0	0	0	0	0	0	0	1	1	#DIV/0!	#DIV/0!
	215830	213239		-	staC	t0188	outer membrane usher protein	0	0	0	0	0	0	0	0	0	0	0	0	0	0	0	0	1	1	#DIV/0!	#DIV/0!
	216639	215905		-	staB	t0189	chaperone protein EcpD	0	0	0	0	0	0	0	0	0	0	0	0	0	0	0	0	1	1	#DIV/0!	#DIV/0!
	217402	216818		-	staA	t0190	fimbrial protein	0	0	0	0	0	0	0	0	0	0	0	0	0	0	0	0	1	1	#DIV/0!	#DIV/0!
	218276	217797	217797	-	folK	t0191	2-amino-4-hydroxy-6-hydroxymethyldihydropteridine pyrophosphokinase	515	775	340	20085	17714	19392	53	39	926	521	597	35937	23142	18835	54	54	1.25456e-05	9.88647e-05	1.38462	0.469485
219700	219691	218273		-	pcnB	t0192	poly(A) polymerase	4005	7110	3014	156010	162401	171618	157	115	4121	2701	3880	159918	119966	122342	97	94	0.639139	1	0.817391	-0.290901
220796	220728	219832	219832	-	yadB	t0193	glutamyl-Q tRNA(Asp) synthetase	768	1331	553	29945	30419	31527	46	34	401	354	540	15568	15756	17034	18	17	0.166087	1	0.5	-1
221285	221252	220797	220797	-	dksA	t0194	RNA polymerase-binding transcription factor	16546	31124	11236	644522	710816	639759	2041	1458	17782	14804	19224	690017	657387	606144	1461	1428	0.0984053	0.292833	0.979424	-0.0299947
222133	222133	221429	221287	-	sfsA	t0195	sugar fermentation stimulation protein A	993	1588	664	38711	36273	37840	72	53	905	1281	1677	35153	56894	52898	70	68	0.000641372	0.00384738	1.28302	0.359542
222682	222680	222150	222134	-	ligT	t0196	2'-5' RNA ligase	290	591	179	11322	13512	10202	31	21	408	286	413	15853	12721	13027	26	26	0.00104095	1	1.2381	0.308122
222708	222708	225182	225182	+	hrpB	t0197	ATP-dependent RNA helicase HrpB	1740	2926	1339	67795	66843	76285	38	28	2303	2213	2739	89372	98283	86371	37	36	0.00447805	0.0220127	1.28571	0.36257
225213	225323	227845	227902	+	mrcB	t0198	penicillin-binding protein 1b	4554	7382	3104	177403	168604	176745	94	69	4601	4273	5691	178549	189761	179444	74	72	0.185561	0.482294	1.04348	0.0614005
	230378	231175		+	fhuC	t0200	iron-hydroxamate transporter ATP-binding protein	12	36	11	505	837	632	1	0	67	37	72	2612	1682	2290	2	2	5.99435e-48	1	#DIV/0!	#DIV/0!
	231175	232065		+	fhuD	t0201	iron-hydroxamate transporter substrate-binding protein	24	69	15	950	1580	898	1	1	60	38	65	2343	1702	2078	2	2	2.23928e-10	1	2	1
	232062	234119		+	fhuB	t0202	iron-hydroxamate transporter permease	61	91	33	2409	2094	1895	1	1	118	65	108	4595	2916	3424	1	1	2.82157e-09	1	1	0
235503	235490	234210	234196	-	hemL	t0203	glutamate-1-semialdehyde aminotransferase	3643	6152	2510	141917	140518	142917	151	110	5241	2688	4021	203379	119388	126801	120	116	0.0553393	0.184343	1.05455	0.0766213
235655	235660	237081	237081	+	yadQ	t0204	chloride channel protein	609	1151	504	23742	26300	28706	25	18	863	749	949	33507	33290	29929	23	22	0.000169629	1	1.22222	0.289507
237082	237118	237507	237776	+	yadR	t0205	iron-sulfur cluster insertion protein ErpA	664	1068	411	25890	24411	23415	86	63	879	1038	831	34120	46129	26228	90	91	7.57192e-07	6.65758e-06	1.44444	0.530515
	238231	237608		-	yadS	t0206	hypothetical protein	223	448	158	8714	10249	9007	21	14	115	72	124	4493	3228	3921	6	6	0.0125062	1	0.428571	-1.22239
	239068	238268	238245	-	btuF	t0207	vitamin B12-transporter protein BtuF	744	1277	506	28997	29176	28866	49	36	808	604	900	31372	26863	28404	37	36	0.0175162	0.0717533	1	0
239774	239759	239061		-	mtn	t0208	5'-methylthioadenosine/S-adenosylhomocysteine nucleosidase	3186	5284	2428	124123	120689	138254	246	182	4920	2680	4361	190933	119043	137514	220	213	0.0170718	0.0702492	1.17033	0.226915
239840	239844	241361	241469	+	dgt	t0209	deoxyguanosinetriphosphate triphosphohydrolase	1164	1823	737	45345	41646	42000	38	28	1129	1823	2628	43828	80983	82870	47	45	6.79996e-06	5.50168e-05	1.60714	0.684498
241481	241491	242918	242930	+	htrA	t0210	serine endoprotease	13431	23650	9078	523190	540137	516931	510	368	7817	11669	15473	303331	518181	487875	314	305	0.154149	0.414989	0.828804	-0.270897
243067	243071	244228	244255	+	yaeG	t0211	carbohydrate diacid transcriptional activator CdaR	170	372	195	6637	8506	11135	10	7	2370	3926	1696	91999	174372	53477	88	92	0	0	13.1429	3.71621
244718	244703	244317	244119	-	yaeH	t0212	hypothetical protein	14033	22861	8842	546636	522103	503460	1868	1354	10778	13079	18038	418254	580771	568747	1392	1350	0.0868481	0.265032	0.997046	-0.00426833
247113	247113	246289	246079	-	dapD	t0214	2,3,4,5-tetrahydropyridine-2,6-carboxylate N-succinyltransferase	6122	11140	4161	238497	254427	236959	410	294	9080	5623	8410	352341	249724	265181	360	350	0.0780122	0.243627	1.19048	0.251539
249856	249815	247143	247114	-	glnD	t0215	PII uridylyl-transferase	1813	2861	1177	70644	65354	67063	34	25	2765	2465	3368	107306	109455	106203	41	40	0.000128299	0.000872014	1.6	0.678072
250757	250722	249928	249873	-	map	t0216	methionine aminopeptidase	2688	4834	1954	104708	110420	111276	188	136	4561	2730	3967	176991	121238	125108	182	177	0.00175486	0.00952191	1.30147	0.380143
251015	251172	251897	252051	+	rpsB	t0217	30S ribosomal protein S2	31100	64426	28836	1211411	1471374	1641925	2706	1985	90334	34663	36090	3505278	1539181	1137930	2857	2838	0.1096	0.318198	1.42972	0.515736
252052	252155	253006	253006	+	tsf	t0218	elongation factor Ts	21788	48979	21473	848722	1118592	1222666	1710	1248	72514	25379	30802	2813814	1126935	971183	1946	1921	0.0353364	0.128985	1.53926	0.62224
253007	253151	253876	254010	+	pyrH	t0219	uridylate kinase	8303	13734	6832	323425	313673	389055	628	471	13031	4160	5715	505658	184725	180207	406	399	0.293611	0.706001	0.847134	-0.239338
254017	254023	254580	254580	+	frr	t0220	ribosome recycling factor	8341	15100	5995	324905	344869	341369	833	604	11455	4474	5809	444516	198685	183180	501	493	0.38377	0.882651	0.816225	-0.292961
254581	254722	255918	256002	+	dxr	t0221	1-deoxy-D-xylulose 5-phosphate reductoisomerase	1087	1806	773	42355	41247	44063	48	35	1285	786	1034	49867	34921	32610	33	32	0.144706	1	0.914286	-0.129283
256013	256231	256989	256989	+	-	t0222	undecaprenyl pyrophosphate synthase	1847	3503	1392	71949	80011	79283	140	101	1645	1871	2302	63865	83103	72582	98	96	0.235783	0.587134	0.950495	-0.073249
256990	257002	257859	257870	+	cdsA	t0223	CDP-diglyceride synthase	1338	2693	1083	52152	61505	61699	94	68	1552	1654	2012	60243	73476	63454	78	76	0.0432325	0.151388	1.11765	0.160465
257871	257871	259223	259254	+	yaeL	t0224	zinc metallopeptidase RseP	5276	12162	4264	205518	277773	242785	253	178	5401	6205	7221	209606	275553	227702	178	175	0.214666	0.543478	0.983146	-0.0245223
259255	259255	261666	261666	+	yaeT	t0225	outer membrane protein assembly factor YaeT	26808	54767	20950	1044242	1250778	1192906	671	482	31099	25519	35018	1206779	1133169	1104126	488	475	0.219396	0.554414	0.985477	-0.0211056
261667	261789	262274	262274	+	ompH	t0226	periplasmic chaperone	12222	23159	8859	476108	528927	504420	1438	1035	16845	7574	9171	653645	336353	289162	890	877	0.144803	0.394973	0.847343	-0.238982
262275	262278	263303	263408	+	lpxD	t0227	UDP-3-O-[3-hydroxymyristoyl] glucosamine N-acyltransferase	7046	14336	5244	274485	327420	298591	410	292	7111	5301	6599	275953	235409	208086	238	233	0.517231	1	0.797945	-0.325638
263409	263409	263864	263867	+	fabZ	t0228	(3R)-hydroxymyristoyl-ACP dehydratase	3567	6969	2729	138964	159160	155397	459	331	3651	2342	3099	141701	103998	97740	256	251	0.767072	1	0.758308	-0.399144
263868	263868	264656		+	lpxA	t0229	UDP-N-acetylglucosamine acyltransferase	5066	9639	3770	197366	220148	214679	370	267	5247	3693	4584	203626	164021	144560	220	216	0.779498	1	0.808989	-0.305808
	264656	265804		+	lpxB	t0230	lipid-A-disaccharide synthase	1971	3813	1486	76800	87100	84621	100	72	1666	1476	1832	64649	65551	57786	55	54	0.884879	1	0.75	-0.415037
	265801	266397	266397	+	rnhB	t0231	ribonuclease HII	978	1727	661	38133	39443	37676	89	64	844	928	1035	32757	41236	32659	60	59	0.106876	0.311865	0.921875	-0.117357
266416	266421	269903	269903	+	dnaE	t0232	DNA polymerase III subunit alpha	6487	11301	4863	252699	258108	276911	102	75	7797	7161	9259	302577	317994	291954	89	87	0.0759273	0.239585	1.16	0.214125
269904	269916	270875	270883	+	accA	t0233	acetyl-CoA carboxylase carboxyltransferase subunit alpha	3982	7331	2717	155108	167448	154711	230	165	2764	2411	3158	107284	107072	99582	111	109	0.64848	1	0.660606	-0.598138
270940	271067	271525	271525	+	tnpA	t0234	insertion sequence element IS200 transposase	2158	3784	1599	84093	86425	91092	259	189	1643	1410	2179	63772	62613	68733	146	141	0.946704	1	0.746032	-0.422691
273601	273604	275745	275745	+	ldcC	t0236	lysine decarboxylase	2502	4015	1589	97473	91708	90492	59	43	2890	3827	5532	112165	169967	174439	73	71	0.000122755	0.000836835	1.65116	0.723482
275746	275801	276190	276252	+	-	t0237	hypothetical protein	707	1051	388	27546	24018	22101	87	62	708	790	1083	27489	35109	34163	85	82	1.79888e-05	0.000137471	1.32258	0.403356
276253	276253	277545	277687	+	tilS	t0238	tRNA(Ile)-lysidine synthetase	944	1367	556	36781	31235	31708	35	25	944	1118	1515	36638	49662	47790	35	34	2.62934e-05	1	1.36	0.443607
	277883	277629	277493	-	rof	t0239	Rho-binding antiterminator	2022	2758	1013	78780	63003	57719	359	260	1655	1722	2031	64245	76503	64061	272	267	0.122894	0.349249	1.02692	0.0383281
278134	278076	277876		-	yaeP	t0240	hypothetical protein	1917	2732	1006	74687	62415	57317	445	322	1702	1825	2141	66044	81076	67522	362	355	0.0611515	0.201344	1.10248	0.140758
278274	278274	278819		+	yaeQ	t0241	hypothetical protein	614	1011	419	23941	23098	23901	59	43	517	363	515	20077	16155	16251	32	32	0.536942	1	0.744186	-0.426265
	278816	279238	279238	+	yaeJ	t0242	peptidyl-tRNA hydrolase domain-containing protein	567	926	349	22108	21152	19898	68	49	595	584	825	23108	25946	26022	60	59	0.000516894	0.0031804	1.20408	0.267933
279239	279270	279971	279971	+	cutF	t0243	copper homeostasis and adhesion lipoprotein	1203	1945	798	46892	44423	45454	88	64	961	1162	1799	37308	51623	56746	71	69	0.0270069	0.104068	1.07812	0.108524
280674	280537	280079	280079	-	tnpA	t0244	insertion sequence element IS200 transposase	1358	2390	1049	52928	54583	59745	165	121	1040	842	1396	40357	37427	44032	91	88	0.907489	1	0.727273	-0.459432
282474	282474	280756	280719	-	proS	t0245	prolyl-tRNA synthetase	9009	14668	6734	350933	334999	383434	279	207	12530	5359	8546	486206	237994	269458	198	192	0.152249	0.411112	0.927536	-0.108524
	283292	282585	282482	-	yaeB	t0246	hypothetical protein	755	1423	446	29430	32504	25395	58	41	477	345	505	18547	15335	15939	24	23	0.346178	0.808046	0.560976	-0.83399
283757	283693	283289		-	rcsF	t0247	outer membrane lipoprotein	2074	3473	1250	80810	79320	71201	265	190	1356	713	1090	52654	31662	34394	100	97	0.117209	0.335401	0.510526	-0.969943
284665	284627	283812	283769	-	metQ	t0248	DL-methionine transporter substrate-binding subunit	4958	8157	3263	193126	186311	185824	317	230	4146	4972	7216	160881	220809	227528	257	248	0.140123	0.386144	1.07826	0.108706
	285319	284666	284666	-	yaeE	t0249	DL-methionine transporter permease	364	664	283	14189	15174	16154	31	23	703	364	526	27307	16197	16612	31	30	3.75082e-05	1	1.30435	0.383329
286343	286343	285312		-	metN	t0250	DL-methionine transporter ATP-binding subunit	515	837	399	20074	19125	22718	26	19	817	319	531	31705	14191	16767	20	20	0.0160562	1	1.05263	0.0740006
286524	286533	287099	287476	+	yaeD	t0251	D,D-heptose 1,7-bisphosphate phosphatase	442	967	300	17253	22103	17083	47	33	528	487	731	20496	21637	23064	39	38	0.00131743	0.00733215	1.15152	0.203533
287477			289010	+	-	t0252	16S ribosomal RNA	5493	8980	5602	213986	205089	319009	206	160	29130	15015	26984	1130347	666741	850798	597	575	4.40958e-10	5.06323e-09	3.59375	1.84549
289097			289172	+	-	t0253	Glu tRNA	194	448	218	7560	10242	12424	178	132	706	240	272	27432	10663	8601	206	204	6.94001e-08	6.73349e-07	1.54545	0.628031
289366			292371	+	-	t0254	23S ribosomal RNA	35279	66131	35435	1374203	1510326	2017622	719	543	113335	200125	444893	4397781	8886350	14027305	3246	3028	3.99373e-17	5.69263e-16	5.57643	2.47934
293014	293014	293469	293481	+	-	t0255	hypothetical protein	24	36	13	938	839	766	2	1	22	86	168	860	3821	5309	7	7	1.88005e-85	1	7	2.80735
293551	293573	294874	294947	+	kgtP	t0256	alpha-ketoglutarate transporter	192	360	131	7510	8235	7488	8	5	153	796	1201	5945	35384	37867	21	20	2.03947e-58	1	4	2
295238	295194	294871	294778	-	yfiM	t0257	hypothetical protein	180	229	126	7025	5250	7189	26	20	254	154	191	9867	6853	6029	23	23	0.000713354	1	1.15	0.201634
296686	296594	295239	295239	-	pssA	t0258	phosphatidylserine synthase	5639	8642	3773	219685	197380	214850	210	155	4531	3452	5144	175840	153318	162194	124	120	0.890803	1	0.774194	-0.369234
299391	299369	296709	296698	-	-	t0259	acyl-CoA synthetase	8045	12424	5420	313400	283758	308609	153	113	9340	7277	10135	362430	323145	319566	129	125	0.0969322	0.289206	1.10619	0.145605
300111	300103	299423	299395	-	-	t0260	hypothetical protein	615	1031	434	23956	23550	24749	48	35	541	260	485	21016	11569	15313	24	23	0.994146	1	0.657143	-0.605721
300630	300595	300176	300134	-	yfiG	t0261	thioredoxin	572	1028	377	22291	23481	21504	74	53	688	684	876	26726	30392	27625	68	67	7.89177e-05	0.000548683	1.26415	0.338169
300755	300799	301836	301892	+	yfiF	t0262	methyltransferase	2147	3408	1496	83649	77840	85185	107	79	4321	1616	2284	167685	71758	72026	102	100	0.0116171	0.0501166	1.26582	0.340075
302652	302641	301952	301819	-	ung	t0263	uracil-DNA glycosylase	1824	2802	1100	71054	64009	62654	131	95	2781	1854	2690	107928	82367	84828	136	132	0.00190125	0.0101705	1.38947	0.474539
302828	302960	303343	303437	+	yfiD	t0264	autonomous glycyl radical cofactor GrcA	31525	25695	9017	1227994	586833	513431	2733	2021	62552	11045	13382	2427234	490447	421957	2921	2898	0.0120597	0.0518784	1.43394	0.519988
	303992	303405		-	yfiK	t0265	neutral amino-acid efflux protein	36	55	19	1410	1263	1104	2	2	19	17	29	753	794	929	1	1	0.186672	1	0.5	-1
306502	306344	305010	305010	-	srmB	t0267	ATP-dependent RNA helicase SrmB	3041	4620	2133	118462	105525	121459	116	86	2978	1912	2608	115570	84923	82248	72	70	0.383397	0.88224	0.813953	-0.296982
306466	306474	307211	307214	+	yfiC	t0268	hypothetical protein	500	1060	339	19507	24212	19345	40	28	430	315	508	16696	13998	16036	21	21	0.547224	1	0.75	-0.415037
	308818	307196		-	nadB	t0269	L-aspartate oxidase	177	401	121	6919	9169	6926	6	4	203	205	285	7910	9134	8999	5	5	0.000723985	1	1.25	0.321928
309035	309243	309818	309818	+	rpoE	t0270	RNA polymerase sigma factor RpoE	5157	12068	3715	200879	275611	211563	574	398	4201	2161	2953	163042	95964	93133	208	203	0.132121	0.36924	0.51005	-0.971289
309819	309850	310500		+	rseA	t0271	anti-RNA polymerase sigma factor SigE	8520	19570	5746	331901	446962	327199	820	566	4905	2489	3821	190365	110533	120475	221	215	0.0261543	0.101212	0.379859	-1.39647
	310500	311456		+	rseB	t0272	periplasmic negative regulator of sigmaE	3804	7874	2821	148176	179848	160649	239	170	2751	1615	2595	106766	71727	81820	93	90	0.147577	0.401094	0.529412	-0.917538
	311453	311932	311932	+	rseC	t0273	SoxR reducing system protein RseC	529	1096	403	20635	25046	22977	66	47	410	247	371	15933	11006	11714	27	26	0.345172	0.807043	0.553191	-0.854149
312191	312191	313990	314006	+	lepA	t0274	GTP-binding protein LepA	5965	10074	4408	232354	230087	251007	179	132	7436	4466	6280	288557	198318	198022	130	126	0.258976	0.634121	0.954545	-0.0671142
314007	314007	314981	315094	+	lepB	t0275	signal peptidase I	3931	6882	3274	153135	157177	186453	228	169	5544	2532	3210	215151	112454	101236	149	146	0.514799	1	0.863905	-0.211055
	315932	316837	316837	+	era	t0276	GTP-binding protein Era	2517	3906	1976	98071	89219	112540	146	110	3731	1856	2565	144786	82447	80874	115	113	0.0762245	0.240189	1.02727	0.0388192
315231	315255	315935		+	rnc	t0277	ribonuclease III	1985	3339	1461	77324	76272	83193	157	115	1868	1327	1682	72493	58963	53044	92	90	0.748478	1	0.782609	-0.353637
316838	316849	317577	317577	+	recO	t0278	DNA repair protein RecO	554	1000	445	21585	22844	25363	43	31	1037	525	649	40259	23353	20474	39	38	0.000240261	0.00156514	1.22581	0.293731
317578	317589	318320		+	pdxJ	t0279	pyridoxine 5'-phosphate synthase	2210	3702	1526	86096	84563	86917	160	117	3563	1795	2654	138267	79733	83686	140	137	0.0315147	0.11765	1.17094	0.227667
	318320	318700	318747	+	acpS	t0280	4'-phosphopantetheinyl transferase	633	1233	488	24675	28172	27829	97	70	1174	538	758	45591	23892	23907	83	81	0.000801119	0.00470024	1.15714	0.210567
	319072	318812	318812	-	-	t0281	ferredoxin	35	75	26	1393	1727	1504	8	5	33	20	23	1313	898	730	3	3	0.189733	1	0.6	-0.736966
320036	320036	319125	319125	-	-	t0282	transcriptional regulator	163	262	117	6384	6002	6704	9	6	166	38	55	6462	1708	1763	3	3	0.168998	1	0.5	-1
	320152	321348		+	-	t0283	transmembrane transport protein	6	22	9	239	512	533	0	0	6	10	10	242	451	322	0	0	0.747875	1	#DIV/0!	#DIV/0!
321370	321370	322287	322287	+	-	t0284	2-dehydropantoate 2-reductase	213	360	136	8303	8223	7764	12	8	136	116	131	5290	5182	4131	5	5	0.916561	1	0.625	-0.678072
323214	323174	322326	322326	-	yfhH	t0285	DNA-binding transcriptional regulator	261	414	166	10180	9456	9492	15	11	448	312	427	17394	13896	13472	18	17	5.02074e-08	1	1.54545	0.628031
323290	323290	324183	324193	+	murQ	t0286	N-acetylmuramic acid-6-phosphate etherase	656	1526	511	25577	34873	29111	47	33	1089	778	1206	42283	34581	38039	44	42	6.56104e-05	0.000461098	1.27273	0.347923
324194	324194	325555	325558	+	-	t0287	PTS system transporter subunit IIBC	788	1775	566	30697	40546	32279	36	25	1216	1126	1529	47217	50033	48230	36	35	1.56221e-05	1	1.4	0.485427
325559	325559	326194	326218	+	yfhB	t0288	hypothetical protein	600	1134	435	23375	25906	24780	53	38	790	1013	1192	30691	44986	37587	60	59	9.00341e-08	8.63682e-07	1.55263	0.634716
326219	326219	326770	326863	+	yfhC	t0289	tRNA-specific adenosine deaminase	217	382	148	8456	8746	8470	21	15	197	226	275	7676	10040	8695	16	15	0.00399186	1	1	0
328376	328365	326938	326844	-	yfhD	t0290	transglycosylase	549	801	345	21392	18303	19665	18	13	479	383	497	18600	17008	15699	12	11	0.152624	1	0.846154	-0.241008
328608	328621	332508	332514	+	purL	t0291	phosphoribosylformylglycinamidine synthase	3989	5879	2884	155389	134265	164232	51	38	7271	2133	3186	282175	94754	100481	41	40	0.0848937	0.260819	1.05263	0.0740006
333203	333203	334588	334588	+	-	t0292	sensor kinase	811	1453	517	31621	33195	29456	31	22	864	952	1226	33549	42300	38662	28	27	0.000225281	1	1.22727	0.295456
	335351	336688	336688	+	yfhA	t0293	transcriptional regulator	2273	3684	1523	88548	84145	86764	88	64	2569	2287	3106	99703	101584	97955	76	74	0.0375464	0.134959	1.15625	0.209453
334589	334590	335354		+	yfhG	t0294	hypothetical protein	1221	2031	740	47587	46386	42171	82	59	1207	1238	1819	46859	54972	57355	71	69	0.00653938	0.0304657	1.16949	0.225881
336689	336765	337103	337338	+	glnB	t0295	nitrogen regulatory protein P-II 1	1459	2543	900	56831	58095	51294	228	163	1392	892	1125	54046	39619	35499	129	127	0.683809	1	0.779141	-0.360043
	338612	337152	337152	-	-	t0296	transmembrane transport protein	76	217	77	2974	4967	4433	4	2	389	98	110	15108	4356	3472	5	5	4.86923e-11	1	2.5	1.32193
	340812	338668	338668	-	cadA	t0297	lysine decarboxylase	2129	4880	1949	82943	111453	110978	65	47	7886	832	406	306033	36951	12819	54	55	0.0139613	0.0590529	1.17021	0.226771
342268	342226	340895	340895	-	cadB	t0298	lysine/cadaverine antiporter	1359	2885	1343	52971	65899	76499	66	48	13516	1432	603	524471	63604	19034	150	151	3.17968e-18	4.57532e-17	3.14583	1.65344
344119	344119	342575	342575	-	cadC	t0299	DNA-binding transcriptional activator CadC	850	1360	584	33140	31060	33291	28	21	830	608	874	32214	27026	27587	19	18	0.0746667	1	0.857143	-0.222392
345506	345490	344300	344294	-	hmpA	t0300	nitric oxide dioxygenase	4472	2766	582	174207	63176	33157	104	75	1735	2722	2362	67341	120875	74503	73	73	0.189936	0.491262	0.973333	-0.0389941
345760	345815	347068	347212	+	glyA	t0301	serine hydroxymethyltransferase	44284	65081	29000	1724972	1486338	1651242	1744	1292	48628	21777	38011	1886964	967015	1198474	1113	1077	0.541068	1	0.833591	-0.262588
347252	347253	348392	348459	+	hcaT	t0302	3-phenylpropionic acid transporter	451	871	348	17573	19898	19838	23	16	499	321	397	19382	14263	12536	13	13	0.295328	1	0.8125	-0.29956
349670	349664	348387	348368	-	csiE	t0303	stationary phase inducible protein CsiE	842	1270	515	32830	29018	29355	32	23	1204	1926	2651	46757	85554	83589	58	56	1.00112e-19	1.48762e-18	2.43478	1.28379
349589	349790	350428	350441	+	-	t0304	hypothetical protein	260	493	216	10158	11280	12319	24	17	247	319	445	9590	14186	14035	20	19	0.00326158	1	1.11765	0.160465
352428	352418	351405	351405	-	asrC	t0306	anaerobic sulfite reductase subunit C	395	614	209	15393	14043	11923	19	13	341	257	278	13254	11421	8778	11	10	0.311837	1	0.769231	-0.378512
353247	353247	352429	352429	-	asrB	t0307	anaerobic sulfite reductase subunit B	228	340	98	8901	7787	5624	12	9	177	145	146	6892	6479	4629	7	7	0.170296	1	0.777778	-0.36257
354294	354294	353251	353251	-	asrA	t0308	anaerobic sulfite reductase subunit A	299	474	126	11661	10828	7215	13	9	246	153	176	9550	6800	5554	7	6	0.573475	1	0.666667	-0.584963
	355354	354476		-	-	t0309	hypothetical protein	74	102	40	2905	2350	2283	3	2	32	13	28	1272	584	896	1	1	8.81152e-09	1	0.5	-1
356313	356302	355499	355499	-	suhB	t0310	inositol monophosphatase	658	1368	560	25630	31255	31906	50	36	970	380	363	37653	16886	11450	27	27	0.54289	1	0.75	-0.415037
356416	356421	357152	357393	+	-	t0311	RNA methyltransferase	1352	2586	966	52670	59067	55047	105	75	1241	786	1132	48157	34919	35702	55	54	0.977449	1	0.72	-0.473931
357394	357394	357888	357993	+	yfhP	t0312	DNA-binding transcriptional regulator IscR	382	755	226	14914	17261	12890	43	30	478	529	514	18555	23503	16230	39	39	7.26325e-05	0.000506534	1.3	0.378512
358032	358069	359283	359283	+	-	t0313	cysteine desulfurase	4140	6904	2902	161266	157695	165253	181	132	7480	3731	4144	290257	165678	130670	162	160	0.04226	0.14855	1.21212	0.277534
359284	359311	359697	359705	+	nifU	t0314	scaffold protein	1961	3104	1415	76399	70896	80579	264	196	3989	2152	2340	154796	95572	73797	282	279	0.00122419	0.00687212	1.42347	0.509411
359726	359726	360049	360049	+	iscA	t0315	iron-sulfur cluster assembly protein	1334	2272	978	51964	51895	55733	223	164	2558	1441	1607	99278	63995	50676	222	220	0.00176212	0.0095385	1.34146	0.423808
360050	360246	360761	360762	+	hscB	t0316	co-chaperone HscB	1057	1663	665	41192	37987	37887	103	75	1287	753	824	49958	33437	25997	71	70	0.103053	0.303683	0.933333	-0.0995357
360774	360774	362624	362624	+	hscA	t0317	chaperone protein HscA	2772	4742	2138	107980	108319	121757	82	60	4715	2475	3383	182974	109926	106693	73	71	0.00693946	0.0321649	1.18333	0.242857
362625	362626	362961	362967	+	fdx	t0318	ferredoxin	1858	2987	1444	72378	68230	82242	295	221	3443	1500	1722	133601	66617	54312	255	252	0.0297911	0.111951	1.14027	0.189377
362968	362973	363173	363173	+	yfhJ	t0319	hypothetical protein	250	434	172	9751	9924	9839	67	48	458	199	221	17800	8877	6977	56	55	0.00117873	0.00667197	1.14583	0.196397
363180	363227	364510	364510	+	yfhI	t0320	aminopeptidase	2917	5215	2167	113660	119117	123426	126	92	5286	3561	5194	205152	158165	163784	140	136	0.000401774	0.00251289	1.47826	0.563901
364511	364620	365396	365535	+	sseB	t0321	enhanced serine sensitivity protein SseB	1294	2350	908	50434	53684	51723	92	66	1726	1215	1773	67012	53959	55911	78	75	0.0182547	0.0744434	1.13636	0.184425
366633	366633	365965		-	-	t0322	hypothetical protein	164	306	116	6419	6997	6621	13	9	158	102	121	6145	4567	3823	7	7	0.427232	1	0.777778	-0.36257
367735	367722	366880	366872	-	sseA	t0323	3-mercaptopyruvate sulfurtransferase	5112	7001	3273	199128	159893	186362	288	215	6456	3532	5192	250547	156844	163701	231	225	0.184295	0.479949	1.04651	0.0655883
367903	367931	372865		+	-	t0324	lipoprotein	5434	9411	4006	211678	214948	228126	60	44	5962	5668	7884	231352	251698	248601	50	49	0.117694	0.336575	1.11364	0.155278
	372866	375181	375181	+	pbpC	t0325	penicillin-binding protein 1C	407	669	247	15855	15296	14084	9	6	338	313	420	13149	13926	13243	5	5	0.105299	1	0.833333	-0.263034
377617	377711	378340		+	-	t0327	anaerobic reductase subunit	418	782	298	16282	17864	17017	37	27	213	156	183	8275	6954	5772	11	11	0.00216684	1	0.407407	-1.29546
	378333	379142		+	-	t0328	anaerobic reductase subunit	241	461	147	9398	10550	8391	16	11	106	70	93	4125	3108	2933	4	4	0.000111025	1	0.363636	-1.45943
	379142	380005	380005	+	-	t0329	polyferredoxin	212	396	148	8272	9054	8458	13	9	73	57	60	2858	2537	1910	2	2	1.88024e-10	1	0.222222	-2.16993
380102	380126	380557	380653	+	ndk	t0330	nucleoside diphosphate kinase	4791	11944	3965	186650	272792	225768	756	528	3457	6056	9805	134167	268948	309162	575	549	0.168724	0.447078	1.03977	0.0562682
380656	380764	381930	382066	+	yfgB	t0331	ribosomal RNA large subunit methyltransferase N	2930	4366	2174	114152	99729	123795	128	96	3347	1553	2075	129892	68972	65428	76	75	0.485696	1	0.78125	-0.356144
382073	382224	383198	383198	+	yfgA	t0332	cytoskeletal protein RodZ	2049	3340	1382	79816	76281	78712	109	80	2690	2099	2722	104389	93214	85827	99	96	0.0180077	0.073502	1.2	0.263034
383199	383225	384343	384429	+	ispG	t0333	4-hydroxy-3-methylbut-2-en-1-yl diphosphate synthase	3063	4627	1984	119336	105691	112985	136	100	3983	3606	4754	154586	160138	149899	141	138	0.000753177	0.00444189	1.38	0.464668
384451	384454	385728	385728	+	hisS	t0334	histidyl-tRNA synthetase	5955	10746	4619	231970	245432	263052	264	193	6575	4597	6389	255149	204146	201472	177	172	0.366694	0.848096	0.891192	-0.166192
385729	385742	386362	386372	+	-	t0335	hypothetical protein	3422	5896	2490	133295	134674	141792	300	219	4558	2721	3397	176892	120850	107132	221	217	0.10364	0.304921	0.990868	-0.0132358
386373	386373	387551	387557	+	-	t0336	outer membrane protein assembly complex subunit YfgL	3801	6832	2612	148091	156043	148737	177	128	4264	2284	3205	165469	101436	101057	106	104	0.5365	1	0.8125	-0.29956
387560	387670	389142	389166	+	engA	t0337	GTP-binding protein EngA	2475	3985	1862	96407	91013	106059	89	66	2925	1369	2019	113509	60806	63681	55	53	0.543341	1	0.80303	-0.316474
	389231	389452	389452	+	-	t0338	hypothetical protein	63	116	39	2461	2667	2236	15	11	83	36	45	3245	1599	1445	9	9	0.27704	1	0.818182	-0.289507
	392048	393013		+	sinI	t0340	hypothetical protein	82	150	66	3223	3442	3809	4	3	94	58	103	3662	2612	3272	3	3	0.104294	1	1	0
	393133	399525		+	ratA	t0341	hypothetical protein	25	36	13	991	843	788	0	0	36	23	35	1407	1030	1118	0	0	5.60401e-06	1	#DIV/0!	#DIV/0!
	405324	406904		+	-	t0343	hypothetical protein	58	79	40	2259	1805	2313	1	1	42	32	46	1648	1448	1453	0	0	0.823747	1	0	#NUM!
413904	413904	412555	412549	-	xseA	t0345	exodeoxyribonuclease VII large subunit	930	1115	637	36227	25469	36322	31	24	613	542	795	23810	24077	25092	18	18	0.504124	1	0.75	-0.415037
414065	414065	415531	415531	+	guaB	t0346	inosine 5'-monophosphate dehydrogenase	2843	3956	2978	110754	90349	169572	105	84	8847	1563	2125	343293	69436	67021	110	109	0.00458095	0.0224457	1.29762	0.375867
415532	415601	417178	417181	+	guaA	t0347	GMP synthase	3463	5507	3254	134918	125786	185277	122	94	9003	1857	2616	349349	82484	82508	110	108	0.0323606	0.120412	1.14894	0.200299
	417266	417424		+	-	t0348	hypothetical protein	0	0	0	0	0	0	0	0	0	0	0	0	0	0	0	0	1	1	#DIV/0!	#DIV/0!
	418190	417501		-	-	t0349	hypothetical protein	2	2	1	99	58	88	0	0	0	0	1	14	0	59	0	0	8.93287e-09	1	#DIV/0!	#DIV/0!
	418958	418419		-	-	t0350	hypothetical protein	0	0	0	0	0	0	0	0	0	0	0	0	0	0	0	0	1	1	#DIV/0!	#DIV/0!
	420102	420239		+	-	t0353	hypothetical protein	3	8	3	150	188	203	1	1	1	3	1	72	153	40	0	0	0.0066521	1	0	#NUM!
	420336	422549		+	-	t0354	hypothetical protein	356	543	215	13874	12416	12296	7	5	181	142	245	7049	6317	7732	3	3	0.199665	1	0.6	-0.736966
424126	424126	422585	422578	-	ppx	t0355	exopolyphosphatase	1949	3071	1205	75940	70139	68613	63	46	2436	2329	3352	94557	103451	105691	67	65	0.0010565	0.00605025	1.41304	0.498806
426269	426197	424131	424127	-	ppk	t0356	polyphosphate kinase	3723	6362	2388	145049	145301	135994	95	68	5917	5719	8150	229631	253981	256968	123	119	0.000113284	0.000773426	1.75	0.807355
	427024	426386	426386	-	purN	t0357	phosphoribosylglycinamide formyltransferase	679	1102	453	26473	25167	25815	55	40	715	317	384	27759	14106	12128	28	28	0.810604	1	0.7	-0.514573
428061	428061	427024		-	purM	t0358	phosphoribosylaminoimidazole synthetase	1798	2820	1323	70068	64411	75349	90	67	1869	636	1006	72559	28244	31728	43	42	0.576592	1	0.626866	-0.673772
428359	428474	429100	429124	+	upp	t0359	uracil phosphoribosyltransferase	6923	11563	6051	269671	264082	344561	618	466	15995	2775	3423	620693	123258	107954	456	452	0.162911	0.433697	0.969957	-0.0440072
429172	429188	430477	430547	+	uraA	t0360	uracil transporter	2433	4622	2118	94772	105571	120649	112	82	4945	560	1002	191920	24902	31613	65	64	0.545627	1	0.780488	-0.357552
430548	430548	431273	431324	+	-	t0361	DNA replication initiation factor	897	1371	637	34969	31330	36295	63	47	999	369	564	38772	16402	17813	34	33	0.752719	1	0.702128	-0.510195
431698	431659	431300	431113	-	-	t0362	arsenate reductase	2045	2969	1329	79661	67826	75683	278	206	1941	1397	1804	75330	62047	56893	183	179	0.394835	0.901716	0.868932	-0.202685
433250	433162	431699	431699	-	-	t0363	hypothetical protein	4157	7523	2907	161925	171833	165534	157	113	3716	3448	5012	144203	153127	158031	107	103	0.3952	0.902095	0.911504	-0.133678
433370	433370	434437	434513	+	-	t0364	hypothetical protein	600	1052	404	23389	24041	23003	30	21	486	395	590	18878	17543	18622	17	17	0.350747	1	0.809524	-0.304855
	435969	437237		+	-	t0366	permease	0	0	0	0	0	0	0	0	0	0	0	0	0	0	0	0	1	1	#DIV/0!	#DIV/0!
	437243	438382		+	-	t0367	hypothetical protein	5	16	7	213	365	434	0	0	6	6	7	256	275	230	0	0	0.647634	1	#DIV/0!	#DIV/0!
	438899	438429	437952	-	bcp	t0368	thioredoxin-dependent thiol peroxidase	6485	11456	4060	252617	261656	231200	738	527	6209	4068	5794	240936	180652	182696	439	427	0.596541	1	0.810247	-0.303567
439487	439471	438899		-	gcvR	t0369	glycine cleavage system transcriptional repressor	1971	3482	1202	76794	79538	68490	183	130	2752	2102	2786	106788	93377	87869	171	167	0.00620018	0.0292012	1.28462	0.361336
439604	439617	440495	440503	+	dapA	t0370	dihydrodipicolinate synthase	13205	22772	9395	514396	520071	534975	815	595	11884	6401	9725	461146	284236	306627	410	398	0.340003	0.797642	0.668908	-0.580121
440504	440512	441546	441557	+	nlpB	t0371	lipoprotein	9761	17158	6998	380246	391871	398472	517	377	9740	4565	6704	377950	202710	211401	261	255	0.753377	1	0.676393	-0.564067
441581	441721	442434	442447	+	purC	t0372	phosphoribosylaminoimidazole-succinocarboxamide synthase	2951	3979	1884	114972	90891	107289	195	146	3293	1017	1610	127816	45195	50783	106	104	0.887753	1	0.712329	-0.489385
442558	442566	443429	443444	+	-	t0373	hypothetical protein	891	1520	611	34725	34724	34830	55	40	1191	1171	1616	46235	52020	50980	59	57	1.12046e-05	8.86039e-05	1.425	0.510962
443445	443445	445460	445460	+	-	t0374	hypothetical protein	902	1669	650	35149	38127	37042	25	18	1242	1006	1429	48201	44689	45062	23	22	0.000900785	1	1.22222	0.289507
445714	445687	445487	445216	-	-	t0375	hypothetical protein	613	1051	473	23911	24012	26970	168	124	936	857	1205	36353	38073	37993	191	186	2.11888e-07	1.98242e-06	1.5	0.584963
446842	446842	445715	445715	-	dapE	t0376	succinyl-diaminopimelate desuccinylase	2665	4899	1973	103839	111902	112381	133	96	3067	2255	3409	119016	100173	107498	99	96	0.0655228	0.213418	1	0
447307	447202	446846	446843	-	yffB	t0377	hypothetical protein	1066	2002	731	41525	45731	41670	168	120	1191	702	1066	46235	31183	33622	106	103	0.248206	0.612233	0.858333	-0.22039
	450961	447848		-	acrD	t0378	aminoglycoside/multidrug efflux system	408	660	296	15903	15078	16872	6	5	459	392	707	17819	17419	22298	6	6	0.000479131	1	1.2	0.263034
	452846	451146		-	narQ	t0379	nitrate/nitrite sensor protein NarQ	434	549	230	16936	12545	13138	11	8	318	346	383	12347	15402	12077	7	7	0.060844	1	0.875	-0.192645
453032	453032	454891	454891	+	aegA	t0380	oxidoreductase	834	1371	456	32518	31322	26018	22	16	552	789	1080	21449	35035	34074	16	16	0.0122917	1	1	0
456638	456638	455340	455291	-	-	t0381	hypothetical protein	494	781	269	19268	17845	15352	18	13	249	323	480	9664	14354	15137	10	10	0.531599	1	0.769231	-0.378512
456842	456842	457417	457417	+	yffH	t0382	hypothetical protein	499	806	376	19466	18407	21444	46	34	525	285	369	20373	12656	11655	26	25	0.501698	1	0.735294	-0.443607
	457542	458585		+	-	t0383	hypothetical protein	115	125	57	4501	2868	3287	4	3	93	78	113	3636	3494	3569	3	3	0.0264886	1	1	0
458673	458713	458943	459078	+	-	t0384	hypothetical protein	901	1389	503	35122	31732	28655	191	137	303	250	294	11775	11125	9280	47	46	5.09467e-06	4.15897e-05	0.335766	-1.57447
461025	461006	459006	458925	-	tktB	t0385	transketolase	1689	2182	919	65804	49834	52376	37	27	1220	6559	10324	47343	291266	325520	116	110	1.41034e-34	2.69446e-33	4.07407	2.02647
462019	461976	461026	461026	-	talA	t0386	transaldolase A	1004	1142	435	39133	26101	24807	42	31	625	2787	4266	24285	123774	134522	103	99	1.11265e-37	2.16205e-36	3.19355	1.67516
462116	462248	464527	464527	+	maeB	t0387	malic enzyme	46588	73234	31735	1814726	1672533	1806936	1051	774	39560	44243	70198	1535064	1964567	2213343	868	835	0.23008	0.575423	1.07881	0.109443
464528	464716	465174	465186	+	tnpA	t0388	insertion sequence element IS200 transposase	1077	1814	803	41957	41436	45729	127	93	803	695	1020	31175	30890	32172	70	68	0.735199	1	0.731183	-0.451696
	465655	465990		+	eutS	t0389	ethanolamine utilization protein EutS	18	37	13	729	860	740	3	2	36	33	38	1409	1483	1201	4	4	2.07494e-11	1	2	1
466003	466003	466482		+	eutP	t0390	ethanolamine utilization protein EutP	103	102	77	4046	2340	4398	9	7	103	109	167	4010	4863	5276	10	9	6.78894e-05	1	1.28571	0.36257
	466460	467149		+	eutQ	t0391	ethanolamine utilization protein EutQ	185	207	124	7227	4733	7099	11	9	115	169	189	4481	7528	5963	8	8	0.03361	1	0.888889	-0.169925
	467146	467943		+	-	t0392	cobalamin adenosyltransferase	126	152	74	4915	3475	4239	6	5	94	97	133	3650	4348	4217	5	5	0.0278804	1	1	0
	467940	468956		+	eutD	t0393	phosphotransacetylase	118	164	82	4599	3750	4698	5	4	103	142	185	3998	6341	5849	5	5	0.000317714	1	1.25	0.321928
468957	468997	469686	469686	+	eutN	t0394	ethanolamine utilization protein EutN	326	344	191	12699	7874	10905	19	15	213	261	354	8276	11624	11189	15	15	0.0260897	1	1	0
469687	469698	471101	471111	+	eutE	t0395	aldehyde dehydrogenase	420	433	221	16369	9899	12592	12	9	255	300	414	9922	13338	13059	8	8	0.0725149	1	0.888889	-0.169925
471112	471112	471951		+	eutJ	t0396	ethanolamine utilization protein EutJ	185	182	91	7233	4167	5211	8	6	112	137	195	4357	6096	6158	6	6	0.0182392	1	1	0
	471941	473128		+	eutG	t0397	alcohol dehydrogenase	107	97	66	4199	2237	3804	3	2	60	86	103	2349	3857	3268	2	2	0.0899097	1	1	0
	473247	474473		+	eutH	t0398	hypothetical protein	111	140	68	4332	3197	3907	4	3	62	131	188	2438	5837	5931	4	3	0.000259098	1	1	0
	474470	475873		+	eutA	t0399	reactivating factor for ethanolamine ammonia lyase	161	204	102	6273	4675	5835	5	3	106	162	230	4125	7197	7271	4	4	0.00322208	1	1.33333	0.415037
475880	475885	477246	477256	+	eutB	t0400	ethanolamine ammonia-lyase heavy chain	483	574	263	18824	13109	14977	15	11	436	551	821	16924	24479	25889	17	16	2.14259e-06	1	1.45455	0.540568
	477265	478161		+	eutC	t0401	ethanolamine ammonia-lyase small subunit	132	139	63	5166	3187	3625	5	4	114	137	217	4457	6103	6868	6	6	2.82251e-06	1	1.5	0.584963
478171	478171	478830	478830	+	eutL	t0402	ethanolamine utilization protein EutL	317	363	166	12383	8306	9461	20	15	225	295	391	8748	13123	12333	17	17	0.00153228	1	1.13333	0.180572
478831	478843	479337	479344	+	eutK	t0403	ethanolamine utilization protein EutK	194	306	135	7594	6998	7728	20	15	182	234	296	7083	10391	9358	18	18	0.000158521	1	1.2	0.263034
	479385	480437		+	yfeG	t0404	transcriptional regulator EutR	174	227	87	6786	5199	4954	7	5	111	114	220	4329	5080	6937	5	5	0.0293013	1	1	0
481914	481914	480637	480637	-	-	t0405	hypothetical protein	1440	2069	987	56091	47265	56202	55	41	813	507	796	31575	22543	25106	21	20	0.0531221	0.178395	0.487805	-1.03562
	482372	482043		-	-	t0406	hypothetical protein	41	60	19	1635	1386	1109	5	4	44	14	21	1720	655	673	3	3	0.734447	1	0.75	-0.415037
483292	483292	482393	482393	-	hemF	t0407	coproporphyrinogen III oxidase	386	681	289	15072	15575	16460	23	17	373	222	412	14497	9872	12995	14	13	0.33283	1	0.764706	-0.387023
484250	484164	483295	483293	-	amiA	t0408	N-acetylmuramoyl-L-alanine amidase	711	1169	474	27727	26702	27004	42	31	985	489	869	38254	21729	27404	34	33	0.00449309	1	1.06452	0.0901978
484364	484377	484802		+	-	t0409	acetyltransferase	1195	1980	795	46557	45223	45289	147	107	846	758	1052	32849	33680	33174	80	78	0.71636	1	0.728972	-0.456065
	484789	485238	485238	+	-	t0410	hypothetical protein	534	933	303	20800	21311	17279	62	43	317	276	456	12304	12277	14389	30	28	0.914473	1	0.651163	-0.61891
485299	485300	485875	485925	+	-	t0411	hypothetical protein	1349	2715	1011	52563	62025	57573	139	99	765	615	809	29697	27328	25528	48	47	0.032152	0.119832	0.474747	-1.07477
485939	485970	486869	486907	+	-	t0412	hypothetical protein	4268	7134	3445	166257	162944	196184	260	194	6514	1932	3030	252785	85819	95546	164	160	0.676573	1	0.824742	-0.277985
487074	487106	487897	487969	+	yfeF	t0413	short chain dehydrogenase	17441	27524	10201	679370	628605	580880	1101	794	16356	19636	27259	634688	871948	859479	1027	995	0.0282982	0.107777	1.25315	0.325558
488046	488055	489071		+	cysP	t0414	thiosulfate transporter subunit	875	4893	1046	34113	111756	59585	105	67	22724	6953	3443	881777	308770	108567	419	425	7.31933e-94	1.85927e-92	6.34328	2.66523
	489071	489904		+	cysU	t0415	sulfate/thiosulfate transporter subunit	133	852	208	5184	19469	11874	22	14	2030	898	366	78791	39903	11541	50	52	1.03638e-51	2.20206e-50	3.71429	1.89308
	489904	490779		+	cysW	t0416	sulfate/thiosulfate transporter permease	190	1278	341	7412	29207	19466	32	21	1666	1156	435	64668	51370	13745	47	49	1.37072e-19	2.02359e-18	2.33333	1.22239
	490769	491863	491863	+	cysA	t0417	sulfate/thiosulfate transporter subunit	612	4006	1158	23867	91511	65969	83	55	6889	5624	2040	267352	249760	64337	170	177	6.92286e-20	1.03207e-18	3.21818	1.68625
491984	491984	492895	492895	+	cysM	t0418	cysteine synthase B	628	1695	551	24487	38713	31382	49	34	1475	878	878	57248	38988	27690	45	45	3.27628e-05	0.000243419	1.32353	0.40439
	493305	492928	492928	-	-	t0419	hypothetical protein	83	139	67	3233	3179	3845	12	9	82	53	66	3216	2391	2087	6	6	0.71267	1	0.666667	-0.584963
494083	494083	493364	493321	-	-	t0420	glutamine amidotransferase	225	337	157	8802	7701	8993	15	11	279	176	247	10846	7839	7808	12	12	0.00327797	1	1.09091	0.125531
495390	495390	494098	494084	-	ptsJ	t0421	transcriptional regulator	401	620	250	15638	14161	14281	15	11	475	330	496	18440	14669	15664	12	12	0.00360409	1	1.09091	0.125531
	496336	496575	496581	+	-	t0422	hypothetical protein	168	235	111	6569	5376	6339	33	25	211	164	203	8199	7308	6406	31	30	0.000487723	1	1.2	0.263034
495468	495473	496339		+	pdxK	t0423	pyridoxal kinase	822	1222	574	32026	27910	32710	47	35	996	697	1001	38669	30977	31573	40	38	0.00231416	0.0122497	1.08571	0.118644
497274	497234	496725	496702	-	crr	t0424	PTS system glucose-specific transporter subunit	12396	17219	7552	482884	393264	430048	1152	853	16805	10354	13534	652093	459762	426742	1027	1005	0.0508811	0.171629	1.17819	0.236578
499002	499002	497275	497275	-	-	t0425	phosphoenolpyruvate-protein phosphotransferase	34380	51315	22587	1339199	1171957	1286113	990	732	47558	24672	36453	1845438	1095571	1149370	809	789	0.20251	0.518476	1.07787	0.108182
499357	499308	499051	499003	-	ptsH	t0426	PTS system phosphohistidinoprotein-hexose phosphotransferase subunit Hpr	17371	26438	11691	676640	603805	665666	3401	2514	21464	9668	13318	832884	429331	419931	2219	2173	0.142881	0.392097	0.86436	-0.210296
500663	500663	499692	499363	-	cysK	t0427	cysteine synthase A	10431	34309	15038	406344	783554	856244	970	701	65941	35517	20837	2558739	1577125	656989	1618	1643	5.7991e-06	4.71709e-05	2.34379	1.22885
501817	501797	501036	500664	-	cysZ	t0428	sulfate transport protein CysZ	684	1234	456	26659	28200	25997	49	35	530	384	514	20591	17056	16215	24	23	0.960236	1	0.657143	-0.605721
501994	502029	503015	503015	+	-	t0429	cell division protein ZipA	6001	11524	4118	233772	263207	234495	346	247	7183	5214	7100	278748	231524	223874	254	247	0.182234	0.475671	1	0
505104	505104	505322	505400	+	ypeB	t0430	hypothetical protein	132	237	81	5171	5419	4647	32	23	205	178	225	7957	7903	7114	35	34	1.21514e-06	1	1.47826	0.563901
503016	503087	505102	505103	+	ligA	t0431	NAD-dependent DNA ligase LigA	2675	4663	1909	104230	106500	108749	72	52	4136	3529	4810	160490	156705	151669	79	77	0.000249274	0.0016146	1.48077	0.566347
506317	506317	505319	505311	-	yfeH	t0432	hypothetical protein	420	660	317	16366	15093	18070	22	16	364	246	354	14139	10937	11164	12	12	0.601734	1	0.75	-0.415037
	506407	507333		+	-	t0433	transcriptional regulator	144	226	96	5623	5162	5479	7	5	157	95	135	6108	4242	4265	5	5	0.0743707	1	1	0
	508156	507395		-	yfeN	t0434	hypothetical protein	4	17	5	179	410	290	0	0	12	8	19	474	386	603	0	0	2.03141e-06	1	#DIV/0!	#DIV/0!
	508412	509245		+	xapA	t0435	purine nucleoside phosphorylase	5	10	0	201	231	56	0	0	5	1	7	208	81	251	0	0	0.127321	1	#DIV/0!	#DIV/0!
	509300	510556		+	xapB	t0436	xanthosine permease	29	49	17	1153	1139	996	1	0	28	22	30	1106	977	959	0	0	0.224941	1	#DIV/0!	#DIV/0!
	510825	511709		+	xapR	t0437	DNA-binding transcriptional activator XapR	80	114	40	3154	2613	2320	4	3	21	30	37	821	1373	1192	1	1	3.06416e-05	1	0.333333	-1.58496
511947			511872	-	-	t0438	Lys tRNA	61	146	56	2380	3346	3224	54	39	82	44	37	3187	1971	1166	27	27	0.96651	1	0.692308	-0.530515
512027			511952	-	-	t0439	Val tRNA	169	473	169	6605	10817	9670	168	118	230	126	109	8928	5610	3459	78	78	0.769641	1	0.661017	-0.597241
512144			512069	-	-	t0440	Val tRNA	470	1211	449	18344	27678	25603	443	314	587	291	286	22783	12964	9039	197	196	0.752009	1	0.624204	-0.679911
512265			512190	-	-	t0441	Val tRNA	299	754	317	11673	17238	18050	284	205	402	206	186	15622	9181	5865	134	134	0.87372	1	0.653659	-0.613391
512486	512524	513939	513966	+	gltX	t0442	glutamyl-tRNA synthetase	8126	12975	5960	316531	296325	339373	302	224	11503	3632	6059	446387	161289	191042	192	188	0.366914	0.848174	0.839286	-0.252766
514385	514385	513993	513976	-	yfeD	t0443	hypothetical protein	1718	2875	876	66951	65670	49882	220	154	1751	829	961	67952	36812	30310	116	114	0.921829	1	0.74026	-0.433897
514769	514749	514387	514386	-	yfeC	t0444	hypothetical protein	2242	3406	1071	87351	77789	60981	292	207	3304	1703	1655	128208	75636	52190	236	235	0.0348731	0.127569	1.13527	0.18303
514971			515046	+	-	t0445	Ala tRNA	86	292	61	3387	6677	3515	91	59	114	59	55	4458	2620	1749	38	38	0.705734	1	0.644068	-0.634716
515089			515164	+	-	t0446	Ala tRNA	47	146	30	1861	3342	1712	46	30	56	26	30	2190	1198	953	19	19	0.281211	1	0.633333	-0.658963
515355	515355	517544	517596	+	yfeA	t0447	hypothetical protein	1130	1630	726	44039	37247	41339	25	18	997	592	697	38720	26306	21989	13	13	0.885678	1	0.722222	-0.469485
518811	518799	517597	517590	-	nupC	t0448	nucleoside permease NupC	2987	4891	2674	116359	111714	152280	138	105	4394	2025	2249	170515	89947	70911	92	91	0.307821	0.736664	0.866667	-0.206451
519007	519142	520383	520650	+	mntH	t0449	manganese transport protein MntH	165	316	103	6458	7221	5869	7	5	183	407	611	7102	18113	19281	12	11	1.60954e-20	1	2.2	1.1375
520773	520770	520444	520353	-	-	t0450	hypothetical protein	857	1179	469	33407	26937	26732	121	88	675	725	1115	26222	32196	35176	99	95	0.00401216	0.0199598	1.07955	0.110424
521896	521882	520884	520844	-	-	t0451	ion-channel protein	1334	1631	650	51968	37259	37057	57	42	1112	927	1308	43186	41184	41247	43	41	0.0666441	0.216605	0.97619	-0.0347654
522054	522062	523714	523866	+	-	t0452	decarboxylase	708	764	302	27616	17460	17227	17	12	434	1470	2722	16866	65303	85837	36	33	4.03703e-28	1	2.75	1.45943
525129	524969	523734	523660	-	-	t0453	hypothetical protein	260	437	143	10136	9985	8164	10	7	237	311	455	9220	13823	14361	10	10	1.05066e-05	1	1.42857	0.514573
525159	525173	526138	526235	+	glk	t0454	glucokinase	2565	4909	1890	99925	112123	107628	153	110	3678	1975	3452	142746	87704	108851	121	117	0.0337576	0.124288	1.06364	0.089005
526810	526861	528099	528113	+	-	t0455	aminotransferase	2447	4761	1668	95318	108743	94975	113	80	3338	3369	5247	129547	149608	165459	124	119	0.000390363	0.00244825	1.4875	0.57289
528141	528278	528736	528748	+	tnpA	t0456	insertion sequence element IS200 transposase	1650	2877	1243	64298	65710	70794	198	145	1247	1003	1618	48414	44547	51040	108	104	0.999991	1	0.717241	-0.479469
	530252	529332		-	-	t0457	lipid A biosynthesis palmitoleoyl acyltransferase	59	143	34	2316	3282	1983	4	2	23	16	14	908	750	471	0	0	1.78936e-21	1	0	#NUM!
530723	530773	531015	531015	+	-	t0458	hypothetical protein	141	265	77	5528	6057	4420	31	21	253	252	289	9822	11225	9136	42	41	8.42928e-12	1.04436e-10	1.95238	0.965235
	532645	531254		-	pgtP	t0459	phosphoglycerate transporter protein	152	200	55	5939	4580	3144	4	3	58	65	109	2258	2926	3458	2	2	0.577396	1	0.666667	-0.584963
533081	533081	534274		+	pgtC	t0460	phosphoglycerate transport regulatory protein PgtC	526	722	258	20516	16490	14707	19	14	291	220	316	11326	9776	9971	8	8	0.527704	1	0.571429	-0.807355
	534271	536277		+	pgtB	t0461	phosphoglycerate transport system sensor protein PgtB	984	1672	597	38362	38205	34009	25	18	676	736	972	26239	32690	30675	15	14	0.334435	1	0.777778	-0.36257
	536267	537514	537514	+	pgtA	t0462	phosphoglycerate transport system transcriptional regulator PgtA	1081	1622	676	42145	37053	38513	42	31	616	686	921	23924	30474	29049	22	22	0.900548	1	0.709677	-0.494765
537782	537782	538720	538720	+	pgtE	t0463	outer membrane protease	439	650	306	17131	14848	17442	23	17	81	162	242	3159	7203	7661	6	6	0.000197139	1	0.352941	-1.5025
	542123	540201		-	-	t0466	lipopolysaccharide modification acyltransferase	0	0	0	0	0	0	0	0	0	0	0	0	0	0	0	0	1	1	#DIV/0!	#DIV/0!
	542752	542363		-	gtrA	t0468	bactoprenol-linked glucose transferase	0	0	0	0	0	0	0	0	0	0	0	0	0	0	0	0	1	1	#DIV/0!	#DIV/0!
543919			543845	-	-	t0470	Arg tRNA	2	4	1	107	112	71	1	1	1	2	7	43	119	223	1	1	0.0287048	1	1	0
544936	544936	543995	543995	-	yfdC	t0471	hypothetical protein	153	240	86	5978	5503	4949	8	5	63	249	296	2462	11089	9334	8	8	1.20132e-05	1	1.6	0.678072
545078	545225	545980	546071	+	vacJ	t0472	VacJ lipoprotein	5239	9704	3582	204107	221631	203959	387	277	5269	2288	3204	204467	101621	101033	183	179	0.600355	1	0.646209	-0.629926
547394	547348	546041	546025	-	fadL	t0473	long-chain fatty acid outer membrane transporter	3180	7031	2990	123900	160589	170263	159	115	6991	46774	91585	271278	2076952	2887652	1428	1334	2.81397e-245	9.33949e-244	11.6	3.53605
547687	547719	548003	548010	+	-	t0474	hypothetical protein	3551	5163	2377	138340	117928	135362	615	458	9281	2149	2745	360139	95456	86554	641	634	0.00251936	0.0132434	1.38428	0.469135
	419468	418974		-	-	t04740	hypothetical protein	0	0	0	0	0	0	0	0	0	0	0	0	0	0	0	0	1	1	#DIV/0!	#DIV/0!
420007	419905	419732	419732	-	-	t04745	hypothetical protein	505	733	275	19698	16756	15670	137	99	392	313	398	15235	13906	12567	81	79	0.308022	0.736758	0.79798	-0.325576
548178	548181	549491		+	fadI	t0475	3-ketoacyl-CoA thiolase	312	750	225	12179	17148	12836	15	10	668	6325	12033	25934	280870	379425	186	174	0	0	17.4	4.12102
	549491	551638	551717	+	fadJ	t0476	multifunctional fatty acid oxidation complex subunit alpha	1157	2264	781	45104	51718	44499	30	21	1046	13169	22954	40622	584759	723751	222	209	0	0	9.95238	3.31504
551843	551847	552332	552419	+	-	t0477	phosphohistidine phosphatase	1879	3246	1126	73205	74149	64154	203	145	1234	2165	2914	47905	96155	91880	166	161	0.0406134	0.143626	1.11034	0.151008
552937	552932	552381	552381	-	-	t0478	hypothetical protein	486	767	326	18951	17522	18589	45	33	912	341	538	35399	15159	16974	41	40	0.000306391	0.00195669	1.21212	0.277534
553085	553098	554030	554030	+	-	t0479	N5-glutamine S-adenosyl-L-methionine-dependent methyltransferase	3036	5644	2339	118266	128899	133223	186	135	4419	1536	2283	171503	68210	71991	113	111	0.463752	1	0.822222	-0.2824
554031	554066	555151	555151	+	aroC	t0480	chorismate synthase	2566	5032	1877	99966	114927	106918	137	98	3720	2591	3965	144352	115080	125045	121	118	0.00632929	0.0296083	1.20408	0.267933
555152	555155	555979		+	mepA	t0481	penicillin-insensitive murein endopeptidase	841	1471	565	32785	33602	32175	55	39	904	636	820	35083	28262	25858	36	36	0.0611675	0.201344	0.923077	-0.115477
	555979	556788	556788	+	yfcA	t0482	hypothetical protein	357	688	250	13934	15723	14247	25	18	580	316	410	22535	14069	12951	20	20	0.00238168	1	1.11111	0.152003
556789	557370	557645	557652	+	-	t0484	hypothetical protein	278	512	188	10830	11703	10738	56	40	439	186	203	17070	8277	6431	38	38	0.0491938	0.167303	0.95	-0.0740006
559707	559697	557697	557693	-	mnmC	t0485	5-methylaminomethyl-2-thiouridine methyltransferase	1333	2103	817	51924	48033	46519	33	24	2133	1827	2468	82802	81158	77818	41	40	4.00483e-06	3.32298e-05	1.66667	0.736966
559835	559857	561071	561106	+	fabB	t0486	3-oxoacyl-ACP synthase	16568	28689	8788	645384	655213	500417	703	494	10346	12875	19244	401478	571701	606760	449	433	0.132215	0.369276	0.876518	-0.190144
	561169	561825		+	-	t0487	hypothetical protein	59	124	42	2298	2837	2432	5	3	32	37	35	1253	1681	1126	2	2	0.0299777	1	0.666667	-0.584963
	562410	561892		-	-	t0488	lipoprotein	8	16	8	325	367	491	1	0	4	9	6	182	421	219	0	0	0.30968	1	#DIV/0!	#DIV/0!
	727928	728182		+	-	t04885	hypothetical protein	22	52	17	873	1195	993	5	4	28	13	29	1122	593	929	3	3	0.406675	1	0.75	-0.415037
	562778	562410		-	-	t0489	hypothetical protein	8	8	5	331	204	326	0	0	3	4	10	118	179	326	0	0	0.547169	1	#DIV/0!	#DIV/0!
	563195	562947		-	-	t0490	DNA-binding protein	3	4	1	140	94	96	0	0	5	4	3	224	221	110	0	0	0.000281846	1	#DIV/0!	#DIV/0!
	563367	563741		+	-	t0491	bacteriophage protein	14	26	7	574	594	419	2	1	4	3	7	163	165	249	0	0	8.27581e-09	1	0	#NUM!
771832	771920	772828	772919	+	-	t04910	bifunctional sterol desaturase/short chain dehydrogenase	1373	2381	893	53516	54377	50867	80	58	1246	597	932	48367	26512	29389	39	38	0.804747	1	0.655172	-0.610053
563830	563921	565099	565340	+	-	t0492	hypothetical protein	778	1362	562	30332	31110	32041	36	26	726	607	921	28188	26965	29042	24	23	0.0656385	1	0.884615	-0.176878
566127	566097	565096	565067	-	flk	t0493	flagella biosynthesis regulator	828	1313	665	32262	30006	37870	44	33	1052	492	775	40826	21888	24442	29	28	0.10948	1	0.848485	-0.237039
566183	566201	567337	567337	+	pdxB	t0494	erythronate-4-phosphate dehydrogenase	3881	7232	2909	151206	165174	165655	194	141	4378	2106	3607	169916	93547	113751	114	110	0.769167	1	0.780142	-0.358192
567338	567405	568418		+	usg	t0495	semialdehyde dehydrogenase	2420	4415	1924	94282	100841	109571	136	100	2918	1494	2154	113246	66351	67932	83	81	0.477792	1	0.81	-0.304006
	568418	569230	569272	+	truA	t0496	tRNA pseudouridine synthase A	929	1547	680	36223	35338	38746	61	45	1277	717	993	49586	31872	31337	47	46	0.0264017	0.101995	1.02222	0.0317089
569275	569279	569938	570087	+	dedA	t0497	hypothetical protein	578	910	360	22529	20788	20523	44	32	610	436	486	23703	19363	15340	29	29	0.0700214	1	0.90625	-0.142019
570088	570088	571002	571002	+	accD	t0498	acetyl-CoA carboxylase subunit beta	4987	8673	3518	194276	198094	200353	296	215	4013	1905	2846	155727	84608	89747	123	120	0.210222	0.533712	0.55814	-0.841302
	957844	958059		+	-	t04980	DNA binding protein	0	0	0	0	0	0	0	0	0	0	0	0	0	0	0	0	1	1	#DIV/0!	#DIV/0!
	958089	958400		+	-	t04985	hypothetical protein	0	0	0	0	0	0	0	0	0	0	0	0	0	0	0	0	1	1	#DIV/0!	#DIV/0!
571063	571070	572338		+	folC	t0499	bifunctional folylpolyglutamate synthase/ dihydrofolate synthase	4282	7426	3316	166813	169596	188835	187	137	4412	2403	3539	171233	106745	111605	105	102	0.984388	1	0.744526	-0.425607
	958400	958801		+	-	t04990	hypothetical protein	0	0	0	0	0	0	0	0	0	0	0	0	0	0	0	0	1	1	#DIV/0!	#DIV/0!
	958818	959105		+	-	t04995	hypothetical protein	0	0	0	0	0	0	0	0	0	0	0	0	0	0	0	0	1	1	#DIV/0!	#DIV/0!
	572328	573002	573119	+	dedD	t0500	hypothetical protein	3946	6811	2562	153728	155554	145878	311	224	2763	1616	2522	107214	71771	79542	131	127	0.315279	0.751742	0.566964	-0.81867
	959191	959484		+	-	t05000	hypothetical protein	0	0	0	0	0	0	0	0	0	0	0	0	0	0	0	0	1	1	#DIV/0!	#DIV/0!
	959597	959992		+	-	t05005	hypothetical protein	0	0	0	0	0	0	0	0	0	0	0	0	0	0	0	0	1	1	#DIV/0!	#DIV/0!
573121	573313	573801	573801	+	cvpA	t0501	colicin V production protein	1286	1983	836	50106	45291	47623	132	97	1563	561	703	60669	24916	22175	74	73	0.59519	1	0.752577	-0.410088
	960382	960089		-	-	t05010	hypothetical protein	0	0	0	0	0	0	0	0	0	0	0	0	0	0	0	0	1	1	#DIV/0!	#DIV/0!
	961175	961819		+	-	t05015	hypothetical protein	0	0	0	0	0	45	0	0	0	0	0	24	0	0	0	0	0.036105	1	#DIV/0!	#DIV/0!
573802	573839	575356	575409	+	purF	t0502	amidophosphoribosyltransferase	2672	4494	2027	104113	102642	115418	95	70	4476	1378	1993	173716	61207	62856	66	65	0.14846	0.403013	0.928571	-0.106915
	963406	961895		-	-	t05020	conjugal transfer protein	0	0	0	0	0	0	0	0	0	0	0	0	0	0	0	0	1	1	#DIV/0!	#DIV/0!
	965065	965574		+	-	t05025	hypothetical protein	0	0	0	0	0	0	0	0	0	0	0	0	0	0	0	0	1	1	#DIV/0!	#DIV/0!
576830	576819	575392	575392	-	-	t0503	transcriptional regulator	1191	2314	966	46401	52849	55029	49	36	3162	1406	1834	122729	62439	57830	57	56	3.1634e-05	0.000235803	1.55556	0.63743
	965621	966136		+	-	t05030	hypothetical protein	0	0	0	0	0	0	0	0	0	0	0	0	0	0	0	0	1	1	#DIV/0!	#DIV/0!
	966220	966543		+	-	t05035	hypothetical protein	0	0	0	0	0	0	0	0	0	0	0	0	0	0	0	0	1	1	#DIV/0!	#DIV/0!
	577030	578427		+	-	t0504	amino acid decarboxylase	61	89	25	2399	2039	1451	1	1	52	42	38	2023	1892	1213	1	1	0.236067	1	1	0
	966855	968279		+	-	t05040	hypothetical protein	0	0	0	0	0	0	0	0	0	0	0	0	0	0	0	0	1	1	#DIV/0!	#DIV/0!
	968796	969110		+	-	t05045	hypothetical protein	0	0	0	0	0	0	0	0	0	0	0	0	0	0	0	0	1	1	#DIV/0!	#DIV/0!
578518	578518	579939	579939	+	-	t0505	amino acid transporter	222	376	136	8677	8600	7748	8	5	213	162	218	8266	7216	6875	5	5	0.0494612	1	1	0
	969138	970553		+	-	t05050	hypothetical protein	0	0	0	0	0	0	0	0	0	0	0	0	0	0	0	0	1	1	#DIV/0!	#DIV/0!
579940	579941	581044	581044	+	-	t0506	hypothetical protein	338	535	219	13192	12222	12513	15	11	375	372	412	14567	16520	13010	13	13	0.00182449	1	1.18182	0.241008
	976062	977450		+	-	t05060	hypothetical protein	2	1	0	104	23	0	0	0	2	4	1	112	178	38	0	0	7.13825e-08	1	#DIV/0!	#DIV/0!
	978771	977497		-	-	t05065	hypothetical protein	0	0	0	0	13	0	0	0	0	0	0	0	0	0	0	0	1	1	#DIV/0!	#DIV/0!
581108	581108	582397	582397	+	-	t0507	amino acid permease	319	697	247	12446	15936	14087	15	10	380	327	401	14756	14537	12660	11	10	0.0277538	1	1	0
582398	582541	583110	583110	+	ubiX	t0508	3-octaprenyl-4-hydroxybenzoate carboxy-lyase	380	688	287	14823	15724	16376	37	27	328	324	371	12741	14423	11728	23	22	0.223583	1	0.814815	-0.295456
583270	583399	584181	584418	+	argT	t0509	lysine-arginine-ornithine-binding periplasmic protein	309	670	155	12071	15318	8829	22	15	180	3019	7029	7013	134055	221636	168	154	0	0	10.2667	3.3599
584419	584419	585201	585201	+	hisJ	t0510	histidine-binding periplasmic protein	3023	5160	2246	117775	117857	127887	210	154	4574	6017	11584	177495	267178	365244	364	344	1.97374e-08	2.01235e-07	2.23377	1.15948
585202	585384	586070		+	hisQ	t0511	histidine transport system permease	289	581	194	11281	13274	11046	24	17	208	616	1140	8078	27362	35966	36	34	1.78368e-13	1	2	1
	586067	586774	586783	+	hisM	t0512	histidine transport system permease	159	295	98	6207	6752	5619	12	8	159	365	628	6192	16207	19826	20	19	7.07723e-20	1	2.375	1.24793
	1100728	1100946		+	-	t05125	hypothetical protein	6	11	0	241	263	55	1	0	7	2	7	289	96	223	0	0	0.119797	1	#DIV/0!	#DIV/0!
586785	586785	587561	587657	+	hisP	t0513	histidine/lysine/arginine/ornithine transporter subunit	325	620	230	12686	14163	13119	23	17	394	875	1301	15319	38859	41046	42	40	1.48301e-20	2.27045e-19	2.35294	1.23447
588582	588506	587613	587601	-	-	t0514	hypothetical protein	598	969	342	23300	22136	19527	33	24	747	801	1119	28989	35592	35294	38	37	7.35596e-08	7.08635e-07	1.54167	0.624491
589277	589277	588630	588590	-	-	t0515	glutathione-S transferase	105	100	41	4120	2283	2388	6	4	42	151	292	1661	6739	9232	9	9	2.63415e-13	1	2.25	1.16993
589405	589420	590064	590119	+	-	t0516	glutathione-S transferase	1142	1957	682	44518	44694	38832	92	66	1047	846	1386	40657	37609	43730	65	63	0.105202	0.308334	0.954545	-0.0671142
590120	590120	590671	590677	+	-	t0517	phosphodiesterase	2283	3488	1385	88945	79668	78871	205	149	2001	1058	1423	77664	46980	44891	104	102	0.817006	1	0.684564	-0.546743
590701	590728	591282	591366	+	-	t0518	hypothetical protein	2335	4143	1677	90963	94636	95515	232	168	2088	944	1440	81056	41949	45429	103	101	0.449239	1	0.60119	-0.734106
	1169137	1167593		-	-	t05185	cytochrome bd-II oxidase subunit 1	301	131	84	11743	2993	4833	5	4	63	73	115	2472	3284	3642	2	2	0.0553496	1	0.5	-1
592355	592307	591288	591288	-	-	t0519	transcriptional regulator	819	1395	555	31914	31875	31643	42	31	1041	707	925	40424	31403	29178	33	33	0.00410869	1	1.06452	0.0901978
592559	592560	593003	593003	+	-	t0520	sugar phosphotransferase subunit IIA	378	722	201	14724	16493	11453	46	32	991	394	609	38457	17515	19202	57	56	2.42325e-10	2.82526e-09	1.75	0.807355
593004	593084	593356	593370	+	-	t0521	sugar phosphotransferase subunit IIB	731	1136	339	28489	25958	19323	127	90	2234	480	818	86724	21348	25792	166	163	1.97449e-11	2.41344e-10	1.81111	0.856875
1236571	1236419	1236243	1235149	-	-	t05210	hypothetical protein	583	815	347	22718	18616	19790	156	115	1501	662	903	58257	29420	28502	223	218	1.47679e-12	1.90225e-11	1.89565	0.922694
593371	593371	594768		+	ulaA	t0522	PTS system ascorbate-specific transporter subunit IIC	2809	4618	1558	109421	105476	88749	101	72	9625	2372	4372	373488	105349	137873	151	147	1.6205e-07	1.53509e-06	2.04167	1.02975
	594765	595595		+	-	t0523	transketolase N-terminal section	3303	5056	1772	128671	115477	100943	192	138	14684	3821	6679	569805	169678	210603	390	381	2.51101e-14	3.35811e-13	2.76087	1.46512
	595588	596541	596549	+	-	t0524	transketolase C-terminal section	3068	4691	1714	119542	107141	97618	157	113	15249	3562	6572	591742	158185	207240	343	334	2.22449e-17	3.18073e-16	2.95575	1.56353
598110	598110	596590		-	-	t0525	hypothetical protein	437	1011	427	17039	23091	24359	19	14	1093	177	268	42420	7879	8468	13	12	0.0724264	1	0.857143	-0.222392
600548	600472	598328	598312	-	pta	t0526	phosphate acetyltransferase	25143	44805	20442	979381	1023271	1163967	666	492	100567	13393	22151	3902346	594722	698437	818	807	0.0226574	0.0900605	1.64024	0.71391
1390193	1390193	1390038	1389958	-	-	t05265	beta-lactam resistance protein	125	203	79	4871	4647	4503	41	29	96	62	60	3748	2791	1917	18	18	0.399027	1	0.62069	-0.688056
601957	601751	600549	600549	-	ackA	t0527	acetate kinase	15157	27602	12308	590398	630390	700828	723	532	37456	5271	9327	1453438	234075	294099	558	549	0.0784946	0.244462	1.03195	0.0453799
601914	602091	602546	602558	+	-	t0528	hypothetical protein	621	1004	384	24227	22943	21894	69	50	627	512	651	24335	22751	20545	50	49	0.022979	0.0911743	0.98	-0.0291463
	1408967	1409335		+	-	t05280	Tail collar domain-containing protein	0	0	0	0	0	0	0	0	0	0	0	0	0	0	0	0	1	1	#DIV/0!	#DIV/0!
	1409346	1409849		+	-	t05285	Tail collar domain-containing protein	0	0	0	0	0	0	0	0	0	0	0	0	0	0	0	0	1	1	#DIV/0!	#DIV/0!
602591	602629	603123	603123	+	-	t0529	hypothetical protein	3546	5638	2456	138148	128778	139881	371	273	6792	2839	4100	263567	126063	129285	357	349	0.00784827	0.0358294	1.27839	0.354326
	1410844	1410473		-	-	t05290	Tail collar domain-containing protein	0	0	0	0	0	0	0	0	0	0	0	0	0	0	0	0	1	1	#DIV/0!	#DIV/0!
	1436394	1437560		+	-	t05295	transposase B subunit; phage-associated protein	0	0	0	0	0	0	0	0	0	0	0	0	0	0	0	0	1	1	#DIV/0!	#DIV/0!
603124	603134	603793	603793	+	-	t0530	phosphatase	3133	4816	2035	122036	110000	115883	239	175	5136	2423	3580	199315	107601	112905	217	212	0.00626594	0.0293724	1.21143	0.276709
603794	603869	605695	605797	+	-	t0531	sodium/sulfate transporter	918	1794	615	35774	40990	35058	28	20	1379	975	1287	53518	43304	40594	25	25	0.00149875	1	1.25	0.321928
606386	606386	605787	605591	-	-	t0532	hypothetical protein	656	979	385	25588	22358	21931	53	38	794	371	579	30818	16485	18275	37	36	0.0432157	0.151388	0.947368	-0.0780025
607723	607694	606480	606480	-	-	t0533	aminotransferase	2641	4377	1945	102891	99965	110769	116	86	1937	903	1408	75164	40115	44402	45	43	0.172807	0.456385	0.5	-1
608626	608626	609564	609564	+	lrhA	t0534	NADH dehydrogenase operon transcriptional regulator	1382	2194	957	53851	50126	54529	76	56	410	341	346	15946	15159	10913	15	14	3.52635e-12	4.44839e-11	0.25	-2
	609644	609796		+	-	t0535	hypothetical protein	9	24	12	350	566	704	4	3	3	3	4	154	142	149	1	0	1.34442e-16	1	0	#NUM!
	1512956	1513255		+	-	t05355	acyl carrier protein	0	0	0	22	0	26	0	0	0	0	0	0	0	0	0	0	1	1	#DIV/0!	#DIV/0!
609906	610189	610632	610632	+	nuoA	t0536	NADH dehydrogenase subunit A	5237	8979	3403	204013	205074	193811	627	452	5233	3683	4541	203070	163565	143185	390	382	0.663348	1	0.845133	-0.24275
610633	610648	611310	611310	+	nuoB	t0537	NADH dehydrogenase subunit B	10739	17717	7467	418333	404643	425197	856	627	10280	7234	10294	398900	321222	324580	539	525	0.172738	0.456385	0.837321	-0.256148
611311	611397	613199	613199	+	nuoC	t0538	bifunctional NADH:ubiquinone oxidoreductase subunit C/D	32691	52135	23082	1273408	1190681	1314248	946	698	41667	30252	44306	1616850	1343325	1396962	829	805	0.165643	0.439942	1.1533	0.205762
613200	613202	613702		+	nuoE	t0539	NADH dehydrogenase subunit E	10527	16586	7473	410081	378799	425520	1091	807	16926	12387	16476	656793	550040	519507	1176	1148	0.020805	0.0837173	1.42255	0.508482
	613699	615036	615036	+	nuoF	t0540	NADH dehydrogenase I subunit F	18566	29287	13091	723207	668865	745425	720	532	27524	19772	27155	1068024	877984	856198	716	698	0.023006	0.0912016	1.31203	0.391801
615037	615067	617793		+	nuoG	t0541	NADH dehydrogenase subunit G	39742	60781	27883	1548058	1388130	1587632	744	552	62741	43457	59453	2434568	1929674	1874548	781	762	0.130088	0.364681	1.38043	0.465123
	617790	618767	618767	+	nuoH	t0542	NADH dehydrogenase subunit H	11511	16339	7789	448378	373169	443524	576	431	16708	11203	13833	648337	497470	436179	549	539	0.040396	0.143277	1.25058	0.322597
618768	618782	619324	619333	+	nuoI	t0543	NADH dehydrogenase subunit I	8438	12702	5744	328696	290097	327083	782	580	12117	7718	9633	470202	342748	303743	698	685	0.0783939	0.244316	1.18103	0.240051
	1659775	1660092		+	-	t05435	hypothetical protein	0	0	0	0	0	0	0	0	0	0	0	0	0	0	0	0	1	1	#DIV/0!	#DIV/0!
619334	619335	619889		+	nuoJ	t0544	NADH dehydrogenase subunit J	7026	10579	4701	273696	241617	267682	635	470	9418	5940	7816	365468	263798	246437	537	525	0.0859927	0.263128	1.11702	0.159657
1674108	1674119	1674298	1674384	+	-	t05445	hypothetical protein	335	569	210	13068	13009	11986	97	70	389	218	275	15130	9699	8700	63	62	0.150725	0.407459	0.885714	-0.175087
	619886	620188		+	nuoK	t0545	NADH dehydrogenase subunit K	2657	3865	1653	103509	88280	94127	426	314	3703	2267	2808	143723	100682	88560	372	366	0.0225644	0.0898428	1.16561	0.221079
	620185	622026	622339	+	nuoL	t0546	NADH dehydrogenase subunit L	17087	25659	11488	665610	586010	654125	465	344	23160	15414	20201	898717	684481	636947	410	401	0.0438129	0.152936	1.1657	0.221194
622340	622340	623869	623875	+	nuoM	t0547	NADH dehydrogenase subunit M	10236	17654	7312	398728	403203	416351	363	265	14374	10259	14340	557790	455540	452150	327	319	0.0542954	0.181397	1.20377	0.267564
623876	623876	625333	625335	+	nuoN	t0548	NADH dehydrogenase subunit N	9413	15087	6533	366680	344576	372018	336	247	13313	8925	11354	516592	396323	357988	296	290	0.0733121	0.232949	1.17409	0.231542
626497	626478	625474	625474	-	-	t0549	receptor/regulator protein	6364	8615	3798	247905	196761	216275	295	219	4970	3033	4961	192870	134679	156419	166	160	0.95537	1	0.730594	-0.452859
627461	627461	626544	626544	-	-	t0550	ribonuclease Z	313	587	189	12199	13426	10762	18	13	296	233	354	11506	10366	11187	12	12	0.106755	1	0.923077	-0.115477
	1872684	1873046		+	-	t05500	anti-adapter protein IraM	2	3	0	99	85	0	0	0	0	5	4	19	231	136	0	0	8.74656e-06	1	#DIV/0!	#DIV/0!
627446	627522	627983	628037	+	-	t0551	hypothetical protein	950	1724	584	37037	39384	33298	111	79	729	706	1101	28312	31379	34722	70	68	0.185905	0.48254	0.860759	-0.216318
	1896074	1895925		-	-	t05510	hypothetical protein	2	6	2	112	145	168	1	0	2	2	5	99	92	170	0	0	0.920415	1	#DIV/0!	#DIV/0!
628038	628038	628343	628365	+	-	t0552	hypothetical protein	2217	2298	1015	86370	52501	57800	286	214	936	3752	5707	36330	166608	179954	436	417	6.18494e-07	5.50351e-06	1.9486	0.962437
628443	628444	629739	629739	+	menF	t0553	menaquinone-specific isochorismate synthase	1284	2372	880	50016	54184	50126	55	39	1488	944	1585	57748	41954	49998	39	38	0.109588	0.318198	0.974359	-0.0374747
629822	629825	631495		+	menD	t0554	2-succinyl-5-enolpyruvyl-6-hydroxy-3-cyclohexene-1-carboxylate synthase	2091	3533	1484	81463	80704	84514	67	49	3084	1328	1807	119701	58968	56997	47	47	0.241308	0.598271	0.959184	-0.060121
	631492	632250	632250	+	yfbB	t0555	acyl-CoA thioester hydrolase	1177	2178	794	45847	49760	45258	86	61	1791	648	1024	69522	28793	32294	58	57	0.136396	0.377016	0.934426	-0.0978473
632251	632265	633122		+	menB	t0556	naphthoate synthase	5160	8260	3649	201003	188661	207788	314	232	8524	2638	4660	330780	117180	146932	237	231	0.251867	0.619049	0.99569	-0.00623195
	633122	634084		+	menC	t0557	O-succinylbenzoate synthase	4135	6917	2891	161093	157988	164652	228	167	6919	2239	3760	268500	99430	118581	172	168	0.195247	0.502711	1.00599	0.00861313
	634081	635448	635517	+	menE	t0558	O-succinylbenzoic acid--CoA ligase	1954	3288	1381	76119	75100	78650	76	56	3226	1071	1643	125208	47588	51811	55	54	0.18228	0.475671	0.964286	-0.0524674
635546	635546	635803	636014	+	pmrD	t0559	polymyxin B resistance protein	1298	2383	930	50569	54440	52957	282	204	1186	1083	1594	46047	48091	50274	192	186	0.206221	0.525021	0.911765	-0.133267
	636175	635798	635798	-	-	t0560	hypothetical protein	148	180	96	5779	4133	5486	17	13	59	53	51	2289	2392	1636	5	5	0.000473936	1	0.384615	-1.37851
	636510	636175		-	-	t0561	hypothetical protein	343	494	241	13367	11292	13737	50	38	164	166	173	6387	7410	5476	19	19	0.0874463	1	0.5	-1
	638153	636507		-	arnT	t0562	4-amino-4-deoxy-L-arabinose transferase	1611	2556	1309	62790	58376	74570	52	39	661	647	635	25649	28771	20049	15	15	0.00018661	0.0012369	0.384615	-1.37851
	639049	638150		-	-	t0563	hypothetical protein	4019	5884	3169	156558	134400	180442	229	174	1456	1373	1435	56526	60969	45250	60	60	0.000168041	0.00112147	0.344828	-1.53605
	641028	639046		-	-	t0564	bifunctional UDP-glucuronic acid decarboxylase/UDP-4-amino-4-deoxy-L-arabinose formyltransferase	13695	19110	10548	533481	436457	600599	345	264	6382	5615	5791	247681	249329	182614	115	114	0.305123	0.730976	0.431818	-1.2115
642010	642008	641025		-	pmrF	t0565	undecaprenyl phosphate 4-deoxy-4-formamido-L-arabinose transferase	6503	9271	5010	253312	211747	285281	334	254	2463	2139	2377	95579	94997	74973	91	89	0.00065362	0.00391054	0.350394	-1.51295
643194	643150	642011	642011	-	-	t0566	UDP-4-amino-4-deoxy-L-arabinose--oxoglutarate aminotransferase	4372	7311	3451	170303	166970	196525	209	156	1505	1557	1649	58405	69155	52021	53	52	5.23995e-05	0.000375805	0.333333	-1.58496
643391	643443	644048	644048	+	ais	t0567	Ais protein	962	1558	849	37480	35602	48382	87	66	358	264	294	13905	11743	9280	19	19	6.968e-10	7.82309e-09	0.287879	-1.79647
644528	644518	644093	644093	-	-	t0568	hypothetical protein	804	1540	629	31329	35181	35851	110	80	1354	701	863	52577	31150	27224	88	86	0.00480439	0.0234395	1.075	0.104337
644791	644797	645339	645339	+	-	t0569	hypothetical protein	576	1418	492	22465	32405	28055	72	50	766	367	471	29734	16301	14860	38	37	0.604145	1	0.74	-0.434403
645444	645454	646650	646650	+	-	t0570	competence damage-inducible protein A	1403	2462	841	54680	56247	47927	62	44	1845	1379	1929	71618	61250	60822	55	53	0.00805609	0.0366311	1.20455	0.268489
646900	646900	647682	647692	+	-	t0571	transcriptional regulator	182	278	120	7116	6369	6868	11	8	285	325	426	11095	14462	13445	17	16	5.91336e-14	1	2	1
647693	647696	648901	648901	+	-	t0572	MR-MLE-family protein	1366	1709	747	53226	39047	42545	50	37	1324	1526	2415	51410	67764	76172	56	53	0.000107837	0.000738459	1.43243	0.518467
648902	648957	650246	650246	+	-	t0573	transport protein	450	578	266	17534	13215	15195	15	11	354	425	653	13753	18897	20617	14	13	0.00128054	1	1.18182	0.241008
650247	650272	651075	651075	+	-	t0574	aldolase	763	902	382	29738	20602	21756	40	29	608	680	1035	23621	30207	32644	37	35	0.000248622	1	1.2069	0.271302
651081	651081	651257	651257	+	-	t0575	hypothetical protein	68	94	41	2668	2152	2384	18	13	92	70	99	3576	3133	3125	19	18	2.74384e-05	1	1.38462	0.469485
	652297	651344	651344	-	-	t0576	deubiquitinase	664	926	522	25869	21155	29721	35	26	49	6	18	1930	284	594	1	0	0	1	0	#NUM!
652490	652490	652287		-	-	t0577	hypothetical protein	59	92	59	2326	2107	3361	16	12	5	1	0	202	50	0	0	0	0	1	0	#NUM!
	653982	652792	652792	-	glpC	t0578	sn-glycerol-3-phosphate dehydrogenase subunit C	209	339	141	8166	7750	8083	9	6	39862	509	702	1546794	22603	22138	445	445	0	0	74.1667	6.2127
	655238	653979		-	glpB	t0579	anaerobic glycerol-3-phosphate dehydrogenase subunit B	112	215	82	4377	4915	4702	5	3	42976	553	708	1667648	24589	22336	453	453	0	0	151	7.2384
656856	656856	655228		-	glpA	t0580	sn-glycerol-3-phosphate dehydrogenase subunit A	101	221	77	3960	5055	4439	3	2	54796	614	807	2126306	27299	25459	446	445	0	0	222.5	7.79766
657022	657089	658447	658447	+	glpT	t0581	sn-glycerol-3-phosphate transporter	3111	5571	2619	121206	127236	149160	131	97	121132	4443	6231	4700341	197316	196486	1252	1249	0	0	12.8763	3.68664
658448	658452	659522	659630	+	glpQ	t0582	glycerophosphodiester phosphodiesterase	4670	7780	3488	181919	177688	198625	235	173	148922	6430	8721	5778697	285547	274993	1978	1972	1.0974e-143	3.04261e-142	11.3988	3.51082
660516	660516	659638	659638	-	-	t0583	transcriptional regulator	362	713	302	14106	16297	17202	24	18	613	452	472	23803	20106	14911	22	22	0.000231609	1	1.22222	0.289507
	660678	661868		+	-	t0584	transmembrane transport protein	11	30	13	465	699	761	0	0	41	9	15	1623	432	489	0	0	0.000339435	1	#DIV/0!	#DIV/0!
	2633169	2632909		-	-	t05840	hypothetical protein	18	33	23	706	764	1321	4	3	16	27	33	647	1235	1068	3	3	0.0148656	1	1	0
	662124	661870	661776	-	yfaE	t0585	2Fe-2S ferredoxin	1027	1619	756	40007	36996	43048	211	156	1592	712	906	61797	31645	28587	162	159	0.0467439	0.160532	1.01923	0.0274807
663336	663254	662124		-	nrdB	t0586	ribonucleotide-diphosphate reductase subunit beta	11501	18006	8730	448014	411244	497123	534	399	18197	7270	10920	706110	322850	344308	414	404	0.0904432	0.273798	1.01253	0.0179665
665769	665652	663367	663367	-	nrdA	t0587	ribonucleotide-diphosphate reductase subunit alpha	19596	31141	14773	763336	711215	841150	453	337	30458	12360	19194	1181876	548852	605205	349	340	0.0921112	0.277739	1.0089	0.0127862
	2737014	2736268		-	-	t05875	hypothetical protein	0	0	0	0	0	0	0	0	0	0	0	0	0	0	0	0	1	1	#DIV/0!	#DIV/0!
666738	666735	666007	666006	-	ubiG	t0588	3-demethylubiquinone-9 3-methyltransferase	1891	2927	1168	73686	66847	66522	129	94	1695	958	1418	65783	42566	44727	71	69	0.852667	1	0.734043	-0.446064
	2737832	2737011		-	-	t05880	hypothetical protein	0	2	0	29	59	14	0	0	0	0	0	0	0	0	0	0	1	1	#DIV/0!	#DIV/0!
667527	667513	666818	666747	-	-	t0589	hypothetical protein	188	279	127	7333	6389	7252	13	10	188	171	205	7331	7603	6485	10	10	0.00850944	1	1	0
2769650	2769927	2770040	2770226	+	-	t05900	hypothetical protein	91	156	65	3567	3577	3712	43	31	15	54	38	598	2405	1198	12	12	3.40272e-06	1	0.387097	-1.36923
	669092	670294		+	-	t0591	MR-MLE-family protein	132	187	79	5155	4284	4549	5	3	112	123	145	4375	5498	4601	4	4	0.0144388	1	1.33333	0.415037
670680	670704	673340	673358	+	gyrA	t0592	DNA gyrase subunit A	18315	32218	14361	713413	735802	817690	388	286	36271	13371	20782	1407471	593762	655264	344	335	0.0460098	0.158971	1.17133	0.228146
673389	673526	673984	673984	+	tnpA	t0593	insertion sequence element IS200 transposase	1424	2520	1101	55469	57565	62738	173	127	1095	870	1471	42489	38649	46395	96	92	0.975829	1	0.724409	-0.465123
674170	674170	677016	677170	+	rcsC	t0594	hybrid sensory kinase in two-component regulatory system with RcsB and YojN	1051	1753	767	40965	40038	43691	19	14	1399	1200	1576	54299	53286	49708	18	18	0.00170675	1	1.28571	0.36257
	2921006	2921491		+	-	t05940	hypothetical protein	0	0	0	0	0	0	0	0	0	0	0	0	0	0	0	0	1	1	#DIV/0!	#DIV/0!
677785	677769	677119	677049	-	rcsB	t0595	transcriptional regulator RcsB	5617	10167	3512	218827	232200	199985	468	333	5438	3511	4795	211019	155939	151214	271	265	0.821352	1	0.795796	-0.32953
680455	680455	677786	677786	-	yojN	t0596	phosphotransfer intermediate protein in two-component regulatory system with RcsBC	3249	5989	2254	126593	136792	128348	68	48	4197	2999	3915	162885	133208	123440	53	52	0.045049	0.156245	1.08333	0.115477
681097	681183	682319	682319	+	ompC	t0597	porin	132077	251830	105723	5144671	5751335	6019724	6804	4959	439253	178836	274726	17044488	7941029	8662020	10116	9864	1.29632e-05	0.000101802	1.98911	0.992124
682425	682434	683486	683569	+	yojL	t0598	thiamine biosynthesis lipoprotein ApbE	599	899	439	23358	20541	25039	29	21	703	473	692	27300	21003	21829	22	22	0.0120463	1	1.04762	0.0671142
3054684	3054684	3054920	3054923	+	-	t05980	hypothetical protein	80	152	54	3142	3485	3081	19	13	105	85	120	4095	3806	3812	16	16	0.000651123	1	1.23077	0.29956
	3074514	3074720		+	-	t05985	hypothetical protein	7	9	4	301	225	277	1	1	5	8	11	223	378	369	1	1	0.00963582	1	1	0
683570	683570	684628	684628	+	ada	t0599	ADA regulatory protein	409	674	290	15950	15399	16540	20	15	465	435	573	18074	19344	18095	17	17	0.00116305	1	1.13333	0.180572
3092798	3092798	3092517	3092517	-	-	t05990	hypothetical protein	109	169	83	4249	3865	4745	20	15	150	72	73	5850	3210	2317	13	13	0.110185	1	0.866667	-0.206451
684631	684631	685281	685328	+	alkB	t0600	AlkB protein	229	296	147	8942	6763	8387	16	12	191	163	232	7441	7271	7334	11	11	0.0370634	1	0.916667	-0.125531
	685357	687000		+	yojI	t0601	multidrug transporter membrane protein/ATP-binding protein	99	139	60	3867	3187	3472	2	2	297	94	206	11552	4213	6513	4	4	7.04531e-15	1	2	1
687741	687703	687209	687058	-	eco	t0602	ecotin	4150	4652	2176	161652	106243	123935	351	263	4780	3516	4187	185493	156143	132041	324	318	0.0128632	0.0549194	1.20913	0.273964
	688598	688861		+	yojF	t0603	assembly protein for periplasmic nitrate reductase	992	8024	962	38670	183256	54795	595	349	2518	1021	2344	97735	45367	73934	287	274	0.747291	1	0.7851	-0.349051
	3132320	3131937	3131895	-	-	t06035	DNA replication/recombination/repair protein	289	607	172	11266	13884	9831	44	30	200	208	320	7766	9265	10115	24	23	0.489245	1	0.766667	-0.383329
688049	688117	688608		+	napF	t0604	ferredoxin-type protein	933	7363	1000	36346	168175	56960	297	177	4912	1852	4871	190606	82240	153609	304	288	0.000170447	0.00113473	1.62712	0.702319
3158728	3158728	3158225	3158225	-	-	t06040	ATP-dependent RNA helicase-like protein	823	1164	507	32060	26590	28900	78	57	657	422	610	25500	18781	19245	43	42	0.643607	1	0.736842	-0.440573
	3176349	3175966		-	-	t06045	hypothetical protein	0	0	0	0	0	0	0	0	0	0	0	0	0	0	0	0	1	1	#DIV/0!	#DIV/0!
	688858	691344	691344	+	napA	t0605	nitrate reductase catalytic subunit	24983	186819	25693	973151	4266604	1462957	1504	898	48158	27994	53223	1868715	1243057	1678121	670	641	0.352495	0.820265	0.713808	-0.486391
	3177444	3177298		-	-	t06050	hypothetical protein	0	0	0	0	0	0	0	0	0	0	0	30	0	0	0	0	1	1	#DIV/0!	#DIV/0!
3197099	3197099	3196923	3196908	-	-	t06055	hypothetical protein TTC0453	87	102	52	3417	2330	3000	21	16	385	102	69	14961	4542	2186	40	40	1.13169e-21	1.76226e-20	2.5	1.32193
691345	691351	692046		+	napG	t0606	quinol dehydrogenase periplasmic protein	2693	21018	2845	104900	480021	162002	600	357	4397	3420	4882	170646	151902	153928	234	228	0.679057	1	0.638655	-0.64689
	692033	692902	692902	+	napH	t0607	quinol dehydrogenase membrane protein	2673	20626	2832	104140	471066	161261	473	282	3466	2960	3645	134528	131440	114946	148	145	0.190717	0.493001	0.514184	-0.959642
692903	693018	693467	693476	+	napB	t0608	citrate reductase cytochrome c-type subunit	4273	27833	4070	166479	635676	231757	1266	765	5263	4283	4685	204232	190201	147723	406	401	0.381735	0.878861	0.524183	-0.931858
693477	693477	694079	694099	+	napC	t0609	cytochrome c-type protein NapC	5955	36990	5531	231986	844787	314960	1266	769	6387	5791	6296	247842	257149	198524	394	388	0.597952	1	0.504551	-0.986927
3357814	3357809	3357084	3356829	-	-	t06090	hypothetical protein	2079	8131	4813	81014	185707	274098	326	248	4405	12862	4450	170935	571146	140320	382	405	0.00930491	0.0416003	1.63306	0.707582
694100	694100	694717		+	ccmA	t0610	cytochrome c biogenesis protein CcmA	4935	24508	4616	192230	559739	262839	868	547	3389	4439	4612	131535	197139	145444	258	255	0.169855	0.449553	0.466179	-1.10104
3396695	3396707	3396871	3396881	+	-	t06100	hypothetical protein	85	217	79	3327	4959	4514	36	25	107	76	101	4173	3391	3189	22	21	0.207848	1	0.84	-0.251539
	694714	695373	695373	+	ccmB	t0611	heme exporter protein B1	2905	12521	2577	113176	285968	146730	430	275	1742	2214	2087	67614	98347	65824	117	117	0.00620933	0.0292012	0.425455	-1.23292
695374	695425	696162		+	ccmC	t0612	heme exporter protein C1	6390	25683	6035	248914	586573	343644	814	532	4302	5138	4812	166970	228160	151744	248	247	0.224847	0.56485	0.464286	-1.10692
	696159	696371		+	ccmD	t0613	heme exporter protein D1	1804	7101	1580	70285	162180	89980	776	504	1289	1576	1257	50023	70018	39635	248	249	0.143705	0.393393	0.494048	-1.01728
	3489914	3489645	3489645	-	-	t06130	hypothetical protein	74	142	52	2913	3243	2988	15	11	70	36	63	2744	1608	2008	8	7	0.898809	1	0.636364	-0.652077
	3500854	3501087		+	-	t06135	hypothetical protein	1	5	1	57	115	76	0	0	3	1	0	138	77	16	0	0	0.601021	1	#DIV/0!	#DIV/0!
	696368	696847		+	ccmE	t0614	cytochrome c-type biogenesis protein CcmE	3914	14435	3399	152472	329681	193580	714	469	2337	2862	2098	90716	127126	66160	195	197	0.0096559	0.0430023	0.420043	-1.25139
	3534845	3536047		+	-	t06145	ATP-dependent protease	100	174	68	3928	3982	3922	4	3	109	83	121	4238	3698	3828	3	3	0.0230442	1	1	0
	696844	698775		+	ccmF	t0615	cytochrome c-type biogenesis protein F1	7744	26731	7055	301652	610507	401711	339	226	4792	6655	4866	185950	295507	153436	108	109	0.438835	0.989773	0.482301	-1.05199
	3561467	3561252		-	-	t06150	hypothetical protein	25	44	17	993	1025	970	6	4	20	25	21	776	1151	688	4	4	0.341579	1	1	0
	698772	699329		+	dsbE	t0616	thiol:disulfide interchange protein	2836	9643	2873	110493	220242	163611	434	295	2268	2649	2019	88005	117657	63663	159	160	0.175078	0.461039	0.542373	-0.882643
	3562549	3562271		-	-	t06160	hypothetical protein	27	47	18	1067	1076	1049	5	3	46	34	38	1795	1516	1212	5	5	6.38627e-06	1	1.66667	0.736966
	699326	700369	700501	+	ccmH	t0617	cytochrome c-type biogenesis protein H1	3979	10421	3755	155007	238015	213847	274	193	2679	3092	2197	103987	137308	69271	98	99	0.0968016	0.289006	0.512953	-0.9631
701125	701060	700413	700407	-	narP	t0618	transcriptional regulator NarP	2600	5149	1933	101303	117597	110085	236	169	1899	814	1013	73724	36163	31967	74	72	0.0248364	0.0972705	0.426036	-1.23095
	702092	702352		+	-	t0619	hypothetical protein	26	56	23	1033	1283	1352	6	4	3	11	7	149	511	230	1	1	9.75287e-27	1	0.25	-2
	3651255	3651085		-	-	t06195	hypothetical protein	11	16	11	459	386	637	3	2	14	7	9	548	315	312	2	2	0.770622	1	1	0
	702747	702544		-	-	t0620	virulence protein MsgA-like protein	0	2	0	34	59	0	0	0	0	1	1	0	64	36	0	0	0.383749	1	#DIV/0!	#DIV/0!
704510	704510	706876	706887	+	sspH	t0623	secreted effector protein	652	1033	440	25411	23595	25058	14	10	586	559	802	22744	24830	25313	10	10	0.0204746	1	1	0
707573			707497	-	-	t0625	Pro tRNA	11	18	6	455	413	391	7	5	33	30	18	1292	1350	578	13	13	1.37237e-19	1	2.6	1.37851
709415	709407	707647	707578	-	yejM	t0626	sulfatase	1366	2244	965	53239	51271	54946	41	30	1468	1186	1570	56989	52678	49511	30	30	0.0919037	1	1	0
709814	709666	709439	709423	-	yejL	t0627	hypothetical protein	841	1377	548	32788	31448	31224	191	139	768	466	643	29813	20697	20292	106	103	0.51015	1	0.741007	-0.432441
709839	709846	710853	710855	+	yejK	t0628	nucleoid-associated protein NdpA	1648	3238	1322	64231	73968	75298	97	70	2043	923	1393	79313	41008	43951	55	54	0.696401	1	0.771429	-0.374396
710861	710881	711501	711522	+	-	t0629	hypothetical protein	477	1034	331	18589	23627	18866	46	32	743	439	524	28831	19498	16538	35	34	0.0069131	1	1.0625	0.0874628
711960	711894	711610	711586	-	rplY	t0630	50S ribosomal protein L25	4294	9430	3554	167278	215370	202377	957	684	11422	2907	3126	443244	129109	98573	789	784	0.0963025	0.287895	1.1462	0.196857
713779	713779	712019	712019	-	yejH	t0631	helicase	590	872	364	22983	19932	20738	16	12	866	458	686	33617	20371	21644	14	14	0.000509226	1	1.16667	0.222392
713917	713931	714626	714653	+	yejD	t0632	16S rRNA pseudouridylate synthase A	482	952	334	18808	21754	19073	40	28	348	214	329	13521	9523	10380	16	16	0.297839	1	0.571429	-0.807355
714654	714654	715844		+	bcr	t0633	bicyclomycin/multidrug efflux system	297	530	208	11579	12111	11844	13	9	197	169	248	7676	7548	7841	6	6	0.719294	1	0.666667	-0.584963
	715841	715939		+	-	t0634	hypothetical protein	7	11	5	295	253	326	3	2	8	4	7	320	211	242	2	2	0.556051	1	1	0
716019	716235	716579	716660	+	yejG	t0635	hypothetical protein	297	739	220	11601	16881	12557	57	39	385	597	765	14959	26542	24130	65	63	4.52832e-08	4.47614e-07	1.61538	0.691878
	3973619	3972633		-	-	t06355	TRAP family 2,3-diketo-L-gulonate transporter substrate-binding protein	114	218	94	4445	5001	5388	6	5	59	48	107	2316	2141	3383	2	2	0.101222	1	0.4	-1.32193
718173	718172	716583	716508	-	yejF	t0636	ABC transporter ATP-binding protein	1596	2159	1001	62204	49321	57006	47	35	1931	1281	1704	74967	56904	53752	39	38	0.0438396	0.152936	1.08571	0.118644
	719199	718174	718174	-	yejE	t0637	binding-protein-dependent transporter	466	763	339	18170	17426	19308	24	17	430	327	441	16705	14560	13930	15	14	0.243595	1	0.823529	-0.280108
	3994136	3994375		+	-	t06370	hypothetical protein	4	7	2	170	172	160	0	0	6	3	4	270	169	128	0	0	0.0941971	1	#DIV/0!	#DIV/0!
720293	720293	719199		-	yejB	t0638	binding-protein-dependent transporter	470	746	316	18325	17058	17996	22	16	535	348	460	20782	15496	14508	15	15	0.0459713	1	0.9375	-0.0931094
722108	722108	720303	720294	-	yejA	t0639	transport system periplasmic binding protein	1338	2164	846	52128	49440	48171	38	27	1022	837	1241	39658	37184	39133	22	21	0.55742	1	0.777778	-0.36257
723796	723771	722215	722115	-	rtn	t0640	hypothetical protein	664	1012	409	25896	23125	23324	21	15	809	579	873	31406	25731	27555	18	18	0.000480006	1	1.2	0.263034
724823	724669	724097	724004	-	spr	t0641	outer membrane lipoprotein	13950	28770	9361	543410	657070	533055	1436	1008	6320	3358	5719	245249	149121	180346	346	334	0.0237467	0.0937292	0.331349	-1.59358
725809	725802	725083	725083	-	-	t0642	hypothetical protein	735	1367	526	28661	31238	29955	57	41	473	384	470	18364	17089	14826	23	23	0.297093	0.713621	0.560976	-0.83399
726821	726818	725832	725832	-	yeiR	t0643	hypothetical protein	548	969	350	21380	22133	19977	29	21	793	580	1014	30784	25787	31997	31	29	3.58799e-06	1	1.38095	0.465664
727620	727603	727031	727031	-	yeiP	t0644	elongation factor P	2110	4093	1619	82226	93495	92197	215	155	2812	673	1030	109124	29925	32480	101	99	0.608118	1	0.63871	-0.646768
	728597	728719		+	-	t0646	hypothetical protein	3	2	3	122	51	172	1	0	2	1	0	95	84	0	0	0	0.0791597	1	#DIV/0!	#DIV/0!
4241685	4241685	4241933	4242130	+	-	t06460	hypothetical protein	501	945	494	19520	21597	28135	123	92	862	566	562	33449	25156	17746	102	102	0.00233532	0.0123393	1.1087	0.148863
	728721	729386		+	-	t0647	hypothetical protein	25	39	16	979	909	958	1	1	26	16	18	1032	726	578	1	1	0.649861	1	1	0
	730632	729451		-	yeiO	t0648	sugar efflux transporter	37	59	30	1446	1360	1733	1	1	34	17	14	1330	775	454	0	0	0.02113	1	0	#NUM!
	4337421	4337263		-	-	t06480	hypothetical protein	0	1	1	0	41	89	0	0	0	1	1	0	57	35	0	0	0.497134	1	#DIV/0!	#DIV/0!
	732132	733070		+	fruK	t0649	1-phosphofructokinase	140	162	62	5474	3700	3585	6	4	111	97	166	4335	4323	5245	5	4	0.00397258	1	1	0
	731002	732132		+	fruB	t0650	bifunctional PTS system fructose-specific transporter subunit IIA/HPr protein	277	225	100	10791	5140	5703	8	6	164	105	205	6368	4677	6491	5	5	0.166409	1	0.833333	-0.263034
733087	733087	734775	734775	+	fruA	t0651	PTS system fructose-specific transporter subunits IIBC	364	368	163	14214	8414	9318	8	6	298	322	549	11579	14305	17313	8	8	1.79813e-05	1	1.33333	0.415037
735718	735697	734840	734825	-	nfo	t0652	endonuclease IV	1722	3011	1220	67097	68776	69498	109	79	1612	1002	1585	62567	44524	49984	63	61	0.739797	1	0.772152	-0.373043
736825	736825	735776	735776	-	yeiH	t0653	hypothetical protein	287	524	117	11208	11969	6667	13	9	405	364	550	15721	16205	17349	16	15	2.49582e-09	1	1.66667	0.736966
736917	736946	737809	737822	+	yeiE	t0654	DNA-binding transcriptional regulator	1522	2467	1008	59299	56351	57405	91	66	1686	1884	2591	65451	83677	81696	91	89	0.00342478	0.0174189	1.34848	0.431339
737824	737999	739468	739468	+	lysP	t0655	lysine transporter	771	1574	517	30055	35958	29472	30	21	751	551	968	29173	24487	30543	19	19	0.0841716	1	0.904762	-0.14439
	739814	741805		+	cirA	t0656	colicin I receptor	78	162	66	3055	3715	3761	2	1	287	68	198	11174	3063	6244	3	3	3.23077e-12	1	3	1.58496
	744091	743204		-	-	t0658	hydrolase	46	77	24	1824	1760	1372	2	1	38	24	50	1479	1095	1605	1	1	0.461416	1	1	0
744308	744308	745675	745675	+	sdaC	t0659	L-serine dehydratase	191	385	144	7465	8797	8226	8	5	228	299	357	8878	13290	11282	8	8	9.58624e-07	1	1.6	0.678072
745676	745680	746069	746069	+	-	t0660	DNA-binding protein	129	226	87	5059	5171	4969	17	12	138	139	189	5356	6188	5973	15	14	0.00188578	1	1.16667	0.222392
747039	746915	746058	745974	-	yeiG	t0661	esterase	9313	15670	6060	362767	357877	345085	571	414	7575	7829	12978	293939	347673	409195	425	408	0.133252	0.370807	0.985507	-0.0210616
747050	747245	747913	747927	+	folE	t0662	GTP cyclohydrolase I	1178	1952	684	45912	44586	38949	90	64	1267	766	1117	49181	34015	35245	60	59	0.153217	0.413215	0.921875	-0.117357
	747928	749070	749070	+	yeiB	t0663	hypothetical protein	184	318	123	7184	7270	7042	8	6	171	180	255	6649	8008	8049	6	6	0.00445362	1	1	0
749220	749220	750242	750242	+	galS	t0664	DNA-binding transcriptional regulator GalS	1750	2371	645	68186	54155	36769	73	51	379	288	452	14714	12793	14261	14	13	1.61978e-12	2.08055e-11	0.254902	-1.97199
750691	750741	751739	751739	+	mglB	t0665	D-galactose-binding periplasmic protein	47281	62176	13926	1841692	1419991	792936	1954	1352	2744	23997	39397	106499	1065592	1242175	850	805	0.50511	1	0.595414	-0.748034
	4491316	4490963		-	-	t06650	hypothetical protein	0	0	0	25	0	0	0	0	0	0	0	0	0	0	0	0	1	1	#DIV/0!	#DIV/0!
751740	753407	754417	754422	+	mglC	t0667	beta-methylgalactoside transporter inner membrane protein	4208	6517	1236	163923	148845	70406	187	126	225	2155	3186	8759	95717	100466	70	67	0.189172	0.489845	0.531746	-0.911191
756995	756961	755720	754511	-	-	t0669	oxidoreductase	3045	3844	2097	118633	87791	119413	114	87	1485	4719	3726	57659	209549	117481	102	103	0.00702413	0.0324952	1.18391	0.243557
	757411	757166	757166	-	-	t0670	hypothetical protein	190	214	85	7404	4892	4855	31	23	79	33	64	3092	1477	2039	9	8	0.000107398	1	0.347826	-1.52356
758139	758127	757408		-	sanA	t0671	hypothetical protein	1067	1450	576	41578	33133	32813	67	49	804	457	457	31223	20293	14418	30	30	0.515952	1	0.612245	-0.707819
759197	759188	758304	758304	-	cdd	t0672	cytidine deaminase	838	1337	646	32648	30535	36790	50	37	974	1211	1085	37796	53797	34215	47	47	0.000160662	0.00107748	1.27027	0.345135
	4678170	4678328		+	-	t06725	hypothetical protein	0	1	0	9	40	5	0	0	0	0	0	20	25	16	0	0	0.782749	1	#DIV/0!	#DIV/0!
	760037	759342	759342	-	yohK	t0673	hypothetical protein	446	631	283	17385	14418	16163	30	22	391	326	474	15185	14510	14961	22	21	0.0573162	1	0.954545	-0.0671142
760442	760432	760034		-	yohJ	t0674	hypothetical protein	158	229	82	6164	5233	4694	18	13	131	88	160	5103	3925	5059	12	11	0.1001	1	0.846154	-0.241008
761488	761472	760564	760489	-	-	t0675	transcriptional regulator	218	417	148	8502	9535	8436	13	9	253	525	748	9840	23354	23610	21	20	2.31741e-20	1	2.22222	1.152
761598	761598	762956	762956	+	-	t0676	n-hydroxybenzoate transporter	48	64	30	1903	1466	1710	1	1	27	175	348	1082	7771	10973	5	4	5.29838e-66	1	4	2
762957	762968	764005	764005	+	-	t0677	gentisate 1,2-dioxygenase	216	320	152	8437	7330	8657	10	7	79	1153	2228	3087	51207	70275	42	40	4.33012e-156	1.23056e-154	5.71429	2.51457
764006	764021	764722	764724	+	-	t0678	FAA-hydrolase-family protein	234	349	166	9148	7988	9465	16	12	110	1053	1835	4292	46781	57887	54	51	1.36744e-93	3.45431e-92	4.25	2.08746
764725	764731	765375	765387	+	-	t0679	glutathione-S-transferase-family protein	212	338	150	8285	7721	8584	17	12	163	1000	1578	6340	44438	49755	54	51	1.54371e-92	3.87803e-91	4.25	2.08746
765390	765390	766583	766583	+	-	t0680	salicylate hydroxylase	548	843	365	21377	19268	20804	23	17	397	1371	2280	15421	60914	71888	43	41	1.11192e-21	1.73742e-20	2.41176	1.27009
	766692	767630		+	yohI	t0681	tRNA-dihydrouridine synthase C	104	234	98	4080	5345	5619	7	5	100	88	148	3914	3945	4693	4	4	0.171104	1	0.8	-0.321928
	767898	767701		-	-	t0682	hypothetical protein	2	8	1	84	199	68	0	0	11	25	20	435	1145	633	3	3	4.36704e-102	1	#DIV/0!	#DIV/0!
	768089	769525		+	yohG	t0683	multidrug resistance outer membrane protein MdtQ	49	108	32	1925	2482	1829	2	1	67	58	65	2628	2611	2053	1	1	0.00216507	1	1	0
769584	769591	770352	770359	+	yohF	t0684	acetoin dehydrogenase	174	256	94	6778	5861	5358	10	7	121	537	1082	4704	23847	34144	29	27	1.95915e-53	1	3.85714	1.94753
770969	770969	770400	770400	-	yohD	t0685	hypothetical protein	65	94	45	2556	2149	2610	5	4	96	95	149	3755	4254	4714	7	7	6.88647e-10	1	1.75	0.807355
	771128	771715		+	yohC	t0686	hypothetical protein	7	11	8	299	268	479	0	0	8	16	23	347	739	738	1	1	5.55129e-07	1	#DIV/0!	#DIV/0!
774644	774617	772887	772884	-	dld	t0688	D-lactate dehydrogenase	5242	8405	3505	204192	191972	199576	156	114	5326	8925	15556	206700	396319	490495	221	210	0.00492906	0.0239194	1.84211	0.881356
774866	774884	777181	777188	+	bglX	t0689	periplasmic beta-glucosidase	3745	6070	2575	145902	138627	146649	85	62	4071	2553	4140	157999	113406	130556	60	58	0.179187	0.468525	0.935484	-0.0962153
777341	777363	778280	778280	+	yehZ	t0690	periplasmic protein	1000	1128	417	38964	25770	23786	43	32	343	2445	4545	13322	108607	143330	102	96	1.15406e-33	2.18646e-32	3	1.58496
	779446	780393		+	yehX	t0691	ABC transporter ATP-binding protein	220	275	99	8608	6284	5638	9	7	107	777	1064	4156	34521	33549	26	25	6.04705e-59	1	3.57143	1.8365
778281	778284	779453		+	yehY	t0692	permease transmembrane protein	403	452	163	15700	10325	9305	13	10	155	1139	1791	6018	50612	56498	33	32	1.05644e-40	1	3.2	1.67807
	780377	781108	781137	+	yehW	t0693	permease transmembrane protein	110	93	42	4287	2129	2439	5	4	42	272	391	1647	12114	12335	12	11	2.55242e-32	1	2.75	1.45943
781201	781196	781089	780855	-	-	t0694	hypothetical protein	116	227	91	4519	5194	5185	63	45	211	189	253	8200	8435	8003	78	76	3.38558e-08	3.3908e-07	1.68889	0.756074
781987	781987	781256	781256	-	yehV	t0695	transcriptional regulator	317	404	144	12384	9229	8248	18	13	144	307	428	5607	13635	13514	15	14	0.0030246	1	1.07692	0.106915
782210	782210	783895		+	yehU	t0696	two-component system sensor kinase	895	1696	751	34881	38743	42800	31	23	2002	759	995	77711	33728	31383	28	28	0.00218468	1	1.21739	0.283793
	783892	784611	784640	+	yehT	t0697	two-component response-regulatory protein YehT	636	1135	516	24787	25932	29426	50	37	1906	513	610	73968	22800	19241	54	53	1.50756e-06	1.30321e-05	1.43243	0.518467
784658	784658	785125	785125	+	yehS	t0698	hypothetical protein	432	742	253	16836	16961	14459	48	34	520	205	262	20188	9103	8288	27	26	0.381359	1	0.764706	-0.387023
	785712	785182		-	-	t0699	lipoprotein	48	69	32	1892	1586	1859	4	3	43	15	27	1681	699	876	2	2	0.155705	1	0.666667	-0.584963
	786342	785884		-	yehR	t0700	lipoprotein	44	85	30	1748	1943	1754	5	3	64	28	35	2494	1271	1118	3	3	0.194111	1	1	0
788628	788616	786583	786581	-	metG	t0701	methionyl-tRNA synthetase	6983	11410	5551	272018	260602	316082	186	139	10289	5634	8350	399272	250200	263290	153	149	0.0990961	0.294119	1.07194	0.100227
788538	788781	789890	789911	+	mrp	t0702	ATPase	6233	10276	4397	242792	234705	250361	297	218	9904	5252	7939	384337	233235	250326	267	260	0.0774131	0.242517	1.19266	0.254183
	790168	790449	790449	+	yehE	t0703	hypothetical protein	125	189	63	4904	4338	3638	21	15	60	25	43	2362	1139	1381	5	5	8.12362e-06	1	0.333333	-1.58496
790704	790728	791258	791258	+	stcA	t0704	fimbrial subunit protein	1005	1717	694	39165	39231	39542	101	74	892	922	1583	34650	40978	49928	82	78	0.0244903	0.0960805	1.05405	0.0759489
	791314	791997		+	stcB	t0705	fimbrial chaperone protein	58	123	27	2260	2818	1581	4	3	23	60	116	919	2685	3678	3	3	0.0100295	1	1	0
	794515	795522		+	stcD	t0707	hypothetical protein	74	131	43	2889	2996	2493	3	2	40	69	119	1587	3083	3771	2	2	0.030693	1	1	0
796189	796098	795784	795777	-	yohN	t0708	hypothetical protein	710	1217	372	27665	27794	21210	115	81	1066	956	1318	41394	42454	41581	136	132	7.42264e-09	7.79463e-08	1.62963	0.704544
796378	796508	797305		+	-	t0709	hydroxyethylthiazole kinase	316	416	187	12312	9522	10691	18	13	304	242	322	11813	10780	10167	14	13	0.0207357	1	1	0
	797292	798092	798092	+	thiD	t0710	phosphomethylpyrimidine kinase	311	455	170	12130	10403	9680	18	13	410	355	426	15913	15791	13434	19	18	5.78414e-06	1	1.38462	0.469485
798118	798128	798874	798943	+	-	t0711	GntR family transcriptional regulator	775	1172	485	30220	26774	27659	51	37	1090	718	854	42298	31901	26945	45	45	0.0004086	0.00254265	1.21622	0.2824
	799813	798848	798848	-	-	t0712	sugar kinase	393	662	209	15338	15139	11905	20	14	378	280	417	14691	12470	13148	14	13	0.0483679	1	0.928571	-0.106915
	800814	799810		-	-	t0713	hydrolase	744	1187	456	28984	27128	26014	37	27	737	518	735	28633	23002	23183	25	24	0.0749847	1	0.888889	-0.169925
802082	802082	800811		-	-	t0714	nucleoside permease	474	861	291	18479	19684	16571	20	14	420	250	383	16333	11140	12079	10	10	0.668536	1	0.714286	-0.485427
802278	802336	803388	803395	+	fbaB	t0715	fructose-bisphosphate aldolase	1901	1532	854	74051	34988	48651	64	49	415	3881	5890	16128	172340	185715	124	118	2.09893e-12	2.6884e-11	2.40816	1.26793
	804424	804540		+	-	t0717	hypothetical protein	0	6	2	32	146	114	1	0	2	1	2	110	85	83	0	0	0.581628	1	#DIV/0!	#DIV/0!
	804905	805240		+	-	t0718	hypothetical protein	344	500	269	13429	11426	15350	52	39	41	45	53	1621	2017	1679	5	5	5.49756e-85	1.31565e-83	0.128205	-2.96347
	805362	805778	805778	+	-	t0719	hypothetical protein	182	262	115	7106	6002	6559	21	15	13	17	25	524	799	815	1	1	3.36343e-219	1	0.0666667	-3.90689
807837	807780	806419	806419	-	-	t0720	protease	571	1007	508	22274	23001	28959	24	18	632	374	375	24526	16634	11850	13	12	0.686283	1	0.666667	-0.584963
	807944	808561		+	-	t0721	hypothetical protein	0	0	0	0	0	0	0	0	0	0	0	0	0	0	0	0	1	1	#DIV/0!	#DIV/0!
	808586	808783		+	-	t0722	hypothetical protein	0	0	0	0	0	0	0	0	0	0	0	0	0	0	0	0	1	1	#DIV/0!	#DIV/0!
	808880	808978		+	-	t0723	hypothetical protein	0	0	0	0	0	0	0	0	0	0	0	0	0	0	0	0	1	1	#DIV/0!	#DIV/0!
	809218	809637		+	-	t0724	hypothetical protein	0	0	0	0	0	0	0	0	0	0	0	0	0	0	0	0	1	1	#DIV/0!	#DIV/0!
	810444	810746		+	-	t0727	hypothetical protein	0	0	0	0	0	0	0	0	0	0	0	0	0	0	0	0	1	1	#DIV/0!	#DIV/0!
	810877	811377		+	-	t0728	hypothetical protein	0	0	0	0	0	0	0	0	0	0	0	0	0	0	0	0	1	1	#DIV/0!	#DIV/0!
	811448	812143		+	-	t0729	hypothetical protein	0	0	0	0	0	0	0	0	0	0	0	0	0	0	0	0	1	1	#DIV/0!	#DIV/0!
	812113	812391		+	-	t0730	hypothetical protein	0	0	0	0	0	0	0	0	0	0	0	0	0	0	0	0	1	1	#DIV/0!	#DIV/0!
	812460	813062		+	-	t0731	hypothetical protein	0	0	0	0	0	0	0	0	0	0	0	0	0	0	0	0	1	1	#DIV/0!	#DIV/0!
	813172	813651		+	-	t0732	hypothetical protein	0	0	0	0	0	0	0	0	0	0	0	0	0	0	0	0	1	1	#DIV/0!	#DIV/0!
	813719	814168		+	-	t0733	hypothetical protein	0	0	0	0	0	0	0	0	0	0	0	0	0	0	0	0	1	1	#DIV/0!	#DIV/0!
	814284	814727		+	-	t0734	hypothetical protein	0	0	0	0	0	0	0	0	0	0	0	0	0	0	0	0	1	1	#DIV/0!	#DIV/0!
	814829	815542		+	-	t0735	hypothetical protein	0	0	0	0	0	0	0	0	0	0	0	0	0	0	0	0	1	1	#DIV/0!	#DIV/0!
	816415	815696		-	-	t0736	hypothetical protein	0	0	0	0	1	0	0	0	0	0	0	2	2	1	0	0	1	1	#DIV/0!	#DIV/0!
	818531	816420		-	-	t0737	hypothetical protein	179	324	155	6975	7419	8857	4	3	225	175	228	8752	7793	7191	3	3	0.00700879	1	1	0
	819249	818542		-	-	t0738	hypothetical protein	28	40	15	1110	935	884	1	1	17	29	39	661	1292	1258	1	1	0.00855342	1	1	0
	821436	820714	820714	-	baeR	t0741	DNA-binding transcriptional regulator BaeR	586	966	379	22848	22078	21586	42	30	646	414	520	25096	18384	16403	28	27	0.081019	1	0.9	-0.152003
	822836	821433		-	baeS	t0742	signal transduction histidine-protein kinase BaeS	258	427	188	10062	9773	10715	9	7	243	195	282	9434	8678	8910	6	6	0.11742	1	0.857143	-0.222392
	824248	822836		-	yegB	t0743	multidrug efflux system protein MdtE	175	275	115	6829	6297	6583	6	4	148	161	212	5754	7169	6687	4	4	0.0146017	1	1	0
	827325	824245		-	-	t0744	multidrug efflux system subunit MdtC	146	234	105	5721	5350	6009	2	1	190	180	279	7384	8012	8803	2	2	5.79799e-06	1	2	1
	830448	827326		-	yegN	t0745	multidrug efflux system subunit MdtB	168	241	107	6559	5507	6130	2	1	178	130	255	6928	5794	8056	2	2	0.00142392	1	2	1
831689	831689	830448		-	-	t0746	multidrug efflux system subunit MdtA	258	353	167	10053	8069	9531	9	7	278	186	340	10794	8289	10727	8	8	0.00230899	1	1.14286	0.192645
	833482	832130		-	yegD	t0747	chaperone	165	252	141	6430	5775	8053	6	4	176	115	156	6867	5110	4938	4	4	0.130631	1	1	0
	833616	834485		+	alkA	t0748	3-methyl-adenine DNA glycosylase	71	138	54	2785	3174	3081	4	3	51	95	168	1998	4234	5326	4	4	0.000162697	1	1.33333	0.415037
837485	837443	834453	834436	-	yegE	t0749	hypothetical protein	580	974	359	22624	22261	20458	10	7	867	810	1034	33658	35969	32619	11	11	3.42071e-08	1	1.57143	0.652077
837771	837774	838415	838415	+	udk	t0750	uridine kinase	1070	1638	657	41697	37414	37419	82	60	694	404	510	26937	17966	16088	32	31	0.094858	0.284185	0.516667	-0.952694
838416	838506	839087	839125	+	dcd	t0751	deoxycytidine triphosphate deaminase	1633	2723	1134	63611	62193	64569	149	109	1878	1164	1736	72901	51711	54762	105	102	0.236997	0.589188	0.93578	-0.095759
839126	839126	840982	841062	+	asmA	t0752	assembly protein	2979	5004	2119	116052	114292	120667	86	63	3048	2391	3224	118310	106192	101682	60	58	0.150351	0.406933	0.920635	-0.119299
842660	842648	841068	841068	-	yegH	t0753	hypothetical protein	895	1238	518	34900	28295	29512	26	19	1238	1093	1694	48074	48536	53421	32	31	1.93109e-08	1	1.63158	0.706269
	843322	844461		+	wza	t0754	polysaccharide export protein	12	21	11	469	491	644	0	0	8	8	17	315	361	558	0	0	0.66447	1	#DIV/0!	#DIV/0!
	844467	844916		+	wzb	t0755	tyrosine phosphatase	8	21	3	324	496	179	1	0	7	11	12	293	520	378	0	0	0.0180279	1	#DIV/0!	#DIV/0!
	844913	847072		+	wzc	t0756	tyrosine kinase	76	132	55	2988	3031	3138	1	1	57	67	102	2236	3007	3217	1	1	0.113046	1	1	0
	847159	848001		+	wcaA	t0757	glycosyl transferase	80	142	46	3153	3255	2624	5	3	66	82	102	2561	3667	3244	3	3	0.0153822	1	1	0
	848004	848492		+	wcaB	t0758	colanic acid biosynthesis acetyltransferase WcaB	24	44	17	967	1021	993	2	2	23	19	36	901	873	1153	2	1	0.0665859	1	0.5	-1
	848489	849706		+	wcaC	t0759	glycosyl transferase	58	84	29	2291	1934	1678	2	1	34	42	65	1323	1895	2072	1	1	0.175883	1	1	0
	850907	851653		+	wcaE	t0761	glycosyl transferase	13	28	6	542	645	386	1	0	8	8	6	326	388	217	0	0	0.0407167	1	#DIV/0!	#DIV/0!
	851669	852223		+	wcaF	t0762	colanic acid biosynthesis acetyltransferase WcaF	7	13	8	294	308	478	0	0	8	6	9	316	291	300	0	0	0.93517	1	#DIV/0!	#DIV/0!
	852247	853368		+	gmd	t0763	GDP-mannose 4,6-dehydratase	130	189	73	5079	4324	4161	5	4	138	107	160	5383	4759	5059	4	4	0.0034582	1	1	0
	854339	854812		+	wcaH	t0764	O-antigen biosynthesis protein	23	41	20	912	941	1166	2	2	38	24	32	1478	1072	1039	2	2	0.00126345	1	1	0
	853371	854336		+	fcl	t0765	GDP-fucose synthetase	45	116	40	1774	2655	2286	3	2	80	63	96	3121	2840	3053	3	3	5.86761e-05	1	1.5	0.584963
	854809	856032		+	wcaI	t0766	glycosyl transferase	46	79	33	1816	1814	1904	2	1	56	42	59	2188	1881	1861	1	1	0.0138523	1	1	0
	856029	857471		+	manC	t0767	mannose-1-phosphate guanylyltransferase	67	124	38	2619	2852	2216	2	1	60	59	80	2336	2635	2522	1	1	0.0552767	1	1	0
	857582	858952		+	manB	t0768	phosphomannomutase	39	55	21	1546	1268	1246	1	0	44	38	71	1715	1712	2252	1	1	2.89762e-05	1	#DIV/0!	#DIV/0!
	859006	860400		+	wcaJ	t0769	UDP-glucose lipid carrier transferase	9	19	15	364	443	903	0	0	16	9	14	624	413	466	0	0	0.695544	1	#DIV/0!	#DIV/0!
	860502	861980		+	wzxC	t0770	colanic acid exporter	24	41	11	952	936	680	0	0	26	18	20	1018	840	636	0	0	0.0671685	1	#DIV/0!	#DIV/0!
	863277	864497		+	-	t0772	glycosyl transferase	58	106	37	2261	2441	2138	2	1	89	59	101	3488	2653	3197	2	2	3.49489e-05	1	2	1
	864508	865911		+	wcaM	t0773	colanic acid biosynthesis protein	71	125	56	2771	2855	3244	2	2	86	78	116	3348	3507	3664	2	2	0.00124688	1	1	0
866018	866089	866982	867110	+	galF	t0774	UTP-glucose-1-phosphate uridylyltransferase	5397	9116	3688	210226	208197	210039	321	234	4033	2202	3929	156494	97821	123893	146	141	0.399349	0.909848	0.602564	-0.730813
867200	867359	868444		+	rfbB	t0775	dTDP-glucose 4,6 dehydratase	4434	8217	3110	172720	187679	177098	229	164	6578	3728	5408	255281	165551	170524	186	181	0.121855	0.346946	1.10366	0.142294
	868444	869343	869390	+	rfbD	t0776	dTDP-4-dehydrorhamnose reductase	3838	6423	2672	149522	146697	152175	227	166	6643	3557	5010	257778	157954	157966	217	212	0.0118283	0.050931	1.27711	0.352881
869391	869391	870269		+	rfbA	t0777	TDP-glucose pyrophosphorylase	3846	7061	2858	149809	161280	162761	247	179	7015	3405	5219	272209	151207	164577	229	222	0.0289746	0.109698	1.24022	0.3106
	870270	870821	870821	+	rfbC	t0778	dTDP-4-dehydrorhamnose 3,5-epimerase	3927	6322	2805	152984	144402	159732	373	276	7742	3540	4451	300423	157222	140345	367	361	0.0116972	0.0504144	1.30797	0.387331
870822	870827	871801	871816	+	rfbI	t0779	CDP-6-deoxy-delta-3,4-glucoseen reductase	5617	10530	4329	218817	240485	246486	331	241	12436	5355	7403	482574	237787	233429	332	326	0.0490882	0.167194	1.3527	0.435839
871817	871817	872590	872594	+	rfbF	t0780	glucose-1-phosphate cytidylyltransferase	8711	14349	6402	339314	327720	364541	601	444	19830	8657	11812	769475	384425	372430	670	657	0.0220163	0.0880457	1.47973	0.565334
872595	872595	873674	873674	+	rfbG	t0781	CDP-glucose 4,6-dehydratase	11231	18630	7903	437479	425484	450011	552	405	24980	11121	14853	969312	493855	468313	607	596	0.0121391	0.0521708	1.4716	0.55739
873675	873701	875014	875021	+	rfbH	t0782	dehydratase RfbH	23453	38501	17349	913570	879307	987870	954	705	47596	23072	32408	1846892	1024486	1021814	1010	987	0.0342436	0.125569	1.4	0.485427
	875049	875888		+	rfbS	t0783	paratose synthase	2	0	0	101	1	0	0	0	0	0	0	0	0	0	0	0	1	1	#DIV/0!	#DIV/0!
	875885	876901		+	rfbE	t0784	CDP-tyvelose-2-epimerase	3	3	1	121	86	56	0	0	4	0	3	185	36	102	0	0	0.0781966	1	#DIV/0!	#DIV/0!
	876972	878270		+	rfbX	t0785	O-antigen transporter	0	0	0	0	0	0	0	0	0	0	0	0	0	0	0	0	1	1	#DIV/0!	#DIV/0!
	878272	879273		+	rfbV	t0786	glycosyl transferase	0	2	0	0	52	0	0	0	3	0	0	126	0	21	0	0	9.5482e-06	1	#DIV/0!	#DIV/0!
879827	879848	880909		+	rfbU	t0787	glycosyl transferase	2094	3610	1326	81593	82458	75528	104	75	2755	1753	2287	106939	77842	72138	82	80	0.0787381	0.244885	1.06667	0.0931094
	880910	881854		+	rfbN	t0788	rhamnosyltransferase	3313	5495	2310	129085	125497	131558	186	136	4940	2712	3599	191725	120429	113489	153	150	0.032478	0.12075	1.10294	0.141356
	881855	883294		+	rfbM	t0789	mannose-1-phosphate guanylyltransferase	5652	10197	4171	220186	232898	237511	219	159	8576	5313	7625	332784	235953	240430	192	187	0.0879596	0.267527	1.1761	0.234012
	883281	884714	884714	+	rfbK	t0790	phosphomannomutase	5294	8819	3819	206243	201429	217479	197	145	7421	4677	6542	287981	207693	206275	167	163	0.114365	0.328759	1.12414	0.168819
884715	884786	886216	886337	+	rfbP	t0791	undecaprenyl-phosphate galactosephosphotransferase	3757	6964	2894	146343	159058	164787	150	109	4803	3223	4318	186395	143150	136163	111	108	0.178455	0.466982	0.990826	-0.0132968
886339	886380	887786	887810	+	gnd	t0792	6-phosphogluconate dehydrogenase	10562	18464	7611	411429	421703	433359	411	300	16768	10193	16156	650680	452617	509396	394	382	0.0364097	0.131497	1.27333	0.34861
888023	888023	889189	889202	+	ugd	t0793	UDP-glucose 6-dehydrogenase	2566	3575	2108	99963	81655	120036	111	86	704	892	1002	27342	39646	31612	28	28	3.83832e-05	0.000281497	0.325581	-1.61891
889325	889332	890315	890349	+	cld	t0794	polysaccharide chain length regulator	4191	5578	2419	163254	127412	137742	195	145	1795	1574	2222	69660	69896	70084	73	71	0.0764259	0.240657	0.489655	-1.03016
	891007	890396	890393	-	hisI	t0795	bifunctional phosphoribosyl-AMP cyclohydrolase/phosphoribosyl-ATP pyrophosphatase	1417	2460	987	55233	56186	56234	125	91	1508	1514	2135	58521	67247	67315	108	105	0.0257401	0.0998953	1.15385	0.206451
	891777	891001		-	hisF	t0796	imidazole glycerol phosphate synthase subunit HisF	1889	3214	1395	73605	73409	79431	132	97	1929	2191	3433	74877	97291	108261	125	120	0.0105074	0.0461616	1.23711	0.306978
	892496	891759		-	hisA	t0797	1-(5-phosphoribosyl)-5-[(5-phosphoribosylamino)methylideneamino] imidazole-4-carboxamide isomerase	782	1479	575	30471	33799	32774	60	43	721	842	1314	27996	37400	41456	50	48	0.00207537	0.01105	1.11628	0.158698
	893086	892496		-	hisH	t0798	imidazole glycerol phosphate synthase subunit HisH	929	1623	631	36198	37074	35961	85	61	904	917	1271	35097	40752	40084	67	65	0.0146718	0.0615429	1.06557	0.0916305
	894153	893086		-	hisB	t0799	imidazole glycerol-phosphate dehydratase/histidinol phosphatase	1807	3480	1309	70400	79488	74559	97	70	1664	1936	2691	64577	85991	84859	75	73	0.0854595	0.261849	1.04286	0.0605415
	895229	894150		-	hisC	t0800	histidinol-phosphate aminotransferase	1188	2318	961	46275	52958	54744	65	47	1303	1785	2543	50562	79290	80205	67	64	0.000899424	0.00520978	1.3617	0.445411
896619	896530	895226		-	hisD	t0801	histidinol dehydrogenase	986	1771	665	38437	40460	37914	41	29	1120	1347	1982	43484	59844	62517	43	42	9.04778e-05	0.000624283	1.44828	0.534336
897551	897532	896633	896620	-	hisG	t0802	ATP phosphoribosyltransferase	675	1293	483	26297	29534	27551	43	30	789	769	1031	30632	34154	32507	37	36	0.000705004	0.00418492	1.2	0.263034
	897720	897679		-	hisL	t0803	his operon leader peptide	2	6	2	104	152	162	4	3	8	4	5	341	182	158	5	5	0.000153329	1	1.66667	0.736966
897842	897883	898707	898752	+	-	t0804	hypothetical protein	1735	2715	1047	67614	62022	59625	105	76	2061	2480	3602	79982	110133	113573	126	122	0.000134235	0.000909638	1.60526	0.68281
898753	898753	899667	899667	+	-	t0805	transcriptional regulator	286	438	164	11154	10012	9346	15	11	261	425	593	10158	18881	18717	17	17	4.38791e-08	1	1.54545	0.628031
899767	899953	901311	901311	+	yeeF	t0806	amino acid transporter protein	2224	4151	2045	86667	94815	116475	97	73	4341	648	776	168458	28774	24482	54	54	0.826698	1	0.739726	-0.434937
903015	902877	901447	901397	-	sbcB	t0807	exonuclease I	1887	3044	1291	73512	69529	73544	68	50	1630	1297	1926	63268	57593	60754	43	42	0.459345	1	0.84	-0.251539
906196	906205	908481	908487	+	phsA	t0809	thiosulfate reductase	31667	27943	12877	1233505	638168	733221	504	381	7140	7130	23367	277057	316616	736781	213	194	0.813897	1	0.509186	-0.973734
908491	908496	909074		+	phsB	t0810	thiosulfate reductase electron transport protein	6457	5458	2777	251543	124667	158128	402	307	1493	1543	4818	57967	68543	151910	174	160	0.107092	0.312043	0.521173	-0.940167
	909071	909835	909858	+	phsC	t0811	thiosulfate reductase cytochrome subunit B	5140	4627	2329	200228	105694	132637	250	191	1103	1177	3408	42813	52280	107475	95	88	0.0371869	0.133773	0.460733	-1.118
911263	911282	911749	911749	+	sbmC	t0813	DNA gyrase inhibitor	4297	6942	2772	167382	158554	157871	473	344	3102	2468	3319	120377	109631	104660	244	238	0.79881	1	0.69186	-0.531447
911765	911868	912926	913023	+	yeeA	t0814	hypothetical protein	1041	1729	675	40581	39501	38445	51	37	733	784	1061	28468	34822	33462	31	30	0.350248	1	0.810811	-0.302563
913033	913171	913506	913706	+	-	t0815	hypothetical protein	3642	5551	2296	141878	126788	130765	540	396	6283	2433	3192	243827	108050	100666	456	448	0.0258899	0.100274	1.13131	0.177998
914442	914442	913540	913540	-	pduX	t0816	hypothetical protein	219	281	116	8557	6425	6660	10	7	141	77	118	5500	3433	3736	4	4	0.794989	1	0.571429	-0.807355
	915714	914500		-	-	t0817	propionate kinase	202	169	71	7874	3859	4049	5	4	64	52	86	2512	2325	2726	2	2	0.0226017	1	0.5	-1
	916151	915699		-	pduV	t0818	propanediol utilization protein PduV	17	17	2	700	396	117	1	0	9	4	2	380	203	81	0	0	0.0111262	1	#DIV/0!	#DIV/0!
	916506	916156		-	-	t0819	propanediol utilization protein PduU	15	9	10	603	208	582	1	1	5	6	6	211	299	201	0	0	0.00274738	1	0	#NUM!
	917060	916506		-	pduT	t0820	propanediol utilization protein PduT	128	102	61	5017	2338	3485	8	6	36	22	65	1432	993	2052	2	2	6.41206e-05	1	0.333333	-1.58496
	918391	917063		-	pduS	t0821	ferredoxin	230	186	95	8966	4264	5459	6	4	65	46	79	2523	2081	2505	1	1	0.000105544	1	0.25	-2
	919527	918415		-	pduQ	t0822	propanol dehydrogenase	180	169	52	7044	3864	2965	5	4	43	36	41	1680	1623	1313	1	1	5.51457e-09	1	0.25	-2
	920933	919539	919539	-	pduP	t0823	CoA-dependent proprionaldehyde dehydrogenase	311	249	133	12118	5698	7595	7	6	65	42	91	2536	1885	2894	1	1	4.88067e-10	1	0.166667	-2.58496
	921940	920930		-	pduO	t0824	hypothetical protein	243	218	104	9492	4995	5932	8	6	55	58	66	2162	2590	2110	2	2	1.19101e-06	1	0.333333	-1.58496
	922719	922228	922228	-	pduM	t0826	hypothetical protein	135	90	72	5293	2065	4118	9	7	14	14	22	574	638	712	1	1	6.39024e-82	1	0.142857	-2.80735
	923348	922716		-	pduL	t0827	hypothetical protein	222	134	84	8652	3076	4823	11	8	19	26	42	775	1180	1347	1	1	4.78064e-39	1	0.125	-3
	923809	923348		-	pduK	t0828	propanediol utilization protein PduK	283	196	117	11027	4487	6665	20	16	36	26	45	1411	1159	1427	3	2	1.88341e-47	1	0.125	-3
	924109	923834		-	pduJ	t0829	propanediol utilization protein PduJ	327	214	118	12772	4901	6741	37	29	37	35	53	1449	1574	1683	5	5	7.01705e-36	1	0.172414	-2.53605
	924479	924129	924129	-	pduH	t0830	PduH protein	184	145	84	7191	3314	4802	18	14	20	19	26	794	880	843	2	2	5.31509e-74	1	0.142857	-2.80735
	926301	924469		-	pduG	t0831	PduG protein	764	561	334	29769	12815	19062	14	11	84	46	77	3297	2046	2458	1	1	5.39877e-82	1	0.0909091	-3.45943
927029	927029	926508	926508	-	pduE	t0832	diol dehydratase small subunit	637	410	260	24842	9375	14841	39	31	44	34	44	1715	1510	1387	3	2	3.97864e-211	1	0.0645161	-3.9542
	927718	927044		-	pduD	t0833	diol dehydratase medium subunit	1093	678	458	42584	15498	26126	52	41	86	41	68	3339	1832	2172	3	3	5.587e-207	1.75201e-205	0.0731707	-3.77259
929393	929393	927729	927729	-	pduC	t0834	glycerol dehydratase large subunit	2545	1600	1045	99160	36561	59545	49	39	176	90	156	6856	4032	4927	3	3	6.32926e-195	1.91861e-193	0.0769231	-3.70044
930113	930113	929412		-	pduB	t0835	propanediol utilization protein PduB	1183	783	481	46096	17889	27409	55	43	90	25	50	3524	1130	1589	3	2	0	0	0.0465116	-4.42626
930505	930505	930221		-	pduA	t0836	propanediol utilization protein PduA	665	435	294	25908	9942	16771	77	61	48	17	24	1863	798	756	4	3	0	0	0.0491803	-4.34577
	931030	931824		+	pduF	t0837	propanediol diffusion facilitator	199	177	106	7786	4045	6050	9	7	63	40	54	2472	1813	1707	2	2	1.91618e-07	1	0.285714	-1.80735
931992	932041	932955	932955	+	pocR	t0838	pdu/cob regulatory protein PocR	1908	2354	1034	74328	53769	58888	91	68	1839	694	694	71394	30847	21891	45	45	0.692459	1	0.661765	-0.59561
	934928	935887	936178	+	cbiB	t0839	cobalamin biosynthesis protein	2055	2906	1180	80083	66375	67191	101	74	1030	801	1255	39978	35569	39600	41	39	0.204078	0.520439	0.527027	-0.924051
933179	933507	934931		+	cbiA	t0840	cobyrinic acid a,c-diamide synthase	4602	7025	2715	179271	160457	154593	159	115	1894	1467	2468	73497	65140	77836	52	50	0.00969757	0.0431035	0.434783	-1.20163
936208	936377	937516		+	cbiD	t0842	cobalt-precorrin-6A synthase	3121	4930	1820	121603	112602	103661	136	98	1494	1217	2047	57978	54074	64548	53	51	0.232413	0.580012	0.520408	-0.942285
	937510	938115		+	cbiE	t0843	cobalt-precorrin-6Y C(5)-methyltransferase	1960	2805	1127	76373	64073	64202	153	112	773	724	1062	30002	32166	33506	54	52	0.0405914	0.143626	0.464286	-1.10692
	938105	938683		+	cbiT	t0844	cobalt-precorrin-6Y C(15)-methyltransferase	2364	3689	1431	92082	84269	81486	204	148	1042	863	1446	40463	38347	45596	74	71	0.0520813	0.175288	0.47973	-1.05971
	938667	939440		+	cbiF	t0845	precorrin-4 C11-methyltransferase	4576	6877	2576	178254	157064	146689	286	207	1810	1315	2383	70236	58418	75164	91	87	0.00595008	0.0282707	0.42029	-1.25054
	939421	940476		+	cbiG	t0846	cobalamin biosynthesis protein CbiG	7523	9395	4107	293067	214581	233856	315	234	2722	1801	3050	105654	79998	96196	92	88	0.0026698	0.0139163	0.376068	-1.41093
	940476	941201	942528	+	cbiH	t0847	precorrin-3B C17-methyltransferase	4816	6285	2833	187602	143549	161347	303	226	1803	1031	1871	69968	45799	59004	83	80	0.000239462	0.00156217	0.353982	-1.49825
942778	942781	943494	943595	+	cbiL	t0850	cobalt-precorrin-2 C(20)-methyltransferase	4465	6041	2503	173939	137987	142533	288	212	2014	1211	1974	78180	53788	62259	93	90	0.0111503	0.0483782	0.424528	-1.23607
943596	944229	944510		+	cbiN	t0852	cobalt transport protein CbiN	1545	2149	853	60204	49098	48616	255	186	680	441	665	26416	19608	20997	81	79	0.0025309	0.0132887	0.424731	-1.23538
	944497	945174	945182	+	cbiQ	t0853	cobalt transport protein CbiQ	2050	2920	1091	79866	66687	62120	141	102	863	533	756	33508	23708	23864	40	39	0.000626339	0.00376217	0.382353	-1.38702
945183	945183	945998		+	cbiO	t0854	cobalt transporter ATP-binding subunit	3405	4809	1967	132669	109838	112005	197	144	1716	1195	1733	66602	53083	54645	73	71	0.122078	0.347365	0.493056	-1.02018
	945995	947515		+	cbiP	t0855	cobyric acid synthase	5599	8940	3410	218110	204187	194198	186	135	3064	2493	3934	118925	110701	124065	80	77	0.279182	0.676313	0.57037	-0.810029
	947512	948057		+	cobU	t0856	adenosylcobinamide kinase	1475	2379	794	57457	54353	45256	134	95	777	712	966	30157	31619	30477	57	56	0.408892	0.929317	0.589474	-0.762501
	948054	948797	948797	+	cobS	t0857	cobalamin synthase	1827	3187	1164	71199	72791	66326	131	94	1022	808	1136	39666	35911	35827	51	49	0.177712	0.465738	0.521277	-0.939879
948798	948824	949894	949894	+	cobT	t0858	nicotinate-nucleotide--dimethylbenzimidazole phosphoribosyltransferase	3572	5532	1986	139162	126349	113105	163	117	1952	1412	2084	75751	62710	65729	65	63	0.205603	0.523741	0.538462	-0.893085
949895	949972	950901	950951	+	erfK	t0859	hypothetical protein	1520	2099	850	59243	47950	48425	76	55	1057	1390	1938	41041	61738	61125	60	58	0.0455492	0.15762	1.05455	0.0766213
	950952	951122		+	-	t0860	hypothetical protein	12	12	6	471	286	394	2	2	8	16	23	345	722	733	3	3	4.34733e-05	1	1.5	0.584963
951202			951127	-	-	t0861	Asn tRNA	39	75	28	1542	1722	1636	29	21	38	31	38	1480	1415	1212	18	18	0.494436	1	0.857143	-0.222392
	951362	952819		+	-	t0862	hypothetical protein	129	164	70	5051	3764	4026	3	2	127	192	273	4948	8569	8633	5	5	2.40598e-09	1	2.5	1.32193
952960			953035	+	-	t0863	Asn tRNA	41	96	33	1630	2202	1924	35	25	70	43	39	2741	1917	1240	25	25	0.02803	1	1	0
953449	953533	953919		+	-	t0865	hypothetical protein	320	482	223	12491	11014	12729	41	31	356	198	251	13833	8823	7933	26	26	0.235247	1	0.83871	-0.253757
	953913	954239	954239	+	-	t0866	hypothetical protein	361	454	219	14079	10379	12524	50	37	220	191	217	8550	8489	6867	24	24	0.672084	1	0.648649	-0.624491
	954389	954228		-	-	t0867	hypothetical protein	9	20	10	369	460	616	3	2	22	12	14	862	574	455	3	3	0.00481969	1	1.5	0.584963
954409	954435	955889	955925	+	amn	t0868	AMP nucleosidase	3144	5474	2070	122470	125024	117904	116	83	3315	6725	9725	128665	298649	306634	174	168	7.31897e-07	6.44949e-06	2.0241	1.01728
	956794	957657		+	-	t0869	hypothetical protein	0	0	0	0	0	49	0	0	0	0	1	0	0	46	0	0	0.77693	1	#DIV/0!	#DIV/0!
	973881	970921		-	-	t0871	hypothetical protein	2	0	0	112	15	48	0	0	1	2	3	61	98	116	0	0	0.00767646	1	#DIV/0!	#DIV/0!
979027			978952	-	-	t0873	Asn tRNA	0	0	0	0	0	0	0	0	0	0	0	0	0	0	0	0	1	1	#DIV/0!	#DIV/0!
	979149	979322		+	-	t0874	hypothetical protein	1	1	0	58	43	16	0	0	0	0	0	12	12	0	0	0	2.99787e-12	1	#DIV/0!	#DIV/0!
	979325	979501		+	-	t0875	hypothetical protein	2	3	1	113	82	68	0	0	7	1	4	291	58	153	0	0	1.42352e-05	1	#DIV/0!	#DIV/0!
979650			979575	-	-	t0876	Asn tRNA	33	75	31	1301	1720	1782	29	21	29	20	30	1134	907	969	13	13	0.162258	1	0.619048	-0.691878
980712	980548	979751	979654	-	-	t0877	hypothetical protein	3760	5978	2270	146482	136528	129273	237	172	4118	2867	3273	159795	127327	103197	165	163	0.154449	0.415303	0.947674	-0.0775366
980637			980726	+	-	t0878	Ser tRNA	2	6	1	78	146	68	1	1	1	2	1	67	99	57	0	0	0.738302	1	0	#NUM!
	981029	981190		+	-	t0879	hypothetical protein	9	20	5	388	458	333	3	2	6	12	15	235	571	476	2	2	0.122329	1	1	0
981317	981317	981736	981736	+	umuD	t0880	DNA polymerase V subunit UmuD	90	153	55	3526	3512	3158	11	8	126	101	142	4920	4496	4478	11	11	2.17971e-05	1	1.375	0.459432
	981739	983007		+	umuC	t0881	DNA polymerase V subunit UmuC	150	262	119	5846	5994	6790	6	4	176	212	293	6851	9417	9260	6	6	9.48829e-06	1	1.5	0.584963
983342	983453	983665	983665	+	cspB	t0882	cold shock protein	60	92	36	2341	2111	2052	14	10	82	70	52	3213	3116	1664	12	12	0.000792059	1	1.2	0.263034
	985309	984125	984125	-	ompS	t0883	outer membrane protein S1	190	308	119	7431	7035	6820	8	5	149	128	177	5784	5698	5580	4	4	0.186522	1	0.8	-0.321928
	985960	986271		+	-	t0884	hypothetical protein	12	20	9	467	463	536	2	1	15	28	28	602	1284	907	3	2	1.03699e-09	1	2	1
986337	986351	987046	987119	+	yedJ	t0885	hypothetical protein	313	533	218	12222	12182	12443	24	17	289	239	364	11248	10625	11498	16	15	0.111123	1	0.882353	-0.180572
987120	987120	988550		+	dcm	t0886	DNA cytosine methylase	1772	2984	1161	69054	68154	66148	65	47	2154	1561	2243	83589	69350	70726	53	52	0.0560029	0.18628	1.10638	0.145851
	988531	989001	989001	+	vsr	t0887	patch repair protein	191	273	121	7461	6253	6910	19	14	247	200	230	9599	8914	7254	18	18	9.18777e-05	1	1.28571	0.36257
	989910	988990		-	yedA	t0888	hypothetical protein	43	89	34	1682	2042	1976	2	2	106	83	121	4126	3690	3828	4	4	7.55943e-15	1	2	1
991014	991014	991259	991263	+	-	t0890	hypothetical protein	322	500	201	12544	11429	11501	65	48	306	501	654	11875	22250	20637	76	74	3.31543e-07	3.04551e-06	1.54167	0.624491
991264	991424	993127	993237	+	-	t0891	hypothetical protein	433	718	262	16866	16419	14956	13	9	412	733	956	15992	32592	30151	15	15	7.55368e-09	1	1.66667	0.736966
994117	993921	993106	993106	-	-	t0892	mannosyl-3-phosphoglycerate phosphatase	122	129	58	4779	2947	3358	6	4	49	153	280	1903	6830	8828	7	7	1.36957e-07	1	1.75	0.807355
994472	994458	994231	994223	-	yodD	t0893	hypothetical protein	89	158	53	3502	3624	3031	20	14	46	334	430	1789	14855	13588	45	44	4.25939e-33	8.00308e-32	3.14286	1.65208
994581	994587	994781	994790	+	dsrB	t0894	hypothetical protein	118	289	85	4614	6613	4846	39	27	309	226	296	12012	10045	9335	54	53	7.50637e-13	9.75185e-12	1.96296	0.973033
995518	995443	994820	994820	-	rcsA	t0895	colanic acid capsullar biosynthesis activation protein A	100	121	65	3895	2767	3716	7	5	112	145	238	4356	6457	7525	10	9	8.46484e-10	1	1.8	0.847997
996519	996519	995725	995725	-	fliR	t0896	flagellar biosynthesis protein FliR	154	167	95	6025	3817	5451	8	6	41	20	38	1622	891	1202	1	1	4.25608e-23	1	0.166667	-2.58496
	996797	996528		-	fliQ	t0897	flagellar biosynthesis protein FliQ	206	226	117	8033	5170	6692	32	24	52	30	30	2026	1363	956	5	5	2.6203e-27	1	0.208333	-2.26303
	997544	996807	996807	-	fliP	t0898	flagellar biosynthesis protein FliP	1062	1364	608	41402	31168	34658	65	48	259	143	240	10085	6384	7592	11	10	3.52279e-20	5.30401e-19	0.208333	-2.26303
	997921	997544		-	fliO	t0899	flagellar biosynthesis protein FliO	1570	1997	909	61167	45612	51760	187	139	439	296	419	17048	13162	13236	39	38	3.64552e-11	4.38523e-10	0.273381	-1.87101
	998334	997921		-	fliN	t0900	flagellar motor switch protein FliN	2784	3114	1729	108469	71132	98501	291	223	1051	682	775	40791	30326	24449	78	76	9.60067e-05	0.000660427	0.340807	-1.55297
999335	999335	998331		-	fliM	t0901	flagellar motor switch protein FliM	8423	9586	5180	328096	218934	294970	365	279	2666	1831	2312	103485	81333	72896	87	85	2.86183e-05	0.000215443	0.304659	-1.71473
999807	999807	999340	999336	-	fliL	t0902	flagellar basal body protein FliL	3918	4694	2282	152638	107203	129968	368	277	1384	757	950	53719	33613	29965	85	83	2.54451e-06	2.15856e-05	0.299639	-1.7387
	1001141	999912	999808	-	fliK	t0903	flagellar hook-length control protein	12927	13370	7561	503545	305360	430555	435	335	4198	2580	3514	162923	114561	110812	107	105	0.00140687	0.00776337	0.313433	-1.67377
1001602	1001581	1001138		-	fliJ	t0904	flagellar biosynthesis chaperone	3761	4220	2289	146526	96396	130373	366	280	1648	949	1227	63955	42174	38708	110	108	0.00320615	0.0164356	0.385714	-1.3744
	1002973	1001603	1001603	-	fliI	t0905	flagellum-specific ATP synthase	3120	3977	2173	121531	90828	123756	106	81	1361	853	1063	52826	37878	33522	30	30	0.0013011	0.00725904	0.37037	-1.43296
	1003680	1002973		-	fliH	t0906	flagellar assembly protein H	4324	5312	2891	168441	121325	164637	279	213	1804	1190	1363	70032	52878	42983	79	78	0.000829414	0.00484126	0.366197	-1.44931
	1004668	1003673		-	fliG	t0907	flagellar motor switch protein G	5155	6326	3524	200814	144490	200684	238	182	2216	1394	1663	85992	61942	52458	68	67	0.00028679	0.00183667	0.368132	-1.44171
1006394	1006343	1004661		-	fliF	t0908	flagellar MS-ring protein	8760	10164	5393	341258	232133	307123	228	174	2631	1668	1976	102099	74101	62307	47	47	3.42567e-07	3.14043e-06	0.270115	-1.88835
1006559	1006560	1006874	1006974	+	fliE	t0909	flagellar hook-basal body protein FliE	1673	2268	1120	65194	51804	63811	254	191	396	197	254	15398	8775	8031	34	34	1.35571e-33	2.55784e-32	0.17801	-2.48997
	1007347	1006994		-	-	t0910	hypothetical protein	714	861	360	27831	19667	20527	86	64	15	9	17	590	423	536	1	1	0	0	0.015625	-6
	1007878	1007645	1007643	-	yedF	t0911	hypothetical protein	122	362	138	4779	8289	7884	42	29	929	161	275	36052	7192	8680	75	73	5.43906e-26	9.12598e-25	2.51724	1.33184
1009090	1009080	1007875		-	yedE	t0912	hypothetical protein	608	1900	697	23687	43410	39730	41	29	3937	617	1055	152800	27398	33278	60	59	2.55105e-11	3.08501e-10	2.03448	1.02466
1009326	1009329	1009742	1009801	+	yedD	t0913	hypothetical protein	716	1280	414	27907	29235	23582	92	64	862	382	464	33451	16984	14643	53	52	0.28939	0.698315	0.8125	-0.29956
1011337	1011266	1009782	1009782	-	amyA	t0914	cytoplasmic alpha-amylase	513	625	266	20019	14296	15145	14	11	233	530	871	9054	23541	27475	14	13	0.000346229	1	1.18182	0.241008
	1011706	1011338	1011338	-	fliT	t0915	flagellar biosynthesis protein FliT	4866	6159	2712	189548	140677	154423	589	437	2221	2312	3288	86192	102678	103696	272	264	0.386859	0.887511	0.604119	-0.727095
1012120	1012113	1011706		-	fliS	t0916	flagellar protein FliS	6245	8244	3601	243260	188290	205066	701	520	3175	3207	4753	123208	142424	149869	351	339	0.633404	1	0.651923	-0.617226
1013561	1013531	1012128	1012128	-	fliD	t0917	flagellar capping protein	48570	62878	30578	1891904	1436036	1741107	1600	1203	28963	27671	46047	1123891	1228708	1451863	941	903	0.634318	1	0.750623	-0.413839
1013733	1013788	1015308	1016550	+	fliC	t0918	flagellin	163197	229118	105286	6356873	5232646	5994818	5174	3853	186367	159049	255637	7231677	7062418	8060127	5085	4899	0.0100768	0.0445279	1.27148	0.346505
1016772	1016788	1017507	1017565	+	fliA	t0920	flagellar biosynthesis sigma factor	21721	31898	15209	846087	728510	865980	1511	1129	8505	8205	11065	330053	364353	348882	496	483	0.611543	1	0.427812	-1.22495
1017566	1017566	1018117	1018153	+	fliZ	t0921	flagella biosynthesis protein FliZ	10339	13818	6863	402732	315595	390784	888	669	3817	3287	4831	148131	145994	152328	278	269	0.0531871	0.178481	0.402093	-1.3144
1018264	1018264	1019064	1019064	+	fliY	t0922	cystine transporter subunit	7215	11077	4607	281067	252981	262339	452	331	6249	4497	5157	242491	199720	162609	255	251	0.699386	1	0.758308	-0.399144
1019065	1019218	1020204	1020204	+	-	t0923	D-cysteine desulfhydrase	1379	2421	968	53733	55308	55155	76	55	1150	1647	2499	44639	73153	78811	69	66	0.0134744	0.0571532	1.2	0.263034
1020205	1020225	1020893		+	yecS	t0924	ABC transporter membrane protein	779	1287	568	30367	29405	32349	62	45	518	812	1099	20133	36079	34676	46	45	0.016215	0.067149	1	0
	1020890	1021642	1021642	+	-	t0925	amino-acid ABC transporter ATP-binding protein YecC	655	926	419	25542	21165	23888	42	31	448	464	653	17403	20644	20599	26	25	0.19343	1	0.806452	-0.31034
1021840	1021875	1022597	1022604	+	sdiA	t0926	DNA-binding transcriptional activator SdiA	994	1560	621	38754	35650	35406	69	50	1824	899	1411	70788	39929	44508	73	71	4.45429e-05	0.000322511	1.42	0.505891
	1022888	1022664	1022664	-	yecF	t0927	hypothetical protein	535	1148	445	20861	26222	25344	149	107	718	260	330	27861	11570	10411	74	73	0.835347	1	0.682243	-0.551642
1023040	1023040	1022885		-	-	t0928	hypothetical protein	67	155	58	2621	3552	3358	28	20	103	33	47	4033	1508	1487	15	15	0.811049	1	0.75	-0.415037
1023325	1023352	1024008		+	sirA	t0929	response regulator	2353	3902	1453	91664	89123	82777	185	133	2268	1394	1784	88010	61923	56264	106	104	0.797576	1	0.781955	-0.354843
	1024005	1025837	1025838	+	uvrC	t0930	excinuclease ABC subunit C	1974	3048	1309	76923	69614	74574	54	40	2261	1879	2661	87745	83454	83900	47	46	0.0256818	0.0998079	1.15	0.201634
1025885	1025894	1026442	1026593	+	pgsA	t0931	phosphatidylglycerophosphate synthetase	740	1311	470	28854	29955	26810	72	51	1071	435	587	41572	19340	18531	49	48	0.056778	0.188307	0.941176	-0.0874628
1026594			1026669	+	-	t0932	Gly tRNA	316	679	255	12322	15510	14575	260	185	470	221	238	18267	9828	7525	157	156	0.209781	0.532891	0.843243	-0.245979
1026722			1026795	+	-	t0933	Cys tRNA	343	701	273	13375	16030	15586	281	202	514	251	256	19954	11170	8098	177	176	0.135513	0.375719	0.871287	-0.19878
1026807			1026893	+	-	t0934	Leu tRNA	195	437	162	7625	9988	9276	144	103	271	147	140	10545	6550	4420	82	82	0.202788	0.518895	0.796117	-0.328949
1027684	1027693	1029126	1029126	+	-	t0937	hypothetical protein	1148	1895	784	44748	43295	44646	42	30	544	834	1070	21128	37039	33759	21	21	0.941483	1	0.7	-0.514573
1029837	1029903	1030568	1030961	+	yecA	t0940	hypothetical protein	4600	7399	2654	179210	168999	151142	347	249	3888	4547	6106	150889	201907	192526	280	272	0.120155	0.342829	1.09237	0.127461
1031854	1031854	1030643		-	tyrP	t0941	tyrosine-specific transport protein	229	424	123	8940	9703	7028	10	7	422	227	238	16389	10120	7521	9	9	2.21338e-06	1	1.28571	0.36257
1032081	1032081	1032320	1032320	+	yecH	t0942	hypothetical protein	100	197	78	3924	4507	4447	24	17	171	69	114	6668	3090	3617	19	18	0.00948688	1	1.05882	0.0824622
1032888	1032863	1032366	1032237	-	ftnA	t0943	ferritin	16780	29269	12696	653649	668449	722937	1864	1368	10307	5787	5631	399966	257004	177554	561	558	0.288663	0.697052	0.407895	-1.29373
1033443	1033438	1033103	1033103	-	-	t0944	lipoprotein	1406	1743	942	54769	39819	53685	192	147	431	179	234	16741	7952	7386	32	31	1.37173e-20	2.10719e-19	0.210884	-2.24548
1034348	1034272	1033769	1033738	-	yecI	t0945	ferritin	546	575	260	21305	13154	14841	43	32	150	718	1059	5843	31891	33391	49	47	1.49815e-06	1.29754e-05	1.46875	0.554589
	1034822	1035379	1035379	+	-	t0946	hypothetical protein	104	122	41	4079	2798	2356	7	5	109	90	121	4257	4023	3820	7	7	7.739e-05	1	1.4	0.485427
1035974	1036013	1036816		+	otsB	t0948	trehalose-6-phosphate phosphatase	245	297	127	9566	6803	7249	13	9	175	1838	2908	6828	81615	91700	78	74	0	0	8.22222	3.03953
	1036791	1038212	1038322	+	otsA	t0949	trehalose-6-phosphate synthase	606	666	255	23619	15226	14566	17	12	425	3335	5348	16529	148126	168631	82	78	2.51547e-201	7.72826e-200	6.5	2.70044
1039212	1039453	1039794		+	flhD	t0952	transcriptional activator FlhD	5750	9231	3344	224008	210829	190429	847	609	1739	1524	1738	67509	67704	54806	188	185	2.48681e-06	2.11356e-05	0.303777	-1.71892
	1039791	1040375	1040438	+	flhC	t0953	transcriptional activator FlhC	4312	7123	2536	167964	162698	144410	377	270	1235	1088	1216	47943	48344	38369	77	76	1.33936e-07	1.27407e-06	0.281481	-1.82889
1040439	1040503	1041390		+	motA	t0954	flagellar motor protein MotA	3411	5088	2026	132899	116203	115361	187	136	1852	2010	3135	71901	89294	98858	101	97	0.869862	1	0.713235	-0.48755
	1041387	1042316	1042320	+	motB	t0955	flagellar motor protein MotB	5504	8470	3371	214392	193455	191991	294	214	3640	3521	5583	141268	156355	176048	176	169	0.836888	1	0.78972	-0.340588
1042321	1042321	1044336	1044356	+	cheA	t0956	chemotaxis protein CheA	19288	28116	12288	751311	642121	699689	468	346	17114	16135	25773	664095	716478	812623	376	362	0.0773166	0.242517	1.04624	0.0652177
1044357	1044357	1044860	1045015	+	cheW	t0957	purine-binding chemotaxis protein	5355	8381	3329	208625	191409	189563	535	389	5377	3853	5675	208665	171096	178954	380	369	0.368445	0.850416	0.948586	-0.0761493
1045084	1045097	1046758	1046858	+	tar	t0958	methyl-accepting chemotaxis protein II	16636	21622	10138	648033	493825	577270	460	344	10414	8401	14055	404101	373049	443158	254	244	0.22049	0.555995	0.709302	-0.495527
1046860	1046919	1047785		+	cheR	t0959	chemotaxis methyltransferase CheR	3970	5320	2427	154650	121516	138232	213	159	3060	2496	3892	118768	110858	122736	140	135	0.360431	0.835311	0.849057	-0.236067
	1047782	1048831	1048831	+	cheB	t0960	chemotaxis-specific methylesterase	4241	7181	2800	165201	164017	159445	214	155	4073	3914	7051	158049	173797	222321	184	175	0.0786346	0.244731	1.12903	0.175087
1048832	1048849	1049238	1049238	+	cheY	t0961	chemotaxis regulatory protein CheY	4518	7868	2983	176004	179694	169852	622	449	4398	3339	5901	170685	148300	186074	450	431	0.339499	0.796955	0.959911	-0.0590276
1049239	1049249	1049893	1049992	+	cheZ	t0962	chemotaxis regulator CheZ	6535	11141	4215	254573	254440	240000	536	387	6284	4542	8000	243855	201725	252240	375	360	0.276336	0.670492	0.930233	-0.104337
1050087	1050087	1051238		+	flhB	t0963	flagellar biosynthesis protein FlhB	978	1399	715	38097	31968	40764	42	32	260	207	223	10115	9193	7062	7	7	5.15072e-17	1	0.21875	-2.19265
	1051231	1053309		+	flhA	t0964	flagellar biosynthesis protein FlhA	3238	3570	2065	126146	81538	117622	67	52	940	601	777	36481	26708	24518	14	14	7.48089e-09	7.8377e-08	0.269231	-1.89308
	1053309	1053701	1053701	+	flhE	t0965	flagellar protein FlhE	510	531	304	19887	12135	17349	54	41	192	103	130	7465	4597	4128	13	13	1.06249e-05	8.43134e-05	0.317073	-1.65711
	1053941	1055077	1055077	+	-	t0966	hypothetical protein	580	670	320	22603	15317	18226	21	16	303	196	269	11770	8742	8495	8	8	0.116102	1	0.5	-1
1058930	1058924	1057191	1057168	-	argS	t0968	arginyl-tRNA synthetase	3475	6119	2816	135387	139764	160357	113	83	4837	1962	2977	187714	87159	93875	72	70	0.376645	0.867581	0.843373	-0.245756
1059161	1059161	1059730	1059744	+	-	t0969	hypothetical protein	503	959	421	19593	21914	24011	52	38	749	386	551	29098	17142	17380	38	37	0.0285031	0.108276	0.973684	-0.0384741
1059745	1059750	1060529	1060529	+	cutC	t0970	copper homeostasis protein CutC	662	1333	511	25817	30455	29147	50	36	980	399	645	38058	17739	20358	33	32	0.0977334	1	0.888889	-0.169925
	1061704	1060733	1060668	-	-	t0971	hypothetical protein	1019	1625	719	39724	37115	40984	54	40	1121	598	737	43507	26579	23249	32	32	0.439053	0.989773	0.8	-0.321928
1062484	1062444	1061701		-	-	t0972	hypothetical protein	1247	2098	892	48577	47933	50819	90	66	1097	699	944	42577	31050	29771	47	46	0.86948	1	0.69697	-0.520832
1062880	1062880	1062485	1062485	-	-	t0973	hypothetical protein	534	1065	369	20801	24331	21061	78	55	508	322	413	19749	14303	13047	40	39	0.695797	1	0.709091	-0.495957
	1063751	1062933	1062933	-	yecE	t0974	hypothetical protein	257	459	132	10039	10500	7560	16	11	206	259	400	8019	11503	12619	13	13	0.000689191	1	1.18182	0.241008
1064321	1064314	1063748		-	yecD	t0975	hypothetical protein	433	797	289	16897	18203	16474	42	30	557	728	909	21642	32352	28667	49	48	1.7568e-08	1.80727e-07	1.6	0.678072
1064459	1064639	1066411	1066513	+	aspS	t0976	aspartyl-tRNA synthetase	8784	15731	7240	342189	359282	412258	283	209	18690	8207	10875	725267	364458	342893	274	269	0.0462983	0.159604	1.28708	0.364103
1066514	1066514	1066966	1066966	+	ntpA	t0977	dATP pyrophosphohydrolase	1620	3186	1394	63127	72780	79404	216	158	3733	1585	2182	144882	70420	68802	213	209	0.0034645	0.0175816	1.32278	0.403578
1066967	1066996	1067736	1067736	+	yebC	t0978	hypothetical protein	4108	7934	3289	160036	181210	187287	326	237	7313	2927	4085	283786	130000	128819	249	244	0.219795	0.554611	1.02954	0.0419941
1067737	1067773	1068294	1068294	+	ruvC	t0979	Holliday junction resolvase	980	2035	744	38201	46493	42370	113	81	1832	715	949	71108	31752	29951	86	84	0.0371357	0.133695	1.03704	0.0524674
	1068895	1068296		-	yebB	t0980	hypothetical protein	58	128	41	2272	2931	2369	6	4	63	58	92	2479	2578	2908	4	4	0.0160398	1	1	0
	1069123	1069797		+	-	t0981	hypothetical protein	0	0	0	0	0	0	0	0	0	0	0	0	0	0	0	0	1	1	#DIV/0!	#DIV/0!
1070146	1070157	1070768	1070776	+	ruvA	t0982	Holliday junction DNA helicase RuvA	685	1295	537	26682	29596	30603	65	47	791	595	896	30708	26459	28269	48	46	0.0215966	0.0864433	0.978723	-0.0310269
1070777	1070777	1071787	1071994	+	ruvB	t0983	Holliday junction DNA helicase RuvB	832	1546	584	32415	35321	33280	46	33	869	802	1144	33750	35630	36096	35	34	0.00777381	1	1.0303	0.0430687
	1072651	1071866	1071866	-	znuB	t0984	high-affinity zinc transporter membrane protein	235	365	156	9176	8351	8908	15	11	213	102	183	8293	4545	5770	8	7	0.501635	1	0.636364	-0.652077
1073408	1073403	1072648		-	znuC	t0985	high-affinity zinc transporter ATPase	474	740	320	18479	16902	18249	32	23	497	263	417	19323	11707	13174	20	19	0.237891	1	0.826087	-0.275634
1073466	1073482	1074426	1074441	+	znuA	t0986	high-affinity zinc transporter periplasmic protein	2311	3929	1524	90056	89745	86808	129	94	2515	1905	3189	97613	84619	100569	103	99	0.0884997	0.26881	1.05319	0.0747678
1074442	1074442	1075761	1075768	+	yebA	t0987	hypothetical protein	3186	5250	2144	124134	119917	122104	126	92	1868	2363	3657	72522	104942	115316	76	73	0.508599	1	0.793478	-0.333737
1075856	1075878	1076849	1076849	+	msbB	t0988	lipid A biosynthesis (KDO)2-(lauroyl)-lipid IVA acyltransferase	1331	2364	991	51879	54005	56471	76	55	1644	1124	1508	63828	49931	47575	56	55	0.102933	0.303526	1	0
1078478	1078364	1076922	1076887	-	pykA	t0989	pyruvate kinase	10074	19002	6924	392409	433992	394266	394	281	13095	9053	13968	508152	401989	440430	322	311	0.0781993	0.244044	1.10676	0.146344
1079397	1079357	1078488	1078488	-	hexR	t0990	DNA-binding transcriptional regulator HexR	1189	2177	841	46345	49720	47941	76	55	2889	1342	1846	112110	59617	58229	89	88	9.3421e-06	7.46547e-05	1.6	0.678072
1079559	1079699	1081174	1081222	+	zwf	t0991	glucose-6-phosphate 1-dehydrogenase	5254	9841	3584	204662	224770	204082	200	143	7267	7603	11866	281990	337629	374138	233	224	0.0212913	0.0854469	1.56643	0.647484
1081409	1081409	1083220	1083220	+	edd	t0992	phosphogluconate dehydratase	2970	4193	1997	115710	95781	113718	79	59	3879	2247	3152	150525	99794	99385	65	64	0.0258038	0.100025	1.08475	0.117357
1083221	1083258	1083899	1083956	+	-	t0993	keto-hydroxyglutarate-aldolase/keto-deoxy-phosphogluconate aldolase	3834	5428	2296	149371	123966	130731	284	209	3791	2167	3331	147106	96261	105036	186	180	0.332122	0.783276	0.861244	-0.215506
1085177	1085177	1083999	1083999	-	purT	t0994	phosphoribosylglycinamide formyltransferase 2	374	583	268	14588	13315	15264	16	12	566	159	244	21971	7087	7712	10	10	0.178965	1	0.833333	-0.263034
1085308	1085308	1085598	1085604	+	yebG	t0995	DNA damage-inducible protein YebG	159	211	76	6205	4839	4353	24	17	186	126	149	7238	5625	4704	20	20	0.00225031	1	1.17647	0.234465
1085665	1085666	1086019	1086019	+	yebF	t0996	hypothetical protein	388	524	156	15132	11974	8926	47	33	237	1008	1477	9217	44791	46582	98	94	2.38624e-29	4.28863e-28	2.84848	1.51019
1086020	1086113	1086772	1086772	+	yebE	t0997	hypothetical protein	649	1011	361	25309	23105	20591	48	34	431	1457	1851	16753	64722	58369	72	70	8.18933e-15	1.10495e-13	2.05882	1.04182
1086848	1086986	1089037	1089275	+	opdB	t0998	protease 2	1599	2481	988	62292	56669	56308	39	28	1581	2902	4450	61359	128862	140314	55	53	1.07787e-06	9.38906e-06	1.89286	0.920566
1089777	1089772	1089074	1088945	-	exoX	t0999	exodeoxyribonuclease X	1164	1865	725	45366	42604	41331	84	61	1119	1035	1777	43456	45983	56033	72	69	0.0129129	0.0550798	1.13115	0.177787
1090452	1090452	1089796	1089796	-	-	t1000	hypothetical protein	350	547	180	13650	12493	10260	25	18	236	648	1025	9194	28808	32326	37	35	2.78881e-12	1	1.94444	0.959358
1090792	1090790	1090560	1090527	-	holE	t1001	DNA polymerase III subunit theta	258	554	207	10056	12665	11808	69	49	238	199	330	9251	8837	10415	42	41	0.282756	0.684606	0.836735	-0.257158
1090910	1090928	1091302		+	-	t1002	hypothetical protein	1571	2369	1047	61218	54104	59623	210	155	1860	2727	3254	72200	121120	102605	268	263	2.55119e-05	0.000193016	1.69677	0.762795
	1091303	1092178	1092194	+	-	t1003	cation transporter	1617	3126	1084	62990	71400	61736	105	74	1282	2830	3692	49782	125675	116418	114	111	0.000589661	0.00356068	1.5	0.584963
1092195	1092195	1092548	1092548	+	-	t1004	hypothetical protein	661	1182	452	25766	27015	25753	102	73	482	909	1139	18709	40399	35914	91	89	0.000248556	0.00161225	1.21918	0.285909
	1092609	1092725		+	-	t1005	hypothetical protein	11	23	9	431	530	543	5	4	11	14	8	448	634	279	3	3	0.633182	1	0.75	-0.415037
	1093704	1093931		+	-	t1009	DNA-binding protein	0	0	0	0	0	0	0	0	0	0	0	0	0	0	0	0	1	1	#DIV/0!	#DIV/0!
	1094248	1094075		-	-	t1010	hypothetical protein	0	0	0	0	0	0	0	0	0	0	0	0	0	0	0	0	1	1	#DIV/0!	#DIV/0!
	1095515	1094385		-	-	t1011	hypothetical protein	0	0	0	0	0	0	0	0	0	0	0	0	0	0	0	0	1	1	#DIV/0!	#DIV/0!
	1095911	1097890		+	yjcS	t1012	hydrolase	2	4	2	96	110	118	0	0	3	1	1	139	81	57	0	0	0.942074	1	#DIV/0!	#DIV/0!
	1098099	1097908		-	-	t1013	hypothetical protein	0	0	0	0	0	0	0	0	0	0	0	0	0	0	0	0	1	1	#DIV/0!	#DIV/0!
	1098913	1098299		-	-	t1014	hypothetical protein	54	82	37	2117	1884	2150	4	3	12	15	24	468	699	787	1	1	5.02455e-16	1	0.333333	-1.58496
	1099081	1098923		-	-	t1015	hypothetical protein	16	26	20	649	597	1164	6	5	5	9	6	206	414	203	1	1	7.11094e-10	1	0.2	-2.32193
1100128	1100128	1099214	1099214	-	-	t1016	hypothetical protein	163	255	103	6382	5842	5870	9	6	34	31	48	1336	1385	1528	1	1	4.13439e-23	1	0.166667	-2.58496
1103448	1103340	1103164	1103130	-	-	t1018	hypothetical protein	219	313	127	8567	7158	7265	59	43	141	272	412	5502	12105	13004	60	57	4.2315e-06	3.49306e-05	1.32558	0.406625
	1103739	1103473		-	-	t1019	hypothetical protein	12	15	9	502	351	529	2	1	15	17	24	584	798	757	2	2	3.52849e-05	1	2	1
1104094	1104110	1104529	1104615	+	-	t1020	acetyltransferase	325	687	192	12670	15709	10943	45	31	147	487	784	5716	21630	24749	43	41	6.47544e-05	0.000456494	1.32258	0.403356
	1105393	1104917	1104917	-	-	t1021	hypothetical protein	267	462	145	10437	10568	8264	29	20	161	73	96	6276	3245	3054	8	8	0.0306333	1	0.4	-1.32193
	1106117	1105722		-	-	t1022	hypothetical protein	37	65	24	1478	1499	1368	5	3	29	7	8	1132	338	269	1	1	1.73191e-08	1	0.333333	-1.58496
1107800	1107807	1107971	1107976	+	-	t1024	hypothetical protein	184	270	132	7177	6170	7538	56	42	88	58	78	3427	2607	2465	17	17	0.00180551	0.0097333	0.404762	-1.30485
	1108195	1108845		+	pphA	t1025	serine/threonine protein phosphatase 1	52	87	39	2046	1988	2222	4	3	26	27	57	1013	1211	1817	2	2	0.328673	1	0.666667	-0.584963
	1109055	1108864		-	-	t1026	hypothetical protein	29	34	13	1140	795	782	6	4	27	27	38	1065	1217	1206	6	6	4.62117e-05	1	1.5	0.584963
1109443	1109405	1109166	1109151	-	-	t1027	hypothetical protein	206	217	94	8049	4962	5373	34	25	81	1963	2662	3151	87203	83946	251	242	0	0	9.68	3.27501
1110964	1110959	1109520	1109513	-	yebU	t1028	rRNA (cytosine-C(5)-)-methyltransferase RsmF	562	945	436	21905	21583	24851	21	15	728	398	488	28257	17683	15389	14	14	0.0818268	1	0.933333	-0.0995357
	1113670	1111037	1111037	-	-	t1029	leucyl aminopeptidase	1657	2650	1150	64574	60539	65518	32	24	1764	2034	3001	68454	90349	94627	33	32	0.00441563	1	1.33333	0.415037
1114909	1114817	1113639		-	-	t1030	hypothetical protein	248	406	154	9663	9288	8789	10	7	296	327	444	11493	14525	14005	11	11	2.64423e-07	1	1.57143	0.652077
1114988	1115051	1115548	1115645	+	-	t1031	free methionine-(R)-sulfoxide reductase	1319	2976	903	51381	67967	51454	164	114	1576	1140	1577	61173	50663	49751	111	108	0.191198	0.493683	0.947368	-0.0780025
1115646	1115646	1116332	1116332	+	proP	t1032	solute/DNA competence effector	6143	11032	4847	239288	251967	276029	506	372	6070	3195	4204	235549	141902	132572	252	247	0.812668	1	0.663978	-0.590792
1116333	1116352	1118400	1118414	+	prc	t1033	carboxy-terminal protease	6882	11587	5329	268089	264632	303447	183	136	7432	5040	6682	288393	223796	210696	120	117	0.35638	0.827885	0.860294	-0.217098
1118585	1118593	1119474	1119487	+	htpX	t1034	heat shock protein HtpX	3610	6419	2396	140655	146614	136464	222	160	2843	3702	4900	110340	164403	154516	166	162	0.0820811	0.25372	1.0125	0.0179219
1121044	1121070	1121861	1121880	+	kdgR	t1036	transcriptional regulator KdgR	3970	6702	2796	154648	153075	159209	268	196	3836	2504	3207	148864	111204	101142	155	152	0.751464	1	0.77551	-0.366782
1122312	1122312	1122073	1122054	-	-	t1037	hypothetical protein	792	1046	383	30885	23907	21828	146	106	126	142	135	4915	6313	4261	21	21	1.85559e-20	2.83133e-19	0.198113	-2.3356
1122452	1122465	1122608	1122678	+	-	t1038	hypothetical protein	280	525	187	10922	11995	10667	108	77	315	225	209	12239	9999	6600	66	66	0.185408	0.482294	0.857143	-0.222392
1122679	1122679	1122966	1123093	+	-	t1039	hypothetical protein	631	1113	455	24585	25438	25959	120	87	578	409	432	22443	18199	13631	63	62	0.693802	1	0.712644	-0.488747
1123297	1123615	1123758	1123758	+	-	t1040	hypothetical protein	9316	23636	8509	362886	539811	484510	4546	3211	20408	8183	8436	791902	363397	266001	3311	3290	0.08343	0.256842	1.0246	0.0350649
1123759	1123771	1123980	1124031	+	cspC	t1041	cold shock-like protein CspC	16205	39654	14179	631228	905631	807343	5266	3720	32335	14126	14038	1254719	627271	442632	3709	3689	0.0984352	0.292833	0.991667	-0.0120728
	1124200	1125945		+	ftsI	t1042	penicillin-binding protein	198	378	149	7733	8635	8504	6	4	198	225	305	7699	10013	9618	5	5	0.000938658	1	1.25	0.321928
1126005	1126011	1126820	1126822	+	rrmA	t1043	23S rRNA methyltransferase	292	460	214	11374	10509	12225	18	14	262	168	251	10171	7476	7915	10	10	0.64901	1	0.714286	-0.485427
1127579	1127437	1126817	1126817	-	-	t1044	hypothetical protein	232	442	172	9043	10104	9811	21	15	187	92	168	7275	4121	5307	9	8	0.55163	1	0.533333	-0.906891
1128309	1128251	1127793	1127793	-	-	t1045	hypothetical protein	223	273	113	8706	6238	6453	21	15	175	100	122	6816	4484	3865	11	11	0.485112	1	0.733333	-0.447459
1129170	1129170	1128310	1128310	-	manZ	t1046	PTS system mannose-specific transporter subunit IID	19481	20002	9295	758838	456828	529245	897	675	14243	13857	20281	552705	615331	639467	722	699	0.074691	0.236504	1.03556	0.050405
1129983	1129974	1129174	1129171	-	manY	t1047	phosphotransferase enzyme II subunit C	19360	20068	9273	754129	458337	528000	962	724	14361	14064	20733	557287	624520	653716	789	763	0.0694128	0.223844	1.05387	0.0756934
1131101	1130995	1130027	1130027	-	manX	t1048	PTS system mannose-specific transporter IIAB	35659	36852	17753	1389004	841634	1010869	1474	1115	32957	26819	40909	1278870	1190879	1289869	1337	1293	0.134471	0.37374	1.15964	0.213679
1131417	1131468	1133027	1133040	+	-	t1049	hypothetical protein	429	616	257	16724	14083	14658	13	9	489	445	670	19011	19790	21137	13	12	4.02426e-05	1	1.33333	0.415037
	1134650	1133049		-	-	t1050	hypothetical protein	58	68	33	2270	1567	1913	1	1	35	104	145	1391	4660	4585	2	2	1.01268e-11	1	2	1
1136178	1136152	1134788	1134776	-	sdaA	t1051	L-serine deaminase 1	10544	17638	7883	410748	402824	448877	417	308	12029	4324	7361	466776	192019	232117	223	217	0.537787	1	0.704545	-0.505235
1136994	1136994	1136416	1136410	-	-	t1052	hypothetical protein	403	735	247	15723	16793	14084	37	26	468	322	442	18169	14326	13955	27	26	0.0217154	1	1	0
1138404	1138359	1136998	1136995	-	pabB	t1053	para-aminobenzoate synthase component I	1693	2986	1141	65954	68208	65022	67	48	1661	1291	2075	64478	57360	65438	47	45	0.240306	0.596762	0.9375	-0.0931094
1138436	1138443	1138622	1138725	+	-	t1054	hypothetical protein	333	500	210	12980	11441	11986	91	67	435	192	215	16896	8567	6803	60	59	0.142577	0.39172	0.880597	-0.183446
1138989	1138972	1138628	1138595	-	-	t1055	hypothetical protein	1153	2135	817	44935	48766	46575	188	135	1692	1095	1295	65693	48662	40840	152	149	0.0153194	0.0639645	1.1037	0.142353
1139102	1139104	1141014	1141026	+	-	t1056	ATP-dependent helicase	1314	2284	922	51213	52167	52519	37	27	1647	1260	2012	63939	55958	63461	33	31	0.0114963	1	1.14815	0.199309
1141072	1141072	1141767	1141837	+	-	t1057	hypothetical protein	1062	1974	775	41393	45087	44136	86	62	905	681	921	35118	30270	29061	46	45	0.766223	1	0.725806	-0.462343
1141838	1141838	1142419	1142419	+	-	t1058	lipoprotein	555	1027	425	21652	23466	24253	54	39	621	424	513	24135	18861	16204	34	33	0.14682	0.399516	0.846154	-0.241008
1142579	1142624	1144309	1144331	+	fadD	t1059	long-chain-fatty-acid--CoA ligase	728	1439	526	28359	32884	29981	25	18	991	4920	9496	38459	218476	299424	117	109	1.0079e-178	2.99536e-177	6.05556	2.59826
1144382	1144382	1145509	1145514	+	rnd	t1060	ribonuclease D	209	327	126	8159	7479	7228	9	6	140	199	382	5441	8862	12055	8	7	0.000447409	1	1.16667	0.222392
1145897	1145897	1145631	1145593	-	minE	t1061	cell division topological specificity factor MinE	4757	7898	3060	185304	180378	174260	930	674	4330	4026	5275	168045	178813	166324	656	640	0.370238	0.854121	0.949555	-0.0746767
1146736	1146713	1145901	1145898	-	minD	t1062	cell division inhibitor MinD	26828	41917	18255	1045037	957317	1039415	1692	1247	21974	20318	29408	852698	902229	927237	1134	1099	0.249255	0.614143	0.881315	-0.18227
1147491	1147444	1146737	1146737	-	minC	t1063	septum formation inhibitor	5387	9799	3616	209845	223798	205932	419	301	3444	3332	5151	133676	147960	162433	216	209	0.81107	1	0.694352	-0.526261
1147540	1147570	1147863	1147912	+	-	t1064	hypothetical protein	1021	1715	689	39805	39169	39253	184	134	1319	974	1247	51187	43291	39342	155	151	0.0100369	0.0443946	1.12687	0.172316
1147913	1147913	1148572	1148649	+	-	t1065	hypothetical protein	1758	3022	1083	68493	69028	61692	140	100	1597	1279	1884	61990	56811	59413	92	90	0.328843	0.777965	0.9	-0.152003
1148650	1148650	1149111	1149111	+	-	t1066	hypothetical protein	631	992	388	24584	22659	22132	68	50	387	367	480	15027	16310	15148	34	33	0.94177	1	0.66	-0.599462
1149323	1149463	1149600	1149621	+	-	t1067	hypothetical protein	116	104	48	4549	2380	2751	30	23	41	134	166	1628	5972	5260	31	31	4.27982e-05	1	1.34783	0.430634
1149730	1149792	1149965	1150130	+	-	t1068	hypothetical protein	2926	4234	1863	114000	96715	106118	820	606	3140	3944	5372	121861	175142	169378	920	893	0.000256894	0.00166159	1.4736	0.559342
1150383	1150378	1150037	1150030	-	-	t1069	hypothetical protein	1002	502	152	39057	11479	8665	76	57	958	447	821	37210	19854	25890	83	80	4.3604e-06	3.5918e-05	1.40351	0.489038
1151080	1151016	1150486	1150486	-	dsbB	t1070	disulfide bond formation protein B	546	1027	364	21280	23467	20732	57	41	496	272	350	19276	12114	11050	27	26	0.886902	1	0.634146	-0.657112
1152712	1152702	1151158	1151147	-	nhaB	t1071	sodium/proton antiporter	2739	4898	1785	106715	111864	101660	96	69	2990	1231	2083	116043	54679	65677	52	51	0.717622	1	0.73913	-0.436099
1152909	1152922	1153641	1153696	+	fadR	t1072	fatty acid metabolism regulator	1830	3278	1338	71284	74869	76223	141	102	3017	1444	1722	117082	64149	54321	110	109	0.0754509	0.238744	1.06863	0.095759
1155249	1155220	1153688	1153567	-	-	t1073	SpoVR family protein	992	1048	470	38640	23955	26780	25	19	563	3669	5309	21866	162933	167416	79	76	1.25133e-63	2.77552e-62	4	2
1155502	1155543	1156841	1156848	+	dadA	t1074	D-amino acid dehydrogenase small subunit	2667	6406	1714	103899	146320	97626	131	89	1225	32933	60736	47561	1462386	1915009	938	878	2.79294e-263	9.47724e-262	9.86517	3.30234
1156855	1156855	1157925	1158091	+	dadX	t1075	alanine racemase	1134	2632	778	44178	60127	44349	67	46	441	15613	25142	17139	693314	792740	494	467	0	0	10.1522	3.34372
1159735	1159720	1157987	1157987	-	-	t1076	potassium/proton antiporter	1072	1555	704	41793	35521	40137	30	22	1336	1087	1433	51879	48308	45200	28	27	0.00193537	1	1.22727	0.295456
1160731	1160731	1159817	1159739	-	ldcA	t1077	L,D-carboxypeptidase A	542	1004	335	21120	22938	19082	32	23	508	366	662	19720	16258	20886	21	20	0.0874708	1	0.869565	-0.201634
1160861	1160902	1161513	1161513	+	mltE	t1078	membrane-bound lytic murein transglycosylase E	331	753	261	12913	17199	14879	34	24	213	142	253	8303	6340	7982	12	12	0.0705142	1	0.5	-1
1162271	1162261	1161527	1161412	-	-	t1079	hypothetical protein	875	1240	538	34105	28331	30687	57	42	673	469	797	26127	20851	25134	33	32	0.367997	0.849812	0.761905	-0.392317
1162421	1162430	1162684	1162815	+	-	t1080	hypothetical protein	99	107	40	3861	2462	2320	15	11	39	230	373	1551	10253	11773	32	30	6.00497e-27	1	2.72727	1.44746
1166006	1165842	1164673	1164644	-	gdhA	t1082	glutamate dehydrogenase	19915	41105	15122	775759	938774	861030	1028	733	13898	75015	121290	539309	3330975	3824223	2308	2192	5.74686e-09	6.06287e-08	2.99045	1.58036
1167581	1167581	1166445		-	appB	t1083	cytochrome oxidase subunit II	216	132	80	8451	3034	4600	6	4	58	62	100	2282	2757	3173	2	2	0.0729006	1	0.5	-1
	1170060	1169212		-	hyaF	t1085	hydrogenase-1 operon protein HyaF	147	78	52	5761	1799	3017	5	4	22	35	52	874	1590	1665	1	1	3.92432e-06	1	0.25	-2
	1170461	1170057		-	hyaE	t1086	hydrogenase-1 operon protein HyaE	79	48	27	3105	1108	1542	6	4	21	20	48	826	891	1514	2	2	0.0453725	1	0.5	-1
	1171047	1170451		-	hyaD	t1087	hydrogenase 1 maturation protease	194	90	55	7591	2077	3144	9	7	36	61	90	1416	2719	2838	4	3	0.132329	1	0.428571	-1.22239
	1171775	1171044		-	hyaC	t1088	hydrogenase 1 b-type cytochrome subunit	173	71	45	6748	1636	2574	6	4	38	58	84	1491	2598	2656	3	3	0.425054	1	0.75	-0.415037
	1173587	1171794	1171794	-	-	t1089	hydrogenase 1 large subunit	710	262	177	27666	6000	10110	10	8	130	256	372	5072	11379	11733	5	5	0.777245	1	0.625	-0.678072
1175166	1175197	1176462	1176462	+	-	t1091	hypothetical protein	695	1187	535	27073	27118	30502	30	22	1035	586	788	40189	26057	24848	24	23	0.00423089	1	1.04545	0.0641303
1177743	1177712	1176621	1176621	-	-	t1092	GTP-dependent nucleic acid-binding protein EngD	4014	7350	3031	156384	167880	172621	208	151	3523	1571	2572	136738	69797	81113	90	87	0.27737	0.672641	0.576159	-0.795461
1178428	1178413	1177829	1177755	-	pth	t1093	peptidyl-tRNA hydrolase	758	1503	568	29551	34333	32380	76	54	461	359	513	17894	15968	16195	29	28	0.144388	0.394551	0.518519	-0.947533
1178651	1178689	1178910	1179230	+	-	t1094	hypothetical protein	831	1397	520	32391	31926	29639	195	141	1097	3189	4638	42584	141605	146253	516	496	8.44268e-50	1.76096e-48	3.51773	1.81464
1180697	1180697	1179012	1179012	-	-	t1095	sulfate transporter YchM	1012	1823	916	39422	41646	52196	35	26	2160	384	544	83819	17079	17177	23	23	0.201375	1	0.884615	-0.176878
1182034	1181769	1180822	1180812	-	prsA	t1096	ribose-phosphate pyrophosphokinase	19951	32708	16126	777135	746992	918211	1147	858	25641	8576	12077	994957	380843	380788	629	617	0.233074	0.581023	0.719114	-0.475707
	1182886	1182035	1182035	-	ipk	t1097	4-diphosphocytidyl-2-C-methyl-D-erythritol kinase	3551	5929	2652	138355	135417	151038	225	166	3689	1870	2782	143173	83055	87731	126	122	0.786969	1	0.73494	-0.444302
1183626	1183506	1182883		-	lolB	t1098	molecular chaperone LolB	1617	2385	1040	62991	54469	59219	127	94	923	693	1124	35844	30805	35455	56	54	0.331822	0.782975	0.574468	-0.799701
1183792	1183820	1185076	1185084	+	hemA	t1099	glutamyl-tRNA reductase	2669	4209	1879	103975	96146	107011	110	81	2673	1573	2371	103759	69853	74777	67	65	0.479632	1	0.802469	-0.317482
1185087	1185117	1186199		+	prfA	t1100	peptide chain release factor 1	2138	3465	1767	83288	79141	100616	107	80	2265	1138	1825	87897	50566	57564	62	60	0.949407	1	0.75	-0.415037
	1186199	1187032		+	hemK	t1101	N5-glutamine S-adenosyl-L-methionine-dependent methyltransferase	471	791	368	18375	18076	20976	30	22	678	294	415	26326	13079	13101	21	20	0.0802711	1	0.909091	-0.137504
	1187029	1187418	1187420	+	-	t1102	transcriptional regulator	171	299	128	6684	6844	7311	24	17	219	116	130	8509	5176	4114	15	15	0.100662	1	0.882353	-0.180572
1187422	1187422	1188231	1188248	+	-	t1103	transcriptional regulator	1451	2687	1032	56525	61373	58809	100	72	1667	1173	1594	64717	52122	50271	70	68	0.208435	0.530063	0.944444	-0.0824622
1188260	1188269	1189123	1189145	+	kdsA	t1104	2-dehydro-3-deoxyphosphooctonate aldolase	11050	16658	7923	430448	380437	451149	659	492	16313	6669	10053	633006	296155	316991	497	485	0.110441	0.319451	0.985772	-0.0206736
1189197	1189317	1189775	1189787	+	tnpA	t1105	insertion sequence element IS200 transposase	1356	2368	1003	52825	54098	57145	162	119	1024	831	1318	39756	36929	41564	89	85	0.91331	1	0.714286	-0.485427
1190280	1190280	1191404		+	-	t1106	bacteriophage protein	815	1179	520	31750	26927	29632	35	26	25	38	36	978	1707	1165	1	1	0	1	0.0384615	-4.70044
	1192445	1192858		+	-	t1107	toxin subunit	0	0	0	0	0	0	0	0	0	0	0	0	0	0	0	0	1	1	#DIV/0!	#DIV/0!
	1192875	1193603		+	-	t1108	toxin subunit	0	0	0	0	0	0	0	0	0	0	0	0	0	0	0	0	1	1	#DIV/0!	#DIV/0!
	1193795	1194337		+	-	t1109	hypothetical protein	0	0	0	0	0	0	0	0	0	0	0	0	0	0	0	0	1	1	#DIV/0!	#DIV/0!
	1194862	1194485		-	-	t1110	hypothetical protein	0	0	0	0	0	0	0	0	0	0	0	0	0	0	0	0	1	1	#DIV/0!	#DIV/0!
	1195744	1194935		-	cdtB	t1111	toxin-like protein	0	0	0	0	0	0	0	0	0	0	0	0	0	0	0	0	1	1	#DIV/0!	#DIV/0!
1196861	1196856	1196617	1196617	-	msgA	t1113	virulence protein	301	540	155	11747	12352	8864	65	45	226	82	148	8777	3683	4691	24	23	0.182775	0.476536	0.511111	-0.968291
1197617	1197568	1197047	1197047	-	envE	t1114	lipoprotein	819	1444	692	31902	32995	39445	89	66	213	112	191	8266	5007	6034	12	12	8.37451e-29	1.48746e-27	0.181818	-2.45943
	1198198	1197986		-	cspH	t1115	cold shock protein	13	27	9	531	629	533	3	2	8	9	8	324	429	259	1	1	0.0493425	1	0.5	-1
	1198593	1198330		-	pagD	t1116	outer membrane virulence protein	29	55	25	1151	1278	1462	6	4	0	4	6	29	202	202	0	0	6.81852e-143	1	0	#NUM!
	1198642	1198806		+	-	t1117	hypothetical protein	0	0	0	0	0	0	0	0	0	0	0	0	0	0	0	0	1	1	#DIV/0!	#DIV/0!
	1198892	1199020		+	-	t1118	hypothetical protein	8	14	5	331	339	316	3	2	0	0	1	24	42	38	0	0	2.63007e-68	1	0	#NUM!
1199337	1199398	1199955	1199955	+	pagC	t1119	outer membrane invasion protein	5035	7489	3935	196160	171040	224076	466	353	272	324	328	10587	14401	10353	21	21	0	0	0.0594901	-4.07121
	1200136	1199966		-	-	t1120	hypothetical protein	5	12	3	224	281	187	1	1	4	4	3	158	185	107	0	0	0.258022	1	0	#NUM!
1200360			1200436	+	-	t1121	Arg tRNA	31	34	24	1225	790	1384	18	14	0	0	0	0	20	13	0	0	1	1	0	#NUM!
1200651	1200688	1200861	1201039	+	-	t1122	hypothetical protein	1025	1622	503	39944	37050	28689	286	202	790	376	526	30669	16712	16601	125	122	0.491619	1	0.60396	-0.727474
1201704	1201530	1201189	1201171	-	-	t1123	lysozyme inhibitor	5510	6721	3396	214659	153498	193381	723	547	3225	3331	4384	125175	147933	138228	411	400	0.955956	1	0.731261	-0.451541
1201858	1201911	1202036	1202053	+	-	t1126	lipoprotein	423	664	209	16496	15181	11910	162	115	65	151	221	2544	6737	6984	44	43	0.000584174	0.00353694	0.373913	-1.41923
	1202236	1202463		+	-	t1127	hypothetical protein	172	390	120	6729	8923	6878	47	32	32	28	53	1256	1243	1678	6	6	4.99762e-43	1	0.1875	-2.41504
1202632	1202658	1203128	1203186	+	-	t1128	heat shock protein	1434	2753	909	55868	62889	51799	171	120	936	2772	3762	36332	123130	118632	203	196	4.79397e-05	0.000344363	1.63333	0.707819
	1203386	1203237		-	-	t1129	hypothetical protein	5	7	2	228	172	147	1	1	3	3	4	122	161	133	0	0	0.710486	1	0	#NUM!
1203467	1203467	1204510	1204510	+	-	t1130	hypothetical protein	187	363	145	7284	8299	8280	10	7	128	146	206	4978	6504	6510	5	5	0.297435	1	0.714286	-0.485427
1205123	1205123	1204593	1204593	-	-	t1131	cytochrome	1189	2234	1019	46323	51038	58048	132	97	382	362	358	14832	16089	11318	26	26	2.15146e-11	2.6157e-10	0.268041	-1.89947
1205859	1205586	1205272	1205269	-	-	t1132	lipoprotein	6485	11966	7849	252617	273291	446917	1319	1029	1416	6280	6243	54981	278893	196849	567	561	0.428051	0.968333	0.54519	-0.87517
1206286	1206290	1207924		+	-	t1133	substrate-binding transport protein	5562	21882	4563	216671	499751	259823	308	199	18110	1712	4534	702764	76031	142985	192	187	0.161627	0.431037	0.939698	-0.0897302
	1208888	1209700		+	-	t1134	inner membrane transport protein	211	741	166	8222	16937	9455	21	14	588	86	205	22835	3862	6466	13	13	0.0510787	1	0.928571	-0.106915
	1207921	1208898		+	-	t1135	inner membrane transport protein	689	2268	484	26857	51808	27587	55	36	1764	249	555	68450	11083	17512	33	33	0.0841864	1	0.916667	-0.125531
	1209694	1210491		+	-	t1136	ABC transport ATP-binding protein	512	1675	369	19982	38254	21033	50	33	1925	283	588	74708	12604	18545	45	44	1.70189e-05	0.000130718	1.33333	0.415037
	1210485	1211075	1211075	+	-	t1137	ABC transport ATP-binding subunit	250	772	165	9752	17640	9417	31	20	850	92	150	33015	4115	4737	23	23	0.00295546	1	1.15	0.201634
1212290	1212290	1211157	1211009	-	-	t1138	hypothetical protein	121	152	59	4736	3475	3398	4	3	55	356	510	2149	15839	16104	10	10	1.44411e-32	1	3.33333	1.73697
1212474	1212484	1212810	1212818	+	-	t1139	hypothetical protein	186	267	115	7255	6101	6563	27	20	180	642	625	7018	28531	19707	56	56	5.50625e-33	1.0261e-31	2.8	1.48543
1212819			1212895	+	-	t1140	Arg tRNA	10	15	4	406	346	269	6	4	11	24	30	436	1080	952	10	10	5.40166e-17	1	2.5	1.32193
1213001	1213004	1213654	1213654	+	-	t1141	hypothetical protein	263	490	154	10245	11200	8823	22	15	507	387	509	19687	17213	16070	27	27	1.3639e-10	1	1.8	0.847997
1213763	1213763	1214551	1214551	+	aadA	t1142	aminoglycoside resistance protein	220	418	168	8588	9569	9581	16	11	100	103	195	3917	4606	6164	6	6	0.355679	1	0.545455	-0.874469
	1214696	1215289		+	-	t1143	regulatory protein	12	16	5	499	368	292	0	0	2	23	28	108	1034	891	1	1	5.05003e-07	1	#DIV/0!	#DIV/0!
1215353	1215358	1216206	1216207	+	-	t1144	transcriptional regulator	840	1345	525	32754	30725	29942	50	36	670	510	984	26006	22671	31043	32	31	0.134845	1	0.861111	-0.215729
1216747	1216709	1216461	1216439	-	-	t1145	hypothetical protein	552	606	274	21530	13843	15643	91	68	184	969	1427	7174	43053	45016	133	127	2.95723e-12	3.74555e-11	1.86765	0.901222
	1216943	1216788		-	-	t1146	hypothetical protein	3	8	0	145	185	8	1	0	0	3	5	38	154	159	0	0	0.313103	1	#DIV/0!	#DIV/0!
1217026	1217026	1217571	1217571	+	aroQ	t1147	chorismate mutase	1173	2068	1358	45698	47244	77332	133	103	84	118	152	3261	5241	4794	8	8	1.30031e-199	3.96811e-198	0.0776699	-3.6865
1217747	1217767	1218405	1218406	+	-	t1148	leucine export protein LeuE	869	1577	671	33884	36030	38227	77	56	568	610	774	22062	27089	24418	39	38	0.954512	1	0.678571	-0.559427
1218543	1218578	1218940	1218942	+	-	t1149	hypothetical protein	219	352	56	8531	8048	3199	27	18	822	121	693	31907	5378	21877	58	54	2.97678e-39	5.88496e-38	3	1.58496
1218943	1218943	1219125	1219146	+	-	t1150	hypothetical protein	88	160	45	3445	3670	2565	25	17	232	62	193	9002	2768	6110	34	32	6.80636e-11	1	1.88235	0.912537
1219349	1219349	1219996	1220100	+	-	t1151	hypothetical protein	56	109	36	2189	2510	2069	4	3	72	110	177	2819	4918	5608	7	6	5.56096e-13	1	2	1
1220117	1220117	1220302	1220302	+	-	t1152	hypothetical protein	54	65	29	2121	1486	1689	12	9	30	106	164	1179	4733	5177	20	19	1.89554e-15	1	2.11111	1.078
1220303	1220310	1220558	1220564	+	-	t1153	hypothetical protein	627	652	283	24443	14895	16148	99	74	240	1415	1997	9343	62866	62981	188	180	4.29985e-22	6.78869e-21	2.43243	1.2824
1220616	1220753	1221211	1221223	+	tnpA	t1154	insertion sequence element IS200 transposase	2482	4273	1797	96710	97591	102340	294	215	1843	1581	2374	71540	70213	74880	162	157	0.906075	1	0.730233	-0.453572
1221696	1221702	1221953	1221954	+	-	t1155	hypothetical protein	633	1021	403	24675	23326	23001	129	93	598	637	781	23204	28328	24635	102	100	0.00396441	0.0197439	1.07527	0.104697
1221973	1222022	1222333	1222460	+	-	t1156	hypothetical protein	495	960	359	19312	21943	20442	91	65	655	538	656	25454	23923	20701	76	74	0.00170045	0.00923771	1.13846	0.187086
1222701	1222666	1222319	1222205	-	-	t1157	bacteriophage protein	456	779	330	17791	17799	18793	71	52	613	390	558	23797	17317	17605	57	56	0.00556017	0.0266127	1.07692	0.106915
	1223969	1222785		-	-	t1158	hypothetical protein	74	162	56	2897	3706	3215	3	2	68	64	117	2659	2861	3692	2	2	0.0816707	1	1	0
1224070	1224070	1224864	1224951	+	-	t1159	transcriptional regulator	124	247	82	4837	5660	4685	9	6	129	151	220	5037	6737	6952	8	7	0.000444995	1	1.16667	0.222392
	1225290	1224844	1224844	-	-	t1160	hypothetical protein	207	327	125	8083	7471	7171	23	16	127	89	106	4930	3982	3363	9	9	0.496263	1	0.5625	-0.830075
1226342	1226121	1225594	1225549	-	-	t1161	hypothetical protein	1171	1485	699	45645	33926	39838	100	75	667	640	719	25893	28452	22681	49	48	0.657954	1	0.64	-0.643856
1229591	1229591	1228305	1228292	-	-	t1163	hypothetical protein	2133	2741	1165	83112	62618	66359	74	54	1567	5186	7813	60827	230307	246358	145	139	2.92995e-12	3.72136e-11	2.57407	1.36405
1231792	1231648	1229714	1229678	-	-	t1164	hypothetical protein	2424	2058	858	94429	47004	48890	43	32	543	11219	17448	21087	498195	550157	193	184	8.9131e-70	2.01631e-68	5.75	2.52356
1232023	1232074	1232820	1232858	+	-	t1165	hypothetical protein	31391	50523	21432	1222751	1153856	1220337	2187	1605	23185	12982	22812	899676	576487	719260	1016	979	0.446389	1	0.609969	-0.713193
1234373	1234403	1235260	1235266	+	-	t1167	oxidoreductase	1551	2982	1026	60418	68104	58446	102	72	1213	1350	2109	47087	59961	66518	70	67	0.259575	0.634564	0.930556	-0.103836
1237797	1237567	1236572	1236572	-	gapA	t1169	glyceraldehyde-3-phosphate dehydrogenase	98499	134393	61918	3836759	3069303	3525503	4682	3491	212218	82187	128554	8234798	3649437	4053253	5471	5333	0.00364753	0.0183873	1.52764	0.611307
1237867	1237909	1238322	1238322	+	-	t1170	methionine sulfoxide reductase B	5063	9495	3597	197242	216858	204847	693	498	4344	7469	11696	168583	331661	368797	730	699	0.0379355	0.136143	1.40361	0.489147
1238359	1238364	1238642	1238837	+	-	t1171	hypothetical protein	3616	5678	2205	140874	129677	125578	651	473	2550	5722	8078	98987	254097	254706	753	726	0.000534532	0.00326682	1.53488	0.618129
1239675	1239649	1238993	1238766	-	pncA	t1172	nicotinamidase/pyrazinamidase	1019	1739	633	39726	39729	36091	81	58	1131	856	1230	43890	38045	38809	63	61	0.0276524	0.106196	1.05172	0.0727563
1240692	1240692	1239676	1239676	-	ansA	t1173	cytoplasmic asparaginase I	1251	2422	961	48762	55327	54734	72	52	1509	1058	1640	58579	47009	51726	53	51	0.0980848	0.29207	0.980769	-0.0280144
1242645	1242644	1240788	1240699	-	sppA	t1174	protease 4	2801	4879	2068	109125	111437	117801	82	60	3625	2339	3555	140688	103894	112111	66	64	0.0326193	0.121141	1.06667	0.0931094
1242737	1242818	1243369	1243376	+	-	t1175	hypothetical protein	2073	3459	1500	80748	79009	85420	201	148	2554	2442	3514	99111	108450	110809	198	192	0.00767372	0.0351384	1.2973	0.375509
1243487	1243487	1244530	1244534	+	selD	t1176	selenophosphate synthetase	4746	7599	3067	184895	173567	174675	233	170	4272	4006	6025	165783	177893	189984	176	170	0.265822	0.647785	1	0
1244535	1244535	1246484	1246623	+	topB	t1177	DNA topoisomerase III	3484	5730	2476	135724	130881	141004	94	69	3395	3605	5042	131741	160119	158998	79	77	0.0335236	0.123793	1.11594	0.158262
1247907	1247857	1246514	1246398	-	gdhA	t1178	glutamate dehydrogenase	1842	3577	1149	71770	81697	65435	77	54	1459	9581	16072	56637	425474	506771	259	245	4.01703e-43	8.04644e-42	4.53704	2.18175
1248086	1248096	1248371	1248693	+	-	t1179	hypothetical protein	1423	2109	986	55450	48188	56145	258	192	1542	1313	1929	59855	58305	60837	223	216	0.0257263	0.0998953	1.125	0.169925
	1248747	1248331		-	-	t1180	pyrimidine (deoxy)nucleoside triphosphate pyrophosphohydrolase	137	259	102	5363	5932	5813	18	13	84	69	93	3290	3102	2948	7	7	0.223794	1	0.538462	-0.893085
1249634	1249626	1248820	1248760	-	xthA	t1181	exonuclease III	2635	4234	1741	102656	96699	99163	168	123	3107	2123	3251	120590	94292	102529	135	131	0.0533656	0.178948	1.06504	0.0909085
1250025	1250072	1251298	1252318	+	argD	t1182	bifunctional succinylornithine transaminase/acetylornithine transaminase	266	584	129	10369	13346	7347	12	8	96	13436	26712	3743	596629	842241	421	391	0	0	48.875	5.61102
1252319	1252319	1253605	1253605	+	astD	t1184	aldehyde dehydrogenase	258	457	141	10081	10446	8062	10	7	74	12382	23496	2872	549828	740833	359	335	0	0	47.8571	5.58066
1253606	1253794	1255137		+	astB	t1185	succinylarginine dihydrolase	187	382	109	7298	8743	6221	7	5	101	8430	15547	3946	374356	490209	230	215	0	0	43	5.42626
	1255130	1256098	1256099	+	astE	t1186	succinylglutamate desuccinylase	62	118	27	2446	2708	1589	3	2	32	2179	4162	1263	96795	131239	84	78	0	0	39	5.2854
1256387	1256434	1256919	1256927	+	-	t1187	periplasmic protein	766	1012	449	29858	23119	25612	72	53	487	1920	3554	18926	85285	112069	157	148	1.7124e-28	3.02969e-27	2.79245	1.48153
	1257875	1256994	1256994	-	-	t1188	nucleotide excision repair endonuclease	179	253	114	7010	5781	6542	9	7	127	103	169	4956	4608	5338	5	5	0.278661	1	0.714286	-0.485427
1258838	1258823	1257996	1257974	-	nadE	t1189	NAD synthetase	3308	5433	2127	128869	124100	121155	207	150	4729	4289	6186	183537	190453	195044	236	229	0.000437322	0.00270545	1.52667	0.610385
1259024	1259041	1259382	1259416	+	osmE	t1190	DNA-binding transcriptional activator OsmE	4413	4584	2200	171911	104690	125292	518	391	3080	9536	12493	119546	423463	393920	943	913	2.93292e-08	2.96355e-07	2.33504	1.22345
1259582	1259683	1260003	1260019	+	celA	t1191	PTS system N,N'-diacetylchitobiose-specific transporter subunit IIB	1421	2767	890	55360	63212	50689	250	175	2296	2055	3171	89122	91259	100000	301	291	2.93455e-05	0.000220552	1.66286	0.733664
1260022	1260086	1261444	1261453	+	celB	t1192	PTS system N,N'-diacetylchitobiose-specific transporter subunit IIC	386	766	255	15036	17500	14564	16	11	489	672	1021	19010	29858	32223	20	19	5.29883e-10	1	1.72727	0.788496
1261459	1261495	1261842	1261852	+	celC	t1193	PTS system N,N'-diacetylchitobiose-specific transporter subunit IIA	790	1252	519	30789	28598	29590	116	85	752	1016	1632	29194	45130	51483	125	120	4.22516e-06	3.49306e-05	1.41176	0.4975
1261853	1261853	1262695	1262726	+	celD	t1194	DNA-binding transcriptional regulator ChbR	697	1203	416	27175	27485	23733	43	30	629	850	1685	24411	37751	53127	48	45	6.9739e-07	6.16933e-06	1.5	0.584963
1262737	1262820	1264175	1264181	+	celF	t1195	phospho-beta-glucosidase B	937	1770	553	36536	40435	31511	38	26	979	1782	3985	37990	79154	125648	64	59	2.94853e-14	3.93166e-13	2.26923	1.1822
1264187	1264188	1264946	1264947	+	-	t1196	hypothetical protein	672	1035	384	26179	23652	21902	43	31	498	938	1871	19360	41678	59016	56	52	1.32494e-09	1.43441e-08	1.67742	0.746243
1265008	1265128	1265586	1265598	+	tnpA	t1197	insertion sequence element IS200 transposase	1357	2370	1004	52882	54126	57189	162	119	1026	831	1325	39815	36924	41785	89	86	0.909762	1	0.722689	-0.468553
1267973	1267955	1265703	1265698	-	katE	t1198	hydroperoxidase II	6141	4792	2233	239222	109442	127152	92	70	1647	14658	25389	63917	650902	800511	237	224	4.81933e-11	5.75157e-10	3.2	1.67807
1268172	1268172	1268414	1268414	+	cedA	t1199	cell division modulator	165	257	101	6443	5869	5789	34	24	160	72	118	6233	3240	3735	18	18	0.43384	1	0.75	-0.415037
1269908	1269908	1268517	1268479	-	-	t1200	sodium:dicarboxylate symporter	1068	4696	1568	41632	107248	89295	83	57	9216	2930	1880	357640	130137	59280	129	131	4.77614e-09	5.05049e-08	2.29825	1.20053
	1270644	1270045		-	-	t1201	hypothetical protein	22	59	17	859	1362	1006	2	1	32	28	40	1246	1246	1278	2	2	0.00380945	1	2	1
1271491	1271450	1270782	1270695	-	-	t1202	2-deoxyglucose-6-phosphatase	1803	2863	1283	70243	65402	73098	140	104	1519	619	1040	58966	27496	32817	61	59	0.310776	0.742173	0.567308	-0.817797
1271581	1271599	1272135	1272135	+	-	t1203	hypothetical protein	363	623	252	14153	14234	14374	36	26	401	314	421	15579	13984	13301	27	26	0.0216579	1	1	0
1273042	1273038	1272178	1272045	-	-	t1204	hypothetical protein	2298	3134	1398	89527	71587	79628	125	93	3546	4353	5226	137622	193301	164783	195	191	2.8421e-07	2.62663e-06	2.05376	1.03827
1273531	1273435	1273145	1273053	-	-	t1205	hypothetical protein	437	655	264	17024	14967	15063	73	53	353	729	1146	13719	32395	36135	98	94	2.22994e-10	2.60656e-09	1.77358	0.826668
1274471	1274464	1273532	1273532	-	pfkB	t1206	6-phosphofructokinase	4221	5664	2299	164420	129367	130952	206	151	3576	5733	9359	138769	254582	295114	257	245	0.000343412	0.00216874	1.62252	0.698233
	1274753	1275511	1275511	+	-	t1207	hypothetical protein	306	467	194	11944	10667	11080	20	14	395	133	174	15333	5936	5487	11	11	0.401417	1	0.785714	-0.347923
	1276519	1275560		-	-	t1208	hypothetical protein	20085	29581	13829	782353	675580	787420	1045	779	137	167	192	5335	7431	6077	6	6	0	0	0.00770218	-7.02052
1276662	1276662	1276976		+	-	t1209	hypothetical protein	122	200	78	4788	4583	4486	20	14	7	8	12	273	362	379	1	1	0	1	0.0714286	-3.80735
	1278001	1278207		+	-	t1211	hypothetical protein	1	4	1	64	106	83	0	0	1	0	1	55	31	39	0	0	0.0737811	1	#DIV/0!	#DIV/0!
1279857	1279753	1278530	1278530	-	rfc	t1212	O-antigen polymerase	1110	1784	691	43242	40743	39396	46	33	887	443	572	34437	19682	18055	20	19	0.306976	1	0.575758	-0.796467
1280498	1280645	1282573	1282576	+	thrS	t1213	threonyl-tRNA synthetase	36804	57929	23951	1433590	1322993	1363734	972	711	53825	27155	38224	2088621	1205817	1205200	795	777	0.232448	0.580012	1.09283	0.128065
1282577	1282577	1283119	1283119	+	infC	t1214	translation initiation factor IF-3	43146	77464	34834	1680650	1769153	1983400	4524	3335	72123	41289	47229	2798650	1833430	1489114	3807	3757	0.197203	0.507173	1.12654	0.171894
1283120	1283215	1283412	1283462	+	rpmI	t1215	50S ribosomal protein L35	13417	26253	11879	522645	599573	676396	4113	3027	34482	18541	18158	1338019	823308	572531	4627	4602	0.00589632	0.0280739	1.52032	0.604372
1283463	1283463	1283819	1283819	+	rplT	t1216	50S ribosomal protein L20	15144	31138	13059	589900	711148	743589	2626	1909	36958	19578	19989	1434131	869347	630270	2759	2739	0.0114112	0.0492752	1.43478	0.520832
1283820	1283940	1283984	1284084	+	pheM	t1217	phenylalanyl-tRNA synthetase operon leader peptide	34	55	23	1341	1272	1349	39	29	29	17	24	1153	784	778	20	20	0.365858	1	0.689655	-0.536053
1284091	1284121	1285104	1285119	+	pheS	t1218	phenylalanyl-tRNA synthetase subunit alpha	3719	6825	2870	144894	155877	163447	215	157	4187	2180	3085	162498	96801	97281	123	120	0.765009	1	0.764331	-0.38773
1285120	1285120	1287507	1287507	+	pheT	t1219	phenylalanyl-tRNA synthetase subunit beta	12578	23760	9860	489947	542636	561439	305	222	20837	11569	16112	808573	513718	508005	261	255	0.0467564	0.160532	1.14865	0.199938
1287508	1287512	1287811	1287935	+	ihfA	t1220	integration host factor subunit alpha	10661	17592	7272	415277	401779	414064	1872	1367	11273	11300	15456	437465	501772	487345	1630	1585	0.0629934	0.206511	1.15947	0.21347
1288014	1288014	1288994	1288994	+	btuC	t1221	vtamin B12-transporter permease	420	819	336	16378	18709	19182	25	18	410	323	451	15932	14362	14244	15	15	0.249335	1	0.833333	-0.263034
1288995	1289086	1289637		+	btuE	t1222	glutathione peroxidase	1016	1672	717	39590	38202	40843	97	71	1040	1122	1675	40377	49831	52832	89	86	0.00338586	0.0172595	1.21127	0.276518
	1289637	1290386	1290386	+	btuD	t1223	vitamin B12-transporter ATPase	676	1130	461	26336	25810	26250	47	34	616	697	1110	23918	30962	35026	41	39	0.000935875	0.00539344	1.14706	0.197939
1290448	1290463	1290927	1291018	+	nlpC	t1224	lipoprotein	758	1703	621	29539	38898	35371	104	74	556	403	581	21602	17894	18342	42	41	0.252694	0.620745	0.554054	-0.851901
	1291241	1291954	1291954	+	-	t1225	hypothetical protein	334	611	195	13012	13961	11157	25	17	63	68	127	2450	3058	4016	4	4	1.69541e-13	1	0.235294	-2.08746
1292016	1292016	1293458	1293580	+	-	t1226	hypothetical protein	531	1100	473	20713	25130	26959	23	16	1108	1105	2117	43006	49083	66773	38	36	1.57797e-17	2.26342e-16	2.25	1.16993
	1293685	1293494		-	-	t1227	hypothetical protein	1	2	5	49	50	296	0	0	19	1	5	765	73	162	1	1	2.51186e-13	1	#DIV/0!	#DIV/0!
1295043	1294888	1293842	1293842	-	aroH	t1228	phospho-2-dehydro-3-deoxyheptonate aldolase	1177	1915	798	45851	43746	45488	58	43	727	668	1052	28226	29697	33182	30	29	0.952802	1	0.674419	-0.568284
1295882	1295877	1295044	1295044	-	-	t1229	hypothetical protein	1376	2362	978	53627	53947	55686	89	65	1310	1363	2074	50853	60538	65395	73	70	0.0434377	0.151932	1.07692	0.106915
1296174	1296214	1298592	1298596	+	ppsA	t1230	phosphoenolpyruvate synthase	73600	108272	52964	2866877	2472739	3015721	1561	1170	48646	42317	63985	1887630	1879071	2017429	838	810	0.292686	0.704522	0.692308	-0.530515
	1299450	1298692		-	aroD	t1231	3-dehydroquinate dehydratase	0	0	0	0	0	0	0	0	0	0	0	0	0	0	0	0	1	1	#DIV/0!	#DIV/0!
1300925	1300921	1299803	1299803	-	-	t1232	hypothetical protein	546	997	381	21279	22779	21702	27	19	536	475	668	20820	21104	21085	19	18	0.0347147	1	0.947368	-0.0780025
1301093	1301186	1304242		+	-	t1233	FAD-binding protein	5866	10431	3880	228500	238230	220962	104	74	3963	7856	11507	153782	348872	362834	98	94	0.0671666	0.217992	1.27027	0.345135
	1304239	1304649	1304649	+	-	t1234	acyl-CoA esterase	738	1300	450	28764	29711	25629	95	68	526	900	1195	20445	39989	37696	82	79	0.000705186	0.00418492	1.16176	0.216318
1304650	1304709	1304936	1305001	+	-	t1235	hypothetical protein	742	1079	414	28919	24645	23604	155	112	493	454	605	19132	20161	19105	87	85	0.468113	1	0.758929	-0.397964
1306579	1306570	1305224	1305209	-	-	t1236	transporter	870	1735	694	33909	39634	39526	38	27	2144	687	774	83229	30531	24406	34	34	0.00187306	1	1.25926	0.332575
1306899	1306997	1307365	1307373	+	sufA	t1237	iron-sulfur cluster assembly scaffold protein	87	90	44	3400	2065	2527	9	7	64	322	490	2507	14302	15461	30	29	9.60202e-70	1	4.14286	2.05063
1307374	1307374	1308861	1308861	+	-	t1238	cysteine desulfurase	293	290	162	11450	6629	9272	7	6	337	894	1567	13111	39731	49419	24	22	9.62568e-72	1	3.66667	1.87447
1308862	1308878	1309624		+	sufC	t1239	cysteine desulfurase	185	252	94	7240	5759	5366	11	8	187	472	766	7279	20994	24169	24	23	9.70694e-34	1	2.875	1.52356
	1309599	1310870		+	-	t1240	cysteine desulfurase	382	461	191	14906	10535	10903	12	9	376	883	1375	14615	39227	43366	26	25	1.48768e-26	1	2.77778	1.47393
	1310867	1312087	1312099	+	-	t1241	bifunctional cysteine desulfurase/selenocysteine lyase	338	492	216	13175	11256	12349	13	10	397	725	1209	15432	32218	38149	24	23	3.21347e-19	1	2.3	1.20163
1312100	1312100	1312516	1313692	+	-	t1242	cysteine desufuration protein SufE	87	138	52	3397	3173	2988	10	7	93	129	214	3635	5749	6775	13	12	6.73709e-09	1	1.71429	0.777608
1313977	1313977	1313738	1313732	-	lppB	t1244	major outer membrane lipoprotein	170	256	90	6646	5852	5131	34	24	214	149	151	8318	6653	4790	27	27	0.00226548	1	1.125	0.169925
1314336	1314296	1314060	1314032	-	lppA	t1245	major outer membrane lipoprotein	96234	145566	63624	3748515	3324458	3622668	20378	15043	151706	88198	80760	5886722	3916345	2546349	17410	17369	0.034679	0.126961	1.15462	0.207422
1316161	1316019	1314607	1314594	-	pykF	t1246	pyruvate kinase	12313	14831	8244	479648	338722	469422	396	303	39136	8056	12880	1518612	357729	406124	548	538	0.00204661	0.0109096	1.77558	0.828288
1317764	1317764	1316421	1316421	-	-	t1247	amino acid permease	1044	1377	565	40671	31459	32174	35	25	183	249	517	7125	11063	16305	9	8	1.69248e-06	1	0.32	-1.64386
1319374	1319270	1318533	1318494	-	-	t1249	hypothetical protein	1663	2231	884	64781	50955	50357	102	75	313	626	1082	12149	27831	34124	35	33	0.00749763	0.0345058	0.44	-1.18442
	1323885	1320823	1320822	-	ttrA	t1251	tetrathionate reductase subunit A	251	342	147	9808	7822	8391	3	2	1883	481	981	73099	21387	30944	14	13	3.19202e-140	1	6.5	2.70044
	1324900	1323878		-	ttrC	t1252	tetrathionate reductase subunit C	36	34	15	1425	778	870	1	1	286	67	136	11130	2988	4288	6	5	4.0561e-198	1	5	2.32193
1325678	1325635	1324901		-	ttrB	t1253	tetrathionate reductase subunit B	23	31	13	918	728	784	1	1	441	139	207	17115	6197	6530	13	13	0	1	13	3.70044
1325746	1325817	1327595		+	ttrS	t1254	hypothetical protein	3770	7060	2607	146869	161253	148467	119	85	3685	3973	5559	143028	176430	175278	95	92	0.0704131	0.226267	1.08235	0.114171
	1327570	1328190	1328287	+	ttrR	t1255	two-component response regulator	771	1497	577	30034	34204	32896	72	52	631	753	1096	24489	33454	34565	51	49	0.0271349	0.104473	0.942308	-0.0857299
1328288	1328288	1328500	1328745	+	ydhZ	t1256	hypothetical protein	248	423	180	9677	9682	10297	63	46	175	175	215	6822	7800	6809	34	33	0.640767	1	0.717391	-0.479168
1329607	1329555	1328596	1328593	-	-	t1257	pathogenicity island protein	1883	3054	1024	73352	69748	58314	98	69	2689	6244	10104	104352	277262	318579	254	243	1.50465e-23	2.40904e-22	3.52174	1.81629
1330455	1330455	1329727	1329727	-	-	t1258	transcriptional regulator	479	754	304	18659	17239	17313	33	24	211	168	230	8187	7493	7256	10	10	0.00439794	1	0.416667	-1.26303
1331302	1331272	1330634	1330634	-	ssrB	t1259	two-component response regulator	948	1239	606	36965	28304	34541	69	52	103	299	389	4026	13288	12272	15	15	8.40726e-09	8.78801e-08	0.288462	-1.79355
1334065	1334065	1331303	1331303	-	ssrA	t1260	two-component sensor kinase	1192	1601	686	46462	36564	39097	19	14	145	513	731	5630	22811	23070	6	6	0.00186185	1	0.428571	-1.22239
	1334484	1334867		+	spiC	t1261	pathogenicity island secreted effector protein	64	76	49	2522	1740	2797	7	6	3	6	12	126	278	388	0	0	2.29685e-163	1	0	#NUM!
	1334869	1336362		+	spiA	t1262	outer membrane secretory protein	472	629	320	18393	14365	18235	15	11	30	41	54	1192	1853	1709	1	1	1.31309e-208	1	0.0909091	-3.45943
	1336343	1337554		+	ssaD	t1263	pathogenicity island protein	344	410	227	13436	9380	12950	12	9	22	40	65	879	1792	2058	1	1	5.39964e-91	1	0.111111	-3.16993
	1337562	1337804		+	ssaE	t1264	secretion system protein	160	176	89	6234	4029	5115	27	21	22	14	20	868	663	657	3	3	3.41281e-113	1	0.142857	-2.80735
1338002	1338007	1338333	1338333	+	sseA	t1265	pathogenicity island protein	948	1162	615	36931	26558	35024	131	100	54	78	83	2104	3468	2638	8	8	3.52658e-223	1.15362e-221	0.08	-3.64386
1338340	1338340	1338930		+	sseB	t1266	pathogenicity island effector protein	1654	2185	1239	64435	49902	70570	135	104	133	182	225	5194	8109	7100	11	11	3.58688e-106	9.37331e-105	0.105769	-3.24101
	1338927	1339400	1339402	+	sscA	t1267	type III secretion system chaperone protein	651	895	487	25373	20452	27731	67	51	61	85	127	2391	3814	4033	7	7	1.28043e-57	2.77244e-56	0.137255	-2.86507
	1339403	1340857		+	sseC	t1268	pathogenicity island effector protein	1147	1578	801	44700	36056	45618	38	28	118	194	306	4588	8616	9658	5	5	6.23352e-34	1	0.178571	-2.48543
1340873	1340873	1341460	1341460	+	sseD	t1269	pathogenicity island effector protein	566	890	415	22074	20337	23644	50	37	40	89	142	1559	3961	4506	5	5	6.96051e-47	1	0.135135	-2.88753
1341461	1341463	1341879	1341930	+	sseE	t1270	pathogenicity island effector protein	696	936	501	27137	21395	28548	80	61	58	84	109	2285	3734	3456	7	7	6.44495e-79	1.49516e-77	0.114754	-3.12338
1341931	1341931	1342365		+	sscB	t1271	pathogenicity island protein	647	845	427	25213	19310	24327	69	52	44	63	97	1712	2824	3063	6	5	7.3615e-116	1.94609e-114	0.0961538	-3.37851
	1342381	1343163		+	sseF	t1272	pathogenicity island effector protein	128	220	108	5022	5030	6193	9	6	21	28	41	820	1255	1304	1	1	1.20618e-34	1	0.166667	-2.58496
	1343160	1343849		+	sseG	t1273	pathogenicity island effector protein	73	101	55	2875	2326	3165	5	4	17	15	25	681	669	802	1	1	4.09279e-26	1	0.25	-2
	1343943	1344158		+	ssaG	t1274	pathogenicity island protein	190	269	122	7420	6165	6966	42	31	2	0	0	88	28	27	0	0	1	1	0	#NUM!
1344199	1344199	1344426	1344426	+	ssaH	t1275	pathogenicity island protein	172	228	119	6702	5218	6782	36	27	0	2	2	16	92	66	0	0	0	1	0	#NUM!
	1344438	1344686		+	ssaI	t1276	pathogenicity island protein	215	316	137	8401	7236	7856	42	31	1	1	4	69	72	138	0	0	0	1	0	#NUM!
	1344683	1345432		+	ssaJ	t1277	pathogenicity island lipoprotein	745	1035	548	29027	23657	31240	49	37	4	18	10	189	809	333	0	0	0	1	0	#NUM!
	1345450	1345998		+	-	t1278	pathogenicity island protein	331	475	213	12931	10850	12129	29	21	4	9	15	162	441	484	0	0	0	1	0	#NUM!
	1345995	1346669		+	-	t1279	pathogenicity island protein	506	682	379	19747	15584	21580	36	28	7	20	28	308	904	885	1	1	0	1	0.0357143	-4.80735
	1346659	1347651	1347651	+	ssaL	t1280	secretion system protein	1149	1420	747	44771	32452	42554	52	40	34	60	64	1347	2703	2048	2	2	0	0	0.05	-4.32193
	1347709	1348077		+	ssaM	t1281	pathogenicity island protein	233	296	161	9092	6763	9191	29	22	3	7	8	144	351	268	0	0	0	1	0	#NUM!
	1348062	1350107		+	ssaV	t1282	secretion system apparatus protein SsaV	562	734	400	21916	16770	22813	13	10	71	108	152	2793	4821	4806	2	2	7.06517e-19	1	0.2	-2.32193
	1350097	1351398	1351398	+	ssaN	t1283	type III secretion system ATPase	1379	1775	932	53722	40539	53088	49	37	246	307	443	9580	13637	13968	9	9	1.01056e-13	1	0.243243	-2.03953
	1351401	1351778		+	ssaO	t1284	type III secretion protein	325	381	198	12686	8707	11284	37	28	72	62	80	2811	2756	2532	7	7	3.01769e-15	1	0.25	-2
	1351759	1352133		+	ssaP	t1285	type III secretion protein	215	288	155	8396	6593	8872	27	21	56	39	75	2204	1746	2382	5	5	4.82178e-13	1	0.238095	-2.07039
	1352114	1353082	1353082	+	ssaQ	t1286	type III secretion system protein	551	643	347	21472	14688	19810	25	19	186	139	236	7233	6186	7450	7	7	0.000156623	1	0.368421	-1.44057
	1353150	1353797		+	yscR	t1287	type III secretion system protein	273	389	194	10645	8884	11061	20	15	14	21	25	556	943	799	1	1	0	1	0.0666667	-3.90689
	1353794	1354060		+	ssaS	t1288	type III secretion protein	28	36	30	1117	841	1714	5	4	0	1	1	36	80	32	0	0	0	1	0	#NUM!
	1354061	1354840		+	ssaT	t1289	type III secretion protein	57	67	34	2252	1535	1975	3	2	4	4	4	165	179	142	0	0	4.02758e-280	1	0	#NUM!
	1354837	1355895		+	ssaU	t1290	secretion system apparatus protein SsaU	62	68	34	2434	1562	1946	2	1	14	21	22	557	949	713	0	0	2.01181e-09	1	0	#NUM!
1356129			1356053	-	-	t1291	Val tRNA	14	30	7	559	701	426	10	7	16	10	10	640	466	325	6	6	0.864059	1	0.857143	-0.222392
1356216			1356140	-	-	t1292	Val tRNA	12	18	6	497	432	348	7	5	10	7	6	418	329	218	4	4	0.555011	1	0.8	-0.321928
1357744	1357741	1356368	1356362	-	ydhE	t1293	multidrug efflux protein	949	1489	642	36969	34027	36579	35	26	530	436	603	20575	19391	19013	14	14	0.190903	1	0.538462	-0.893085
1357777	1357958	1358599	1358649	+	ribE	t1294	riboflavin synthase subunit alpha	1514	3373	1156	58992	77040	65846	148	104	1975	1208	2024	76673	53646	63836	104	100	0.20279	0.518895	0.961538	-0.0565835
1359984	1359789	1358641	1358633	-	cfa	t1295	cyclopropane fatty acyl phospholipid synthase	3600	4239	1823	140232	96818	103826	133	98	3690	3252	5737	143220	144438	180908	142	135	0.000806465	0.00472551	1.37755	0.462106
	1361283	1360078	1360078	-	ydhC	t1296	inner membrane transport protein YdhC	359	526	221	13989	12020	12636	14	10	265	134	268	10288	5954	8467	7	6	0.613234	1	0.6	-0.736966
1361396	1361396	1362328	1362350	+	ydhB	t1297	DNA-binding transcriptional regulator	300	558	236	11707	12759	13476	18	13	428	388	626	16631	17241	19752	19	19	9.4411e-06	1	1.46154	0.547488
1363476	1363350	1362325	1362325	-	purR	t1298	DNA-binding transcriptional repressor PurR	1143	2196	943	44544	50161	53726	65	48	1289	617	809	50026	27401	25507	34	33	0.922274	1	0.6875	-0.540568
1364421	1364399	1363818	1363720	-	sodB	t1299	superoxide dismutase	22765	34162	13161	886764	780214	749417	1904	1383	15170	25505	25019	588663	1132562	788858	1449	1437	0.0826416	0.255279	1.03905	0.0552589
1365379	1365347	1364526	1364429	-	-	t1300	hypothetical protein	2304	3859	1868	89767	88150	106360	154	115	1091	900	1780	42342	39991	56123	59	56	0.0715699	0.229175	0.486957	-1.03814
1365606	1365682	1366029	1366050	+	ydhD	t1301	hypothetical protein	6174	8681	3426	240521	198269	195101	830	607	6179	4619	4978	239804	205125	156972	583	576	0.334509	0.788088	0.948929	-0.0756277
1366854	1366754	1366107	1366103	-	rnt	t1302	ribonuclease T	662	1127	433	25819	25738	24686	54	39	534	357	428	20732	15878	13525	26	25	0.937145	1	0.641026	-0.641546
1367262	1367262	1366855	1366855	-	gloA	t1303	glyoxalase I	2288	3953	1562	89153	90280	88964	302	219	3280	2163	2896	127283	96065	91322	263	257	0.0284303	0.108178	1.17352	0.230837
1368451	1368428	1367331	1367263	-	nemA	t1304	N-ethylmaleimide reductase	4411	6638	2882	171846	151599	164120	200	148	5856	4893	7607	227263	217301	239864	215	207	0.0136215	0.0577232	1.39865	0.484034
1369086	1369086	1368487	1368457	-	-	t1305	TetR family transcriptional regulator	189	352	131	7377	8060	7512	17	12	263	288	419	10224	12812	13225	20	20	2.27203e-09	1	1.66667	0.736966
1369189	1369189	1369428	1369428	+	-	t1306	hypothetical protein	28	62	15	1119	1435	891	7	4	38	71	79	1481	3193	2522	10	9	3.76058e-15	1	2.25	1.16993
1369475	1369479	1370375	1370444	+	-	t1307	oxidoreductase	1408	2258	933	54852	51572	53125	81	59	2229	1041	1411	86510	46263	44496	67	65	0.0279475	0.106967	1.10169	0.139725
1370445	1370455	1370976	1371040	+	sodC	t1308	superoxide dismutase	1112	1354	594	43336	30940	33868	92	69	798	1978	3172	30979	87844	100037	146	139	2.1671e-11	2.62768e-10	2.01449	1.01042
	1372991	1370952		-	-	t1309	hypothetical protein	179	312	129	6991	7137	7377	4	3	185	171	224	7199	7593	7080	3	3	0.00868545	1	1	0
1373851	1373851	1372991		-	-	t1310	HlyD-family protein	277	520	161	10789	11886	9222	17	12	158	135	220	6140	6032	6962	7	7	0.562886	1	0.583333	-0.777608
1374090	1374090	1373854	1373854	-	-	t1311	hypothetical protein	63	139	43	2490	3183	2459	16	11	58	38	68	2258	1726	2158	8	8	0.739286	1	0.727273	-0.459432
1374114	1374291	1374725	1374937	+	slyA	t1312	transcriptional regulator SlyA	9038	11567	6225	352063	264173	354491	975	743	4365	3173	4051	169404	140911	127735	342	335	0.11935	0.340883	0.450875	-1.1492
1375328	1375240	1374773	1374636	-	slyB	t1313	outer membrane lipoprotein SlyB	4534	14343	3320	176635	327579	189084	748	493	3917	5939	9467	152010	263747	298511	531	508	0.175006	0.461039	1.03043	0.0432409
1375513	1375513	1376634	1376634	+	anmK	t1314	anhydro-N-acetylmuramic acid kinase	636	1225	394	24786	27980	22443	31	22	449	585	959	17428	26003	30253	22	21	0.0227142	1	0.954545	-0.0671142
1376684	1376722	1376976	1377070	+	ydhA	t1315	lipoprotein	271	401	159	10569	9158	9069	51	37	315	251	356	12228	11152	11234	46	45	0.00024752	0.00160782	1.21622	0.2824
1377110	1377110	1377766	1377844	+	pdxH	t1316	pyridoxamine 5'-phosphate oxidase	1605	2543	1055	62517	58099	60116	125	91	1412	738	1193	54806	32810	37621	65	63	0.846299	1	0.692308	-0.530515
1377847	1377893	1379167	1379167	+	tyrS	t1317	tyrosyl-tRNA synthetase	9326	15431	6718	363304	352416	382554	390	287	8416	5654	8301	326569	251088	261743	225	219	0.484887	1	0.763066	-0.39012
1379168	1379227	1379913	1379913	+	pdxY	t1318	pyridoxamine kinase	1731	2708	1127	67460	61856	64199	128	93	1741	775	1100	67585	34420	34706	67	66	0.915671	1	0.709677	-0.494765
1380535	1380521	1379916	1379914	-	gst	t1319	glutathionine S-transferase	6810	7988	3664	265291	182441	208656	482	361	4371	3977	6467	169637	176611	203915	314	302	0.661442	1	0.836565	-0.25745
1382209	1382131	1380626	1380603	-	tppB	t1320	tripeptide transporter permease	5324	12358	4510	207396	282241	256814	232	165	4628	6812	9732	179614	302495	306855	180	174	0.127229	0.357989	1.05455	0.0766213
	1383367	1382732	1382732	-	nth	t1321	endonuclease III	393	719	295	15318	16441	16841	35	25	684	250	325	26578	11115	10265	25	25	0.0248479	1	1	0
1384059	1384059	1383367		-	ydgQ	t1322	electron transport complex RsxE subunit	525	877	452	20480	20051	25736	42	31	859	365	511	33365	16216	16127	32	31	0.0201598	1	1	0
1384685	1384682	1384062	1384060	-	-	t1323	electron transport complex protein RnfG	444	852	444	17306	19462	25289	44	33	975	411	522	37855	18277	16460	39	38	0.000825899	0.00482695	1.15152	0.203533
	1385744	1384686	1384686	-	rnfD	t1324	electron transport complex protein RnfD	284	501	249	11062	11461	14217	15	11	647	226	277	25138	10070	8745	14	13	0.000978335	1	1.18182	0.241008
	1387766	1385745		-	-	t1325	electron transport complex protein RnfC	1106	1948	897	43081	44501	51097	30	22	1846	884	1162	71634	39277	36640	24	24	0.0268724	1	1.09091	0.125531
	1388337	1387759		-	-	t1326	electron transport complex protein RnfB	151	324	104	5897	7422	5939	15	11	176	117	160	6865	5230	5053	10	9	0.0683687	1	0.818182	-0.289507
1388918	1388918	1388337		-	-	t1327	Na(+)-translocating NADH-quinone reductase subunit E	418	779	304	16316	17799	17363	40	29	224	177	311	8719	7882	9825	15	15	0.0937749	1	0.517241	-0.95109
1389435	1389435	1388995	1388994	-	-	t1328	hypothetical protein	851	1590	634	33148	36327	36138	110	79	475	285	358	18444	12673	11292	32	32	0.00103313	0.00592683	0.405063	-1.30378
1389776	1389739	1389524	1389441	-	-	t1329	oriC-binding nucleoid-associated protein	868	1815	697	33827	41460	39704	247	177	499	180	236	19392	8036	7454	54	53	1.60471e-08	1.65456e-07	0.299435	-1.73969
1390344	1390371	1391411	1391499	+	-	t1330	oxidoreductase	4018	6375	2670	156544	145595	152046	198	145	3997	3071	4938	155134	136368	155716	148	143	0.144581	0.394757	0.986207	-0.0200378
1392488	1392486	1391485	1391368	-	add	t1331	adenosine deaminase	2231	3790	2032	86915	86564	115719	127	96	3656	1810	2749	141899	80388	86688	105	102	0.0609932	0.200968	1.0625	0.0874628
1394704	1394700	1393192	1392808	-	-	t1334	hypothetical protein	7678	12486	5645	299086	285163	321432	270	200	10501	7757	12477	407473	344467	393399	262	253	0.0586754	0.193752	1.265	0.339137
1395997	1395978	1394803	1394721	-	manA	t1335	mannose-6-phosphate isomerase	4888	7773	3744	190416	177540	213203	220	164	7339	2559	4153	284801	113666	130947	153	150	0.469525	1	0.914634	-0.128733
1396119	1396178	1397824	1397824	+	fumA	t1336	fumarate hydratase class I, aerobic	34975	58213	23357	1362353	1329482	1329910	1118	813	24473	62247	98439	949636	2764010	3103758	1445	1379	0.0384367	0.137399	1.69619	0.762295
1397825	1397992	1399395	1399627	+	fumC	t1337	fumarate hydratase	12007	16341	6657	467721	373214	379077	394	289	4415	19919	32628	171351	884501	1028752	521	494	0.0042014	0.0208329	1.70934	0.773442
1400324	1400321	1399392	1399392	-	tus	t1338	DNA replication terminus site-binding protein	384	647	238	14957	14785	13571	21	15	648	569	840	25164	25297	26501	28	27	1.32399e-10	1	1.8	0.847997
	1401698	1400397		-	rstB	t1339	sensor protein RstB	170	321	125	6649	7337	7169	7	5	164	183	241	6396	8155	7607	5	5	0.0053536	1	1	0
	1403515	1401809		-	-	t1340	hypothetical protein	48	96	40	1889	2205	2292	1	1	40	64	72	1559	2847	2298	1	1	0.0191206	1	1	0
	1404819	1403668	1403668	-	-	t1341	hypothetical protein	215	320	137	8407	7321	7842	9	6	145	118	146	5651	5260	4629	4	4	0.720182	1	0.666667	-0.584963
	1404876	1405235		+	-	t1342	hypothetical protein	1	3	2	66	89	123	0	0	3	0	4	136	28	133	0	0	0.277195	1	#DIV/0!	#DIV/0!
1406031	1406031	1405300	1405289	-	rstA	t1343	DNA-binding transcriptional regulator RstA	2171	4191	1375	84589	95728	78341	167	117	880	680	973	34161	30194	30684	44	43	0.000447345	0.00276369	0.367521	-1.4441
1406158	1406158	1406493		+	-	t1344	hypothetical protein	65	111	35	2565	2550	2017	10	7	42	23	41	1637	1058	1316	4	3	0.0572512	1	0.428571	-1.22239
	1407937	1406555		-	-	t1345	amino acid permease	53	122	53	2092	2803	3040	2	1	114	66	69	4455	2951	2206	2	2	0.00070518	1	2	1
	1408790	1408218		-	-	t1346	DNA-invertase	0	0	0	0	0	0	0	0	0	0	0	0	0	0	0	0	1	1	#DIV/0!	#DIV/0!
	1409849	1410466		+	-	t1349	bacteriophage tail fiber assembly protein	4	1	0	163	35	32	0	0	0	0	1	0	36	37	0	0	1.54247e-07	1	#DIV/0!	#DIV/0!
	1411985	1410960		-	-	t1351	bacteriophage tail fiber protein	0	0	0	0	0	0	0	0	0	0	0	0	0	0	0	0	1	1	#DIV/0!	#DIV/0!
	1412566	1411988		-	-	t1352	bacteriophage tail fiber protein	0	0	0	0	0	0	0	0	0	0	0	0	0	0	0	0	1	1	#DIV/0!	#DIV/0!
	1413662	1412559		-	-	t1353	bacteriophage baseplate assembly protein	0	0	0	0	0	0	0	0	0	0	0	0	0	0	0	0	1	1	#DIV/0!	#DIV/0!
	1414000	1413653		-	-	t1354	bacteriophage baseplate protein	0	0	0	0	0	0	0	0	0	0	0	0	0	0	0	0	1	1	#DIV/0!	#DIV/0!
	1414584	1414057		-	-	t1355	bacteriophage baseplate protein	0	0	0	0	0	0	0	0	0	0	0	0	0	0	0	0	1	1	#DIV/0!	#DIV/0!
	1415735	1414581		-	-	t1356	bacteriophage regulatory protein	0	0	0	0	17	0	0	0	0	0	0	0	0	0	0	0	1	1	#DIV/0!	#DIV/0!
	1415938	1415723		-	-	t1357	bacteriophage tail fiber protein	0	0	0	0	0	0	0	0	0	0	0	0	0	0	0	0	1	1	#DIV/0!	#DIV/0!
	1416819	1415935		-	-	t1358	hypothetical protein	0	0	0	0	0	0	0	0	0	0	0	0	0	0	0	0	1	1	#DIV/0!	#DIV/0!
	1419284	1416819		-	-	t1359	bacteriophage protein	0	0	0	0	0	0	0	0	0	0	0	0	0	0	0	0	1	1	#DIV/0!	#DIV/0!
	1419795	1419460		-	-	t1360	hypothetical protein	0	0	0	0	0	0	0	0	0	0	0	0	0	0	0	0	1	1	#DIV/0!	#DIV/0!
	1420174	1419893		-	-	t1361	hypothetical protein	0	0	0	0	0	0	0	0	0	0	0	0	0	0	0	0	1	1	#DIV/0!	#DIV/0!
	1420698	1420177		-	-	t1362	tail core protein	0	0	0	0	0	0	0	0	0	0	0	0	0	0	0	0	1	1	#DIV/0!	#DIV/0!
	1422125	1420698		-	-	t1363	bacteriophage tail sheath protein	0	0	0	0	0	0	0	0	0	0	0	0	0	0	0	0	1	1	#DIV/0!	#DIV/0!
	1422369	1422115		-	-	t1364	hypothetical protein	0	0	0	0	0	0	0	0	0	0	0	0	0	0	0	0	1	1	#DIV/0!	#DIV/0!
	1422830	1422366		-	-	t1365	hypothetical protein	0	0	0	0	0	0	0	0	0	0	0	0	0	0	0	0	1	1	#DIV/0!	#DIV/0!
	1423276	1422830		-	-	t1366	hypothetical protein	0	0	0	0	0	0	0	0	0	0	0	0	0	27	0	0	1	1	#DIV/0!	#DIV/0!
	1423616	1423278		-	-	t1367	hypothetical protein	0	0	0	0	0	0	0	0	0	0	0	0	0	0	0	0	1	1	#DIV/0!	#DIV/0!
	1424579	1423626		-	-	t1368	hypothetical protein	0	0	0	0	0	0	0	0	0	0	0	0	23	0	0	0	1	1	#DIV/0!	#DIV/0!
	1425709	1424594		-	-	t1369	hypothetical protein	0	0	0	0	0	0	0	0	0	0	0	0	0	0	0	0	1	1	#DIV/0!	#DIV/0!
	1426382	1425924		-	-	t1370	bacteriophage protein	0	0	0	0	0	0	0	0	0	0	0	0	0	0	0	0	1	1	#DIV/0!	#DIV/0!
	1427206	1426385		-	-	t1371	hypothetical protein	0	0	0	0	0	0	0	0	0	0	0	0	0	0	0	0	1	1	#DIV/0!	#DIV/0!
	1428683	1427187		-	-	t1372	hypothetical protein	0	0	0	0	0	0	0	0	0	0	0	0	0	0	0	0	1	1	#DIV/0!	#DIV/0!
	1430278	1428683		-	-	t1373	hypothetical protein	0	0	0	0	0	0	0	0	0	0	0	0	0	0	0	0	1	1	#DIV/0!	#DIV/0!
	1430820	1430275		-	-	t1374	hypothetical protein	0	0	0	0	0	0	0	0	0	0	0	0	0	0	0	0	1	1	#DIV/0!	#DIV/0!
	1431131	1430820		-	-	t1375	hypothetical protein	0	0	0	0	0	0	0	0	0	0	0	0	0	0	0	0	1	1	#DIV/0!	#DIV/0!
	1431457	1431131		-	-	t1376	hypothetical protein	0	0	0	0	0	0	0	0	0	0	0	0	0	0	0	0	1	1	#DIV/0!	#DIV/0!
	1432104	1431454		-	-	t1377	lipoprotein	0	0	0	0	0	0	0	0	0	0	0	0	0	0	0	0	1	1	#DIV/0!	#DIV/0!
	1432816	1432088		-	-	t1379	hypothetical protein	0	0	0	0	0	0	0	0	0	0	0	0	0	0	0	0	1	1	#DIV/0!	#DIV/0!
	1433169	1432819		-	-	t1380	hypothetical protein	0	0	0	0	0	0	0	0	0	0	0	0	0	0	0	0	1	1	#DIV/0!	#DIV/0!
	1433943	1433413		-	-	t1381	hypothetical protein	0	0	0	0	0	0	0	0	0	0	0	0	40	0	0	0	1	1	#DIV/0!	#DIV/0!
	1434005	1434436		+	-	t1382	hypothetical protein	0	0	0	0	0	0	0	0	0	0	0	0	0	0	0	0	1	1	#DIV/0!	#DIV/0!
	1434446	1434610		+	-	t1383	hypothetical protein	0	0	0	0	0	0	0	0	0	0	0	0	0	0	0	0	1	1	#DIV/0!	#DIV/0!
	1434614	1436383		+	-	t1384	hypothetical protein	0	0	0	0	0	0	0	0	0	0	0	0	0	0	0	0	1	1	#DIV/0!	#DIV/0!
	1437563	1437832		+	-	t1386	hypothetical protein	0	0	0	0	0	0	0	0	0	0	0	0	0	0	0	0	1	1	#DIV/0!	#DIV/0!
	1437860	1438390		+	gam	t1387	bacteriophage host-nuclease inhibitor protein	0	0	0	0	0	0	0	0	0	0	0	0	0	0	0	0	1	1	#DIV/0!	#DIV/0!
	1438488	1438682		+	-	t1388	hypothetical protein	0	0	0	0	0	0	0	0	0	0	0	0	0	0	0	0	1	1	#DIV/0!	#DIV/0!
	1438679	1438951		+	-	t1389	hypothetical protein	0	0	0	0	0	0	0	0	0	0	0	0	0	0	0	0	1	1	#DIV/0!	#DIV/0!
	1438961	1439263		+	-	t1390	hypothetical protein	0	0	0	0	0	0	0	0	0	0	0	0	0	0	0	0	1	1	#DIV/0!	#DIV/0!
	1439260	1439643		+	-	t1391	hypothetical protein	0	0	0	0	0	0	0	0	0	0	0	0	0	0	0	0	1	1	#DIV/0!	#DIV/0!
	1439636	1439851		+	-	t1392	hypothetical protein	0	0	0	0	0	0	0	0	0	0	0	0	0	0	0	0	1	1	#DIV/0!	#DIV/0!
	1439848	1440531		+	-	t1393	hypothetical protein	0	0	0	0	0	0	0	0	0	0	0	0	0	0	0	0	1	1	#DIV/0!	#DIV/0!
	1440528	1440758		+	-	t1394	hypothetical protein	0	0	0	0	0	0	0	0	0	0	0	0	0	0	0	0	1	1	#DIV/0!	#DIV/0!
	1440748	1440963		+	-	t1395	hypothetical protein	0	0	0	0	0	0	0	0	0	0	0	0	0	0	0	0	1	1	#DIV/0!	#DIV/0!
	1440953	1441405		+	-	t1396	hypothetical protein	0	0	0	0	0	0	0	0	0	0	0	0	0	0	0	0	1	1	#DIV/0!	#DIV/0!
	1441377	1441766		+	-	t1397	bacteriophage transcriptional regulator	0	0	0	0	0	0	0	0	0	0	0	0	0	0	0	0	1	1	#DIV/0!	#DIV/0!
1442937	1442892	1441948	1441945	-	-	t1398	hypothetical protein	10267	18032	7789	399952	411831	443543	603	442	9899	4327	7126	384119	192173	224697	291	282	0.838665	1	0.638009	-0.648351
1443247	1443419	1444948	1444958	+	pntA	t1399	NAD(P) transhydrogenase subunit alpha	15721	24548	10445	612401	560632	594724	524	385	15574	7681	11137	604340	341094	351166	289	282	0.201963	0.517366	0.732468	-0.449163
1444959	1444959	1446347	1446361	+	pntB	t1400	pyridine nucleotide transhydrogenase	7059	11531	4580	274997	263368	260799	263	191	7503	3828	5006	291156	169988	157854	151	148	0.636091	1	0.774869	-0.367975
	1447556	1446522		-	tqsA	t1401	transport protein	239	355	152	9312	8110	8672	11	8	160	166	218	6236	7400	6884	6	6	0.201634	1	0.75	-0.415037
1447709	1447973	1448335		+	-	t1402	multidrug efflux system protein MdtJ	1051	1242	617	40972	28370	35158	126	95	214	582	580	8320	25872	18313	48	48	0.070434	0.226267	0.505263	-0.984893
	1448322	1448651	1448654	+	-	t1403	multidrug efflux system protein MdtI	543	566	326	21156	12934	18575	68	53	127	334	330	4934	14858	10406	30	30	0.359423	0.8334	0.566038	-0.82103
1449533	1449507	1448686	1448605	-	-	t1404	hypothetical protein	564	890	295	21996	20333	16831	33	23	704	759	1107	27324	33738	34904	40	38	1.02702e-08	1.06861e-07	1.65217	0.724366
1450038	1450027	1449776	1449776	-	asr	t1405	acid shock protein	394	643	306	15348	14692	17469	84	62	130	120	162	5071	5365	5138	21	20	1.2937e-05	0.000101773	0.322581	-1.63227
1450482	1450560	1451018	1451018	+	tnpA	t1406	insertion sequence element IS200 transposase	1287	2270	984	50145	51861	56055	156	114	1000	793	1339	38829	35219	42225	87	84	0.792289	1	0.736842	-0.440573
	1452386	1451133		-	-	t1407	membrane transport protein	191	290	148	7472	6627	8454	7	5	205	223	215	7956	9923	6790	6	6	0.00195251	1	1.2	0.263034
1452506	1452506	1453405	1453469	+	-	t1408	regulatory protein	204	395	164	7946	9024	9355	13	9	225	279	391	8758	12427	12351	12	12	9.02796e-06	1	1.33333	0.415037
1453521	1453533	1454753	1454864	+	-	t1409	DNA-binding transcriptional repressor DgsA	1434	2641	952	55863	60321	54210	65	46	1230	1406	2641	47731	62435	83272	55	52	0.0335937	0.123793	1.13043	0.176878
1454867	1454879	1455574	1455787	+	bioD	t1410	dithiobiotin synthetase	1500	2354	1190	58442	53770	67812	114	86	2342	1385	1955	90900	61502	61656	105	102	0.0242737	0.0954781	1.18605	0.246161
	1456783	1455530		-	-	t1411	voltage-gated ClC-type chloride channel ClcB	91	163	57	3562	3731	3262	3	2	71	78	155	2789	3465	4888	3	2	0.0109812	1	1	0
	1458103	1456955	1456955	-	-	t1412	ABC transporter ATP/GTP-binding protein	481	658	289	18754	15048	16462	19	14	341	5414	8758	13255	240424	276164	162	153	0	0	10.9286	3.45003
1458753	1458750	1458103		-	-	t1413	ABC transporter membrane protein	112	158	55	4398	3610	3143	7	5	64	1418	2304	2488	62996	72667	75	71	0	0	14.2	3.82782
1459690	1459662	1458760	1458754	-	-	t1414	ABC transporter periplasmic binding protein	151	212	68	5914	4851	3887	7	5	85	1963	3314	3318	87178	104492	76	71	0	0	14.2	3.82782
1460463	1460401	1459691	1459691	-	-	t1415	ABC transporter membrane protein	56	79	47	2212	1824	2705	4	3	26	595	1097	1043	26429	34616	31	29	0	1	9.66667	3.27302
1461362	1461320	1460706	1460704	-	-	t1416	twin-argninine leader-binding protein DmsD	967	1383	793	37674	31585	45203	80	62	461	406	459	17917	18065	14474	27	27	0.00558903	0.0266947	0.435484	-1.19931
1462217	1462217	1461363	1461363	-	dmsC	t1417	dimethyl sulfoxide reductase subunit	404	465	266	15741	10628	15170	21	16	192	173	165	7451	7696	5222	7	7	0.0608257	1	0.4375	-1.19265
1462843	1462836	1462219	1462218	-	dmsB	t1418	dimethyl sulfoxide reductase subunit	598	646	374	23298	14758	21316	41	32	155	320	202	6043	14216	6388	14	14	0.0106946	1	0.4375	-1.19265
	1465282	1462847		-	dmsA	t1419	dimethyl sulfoxide reductase subunit	2588	2653	1957	100843	60593	111448	46	37	331	1071	338	12871	47575	10685	9	9	1.01175e-11	1	0.243243	-2.03953
1467869	1467822	1465384	1465384	-	dmsA	t1420	dimethyl sulfoxide reductase subunit	3145	4091	2402	122540	93440	136787	62	48	404	2159	892	15699	95893	28148	18	19	0.00527352	0.0255093	0.395833	-1.33703
1468392	1468392	1469102	1469105	+	-	t1422	hypothetical protein	322	732	218	12568	16736	12413	28	19	510	493	758	19795	21893	23926	31	30	8.32147e-08	1	1.57895	0.658963
1469710	1469703	1469143	1468926	-	speG	t1423	spermidine N1-acetyltransferase	5262	8587	3407	204997	196115	193996	486	353	5926	3042	4468	229976	135113	140903	308	300	0.646714	1	0.849858	-0.234706
1470112	1470080	1469739	1469718	-	-	t1424	hypothetical protein	4906	7518	3470	191098	171699	197603	734	546	6312	3449	4682	244937	153162	147650	543	531	0.317034	0.754741	0.972527	-0.0401891
	1470233	1470559		+	-	t1425	hypothetical protein	35	65	15	1376	1490	907	5	3	40	16	21	1567	723	676	3	3	0.954165	1	1	0
1470681	1470681	1471895	1471895	+	rspA	t1426	starvation sensing protein RspA	693	1498	494	26997	34228	28162	34	24	619	636	1097	24050	28274	34607	24	23	0.0235357	1	0.958333	-0.0614005
1471896	1471906	1472769	1472822	+	rspB	t1427	starvation sensing protein RspB	517	1172	375	20152	26776	21406	37	26	462	575	876	17928	25570	27634	28	27	0.00798234	1	1.03846	0.0544478
1472823	1472823	1474202	1474211	+	-	t1428	membrane transport protein	762	1626	547	29685	37144	31201	33	23	374	657	974	14520	29191	30718	18	17	0.432902	1	0.73913	-0.436099
1476129	1476082	1475879	1475867	-	-	t1430	hypothetical protein	353	668	197	13750	15277	11242	94	65	577	271	319	22416	12071	10066	73	72	0.00436127	0.0215005	1.10769	0.147557
1477078	1476949	1476263	1476261	-	-	t1431	regulatory protein	745	1174	471	29044	26828	26845	55	40	600	423	602	23291	18822	18996	30	29	0.580079	1	0.725	-0.463947
1477841	1477825	1477079	1477079	-	-	t1432	3-hydroxy acid dehydrogenase	5159	8232	3657	200971	188015	208238	360	266	8411	5776	8406	326406	256478	265039	389	378	0.0327357	0.12141	1.42105	0.50696
1477957	1477964	1480006	1480006	+	dcp	t1433	dipeptidyl carboxypeptidase II	2032	3438	1468	79174	78520	83633	53	39	3214	2565	3780	124749	113895	119202	60	58	0.000868352	0.0050491	1.48718	0.572579
1480312	1480351	1480533	1480533	+	-	t1434	hypothetical protein	51	66	21	1989	1507	1220	11	8	11	129	167	461	5744	5296	21	20	1.11839e-21	1	2.5	1.32193
1481192	1481180	1480653	1480653	-	-	t1435	competence damage-inducible protein A	119	130	66	4654	2988	3808	9	7	41	143	214	1623	6389	6772	9	9	0.000100042	1	1.28571	0.36257
1481598	1481607	1481963	1481993	+	-	t1436	hypothetical protein	152	166	74	5941	3795	4228	17	13	75	267	438	2912	11893	13835	28	26	1.8136e-13	1	2	1
1483924	1483858	1482671	1482671	-	-	t1437	MFS-type transporter YdeE	185	391	107	7215	8940	6126	9	6	222	223	295	8630	9938	9329	8	7	4.45103e-05	1	1.16667	0.222392
1484089	1484089	1484988	1485073	+	-	t1438	O-acetylserine/cysteine export protein	334	743	243	13036	16987	13889	23	16	229	341	515	8922	15156	16249	15	14	0.0739777	1	0.875	-0.192645
1485350	1485322	1485107	1485107	-	marB	t1439	hypothetical protein	65	161	51	2544	3685	2929	20	14	180	294	348	7013	13079	11001	49	47	6.73496e-45	1.36714e-43	3.35714	1.74723
1485753	1485734	1485351	1485351	-	marA	t1440	DNA-binding transcriptional activator MarA	317	578	236	12359	13207	13441	46	33	587	937	1315	22803	41627	41469	95	91	1.25304e-27	2.18298e-26	2.75758	1.4634
1486188	1486188	1485754	1485754	-	marR	t1441	DNA-binding transcriptional repressor MarR	165	339	128	6435	7752	7298	22	16	294	434	642	11444	19315	20263	40	39	8.06271e-24	1.30467e-22	2.4375	1.2854
1486395	1486447	1487112	1487214	+	-	t1442	multiple drug resistance protein MarC	448	786	292	17460	17961	16651	36	26	431	637	705	16755	28293	22251	34	33	6.41449e-05	1	1.26923	0.343954
	1488349	1487159		-	-	t1443	sugar efflux transporter	148	222	91	5799	5085	5204	6	4	122	80	112	4765	3577	3542	3	3	0.492576	1	0.75	-0.415037
1489337	1489337	1488465	1488456	-	-	t1444	regulatory protein	212	444	133	8268	10142	7611	14	9	154	114	228	6011	5097	7193	7	6	0.487693	1	0.666667	-0.584963
1489435	1489440	1490828	1490828	+	-	t1445	succinate semialdehyde dehydrogenase	615	1004	398	23959	22936	22688	22	16	1200	602	1007	46565	26758	31778	26	25	1.2278e-07	1	1.5625	0.643856
	1490901	1491827		+	-	t1446	glutaminase	201	280	140	7855	6412	8027	10	8	286	141	161	11129	6278	5102	8	8	0.00924963	1	1	0
	1491827	1492186	1492186	+	-	t1447	hypothetical protein	107	209	104	4176	4779	5958	18	13	134	85	99	5215	3803	3133	11	11	0.228101	1	0.846154	-0.241008
	1492409	1493356		+	-	t1448	hypothetical protein	125	172	58	4879	3935	3339	5	4	87	84	103	3397	3765	3267	3	3	0.179143	1	0.75	-0.415037
1493954	1493954	1493412	1493412	-	-	t1449	hypothetical protein	120	214	76	4703	4893	4375	11	8	91	133	188	3542	5910	5939	9	9	0.0052646	1	1.125	0.169925
	1495826	1495056	1495056	-	-	t1451	ATP/GTP-binding protein	284	389	163	11086	8897	9327	17	12	77	220	256	3007	9776	8076	9	9	0.677023	1	0.75	-0.415037
1496875	1496875	1495814		-	hyaF	t1452	hydrogenase-1 operon protein HyaF2	982	1372	579	38285	31340	32972	43	32	263	703	846	10243	31252	26678	21	21	0.932628	1	0.65625	-0.607683
	1497303	1496893	1496876	-	hyaE	t1453	hydrogenase-1 operon protein HyaE2	386	552	243	15056	12611	13872	45	33	96	279	357	3755	12421	11277	22	22	0.863091	1	0.666667	-0.584963
	1497599	1497300		-	-	t1454	hydrogenase isoenzyme formation protein	318	428	171	12415	9788	9786	48	35	75	265	359	2946	11809	11342	30	28	0.308514	1	0.8	-0.321928
1498207	1498207	1497599		-	hyaD	t1455	hydrogenase 1 maturation protease	678	973	410	26420	22238	23393	53	39	152	699	778	5926	31057	24532	34	33	0.1428	0.392097	0.846154	-0.241008
1498941	1498941	1498213	1498208	-	hyaC	t1456	Ni/Fe-hydrogenase 1 b-type cytochrome subunit HyaC2	690	1031	382	26901	23546	21755	45	33	187	1107	1131	7268	49185	35676	42	42	4.18377e-05	0.000304865	1.27273	0.347923
1501825	1501815	1500712	1500706	-	hyaA	t1458	uptake hydrogenase small subunit	1437	1973	659	56008	45064	37574	58	41	268	2569	2686	10437	114101	84713	64	63	3.8485e-05	0.00028179	1.53659	0.619728
1502241	1502243	1503334	1503334	+	-	t1459	secreted hydrolase	921	1052	546	35910	24027	31114	36	27	805	1042	1442	31274	46289	45479	38	37	1.50997e-05	0.000117365	1.37037	0.454566
1503380	1503380	1504171	1504331	+	-	t1460	regulatory protein	1752	2658	1261	68277	60711	71843	113	84	2422	1320	1822	94009	58613	57447	90	88	0.102089	0.302214	1.04762	0.0671142
	1505255	1504230	1504230	-	-	t1461	alcohol dehydrogenase	784	1525	528	30563	34835	30112	43	31	937	1475	2037	36376	65513	64249	55	53	5.77815e-10	6.53563e-09	1.70968	0.773724
1506528	1506516	1505230		-	-	t1462	membrane transport protein	421	874	253	16425	19962	14412	19	13	431	863	1202	16732	38361	37928	24	24	1.00288e-11	1	1.84615	0.884523
	1508249	1506693		-	pqaA	t1463	hypothetical protein	193	268	122	7534	6124	7000	5	4	30	61	80	1198	2737	2537	1	1	2.43912e-08	1	0.25	-2
	1509560	1508319		-	-	t1464	multidrug efflux protein	31	66	32	1233	1519	1827	1	1	51	27	47	2014	1210	1488	1	1	0.0408505	1	1	0
1510757	1510757	1511245	1511245	+	-	t1466	regulatory protein	264	533	189	10305	12188	10811	31	22	311	116	139	12073	5153	4395	14	14	0.79484	1	0.636364	-0.652077
1511419	1511427	1512506	1512506	+	-	t1467	isomerase	751	931	450	29281	21280	25643	31	23	195	277	389	7602	12302	12296	10	9	0.00462977	1	0.391304	-1.35364
1514542	1514542	1513370	1513370	-	-	t1468	hypothetical protein	1128	2137	771	43956	48812	43906	54	38	1893	1054	1844	73458	46816	58143	52	50	0.000917042	0.00529834	1.31579	0.395929
1515303	1515303	1516484	1516496	+	-	t1470	aminotransferase	328	554	252	12804	12655	14349	15	11	333	247	373	12939	10999	11768	10	10	0.114852	1	0.909091	-0.137504
1518728	1518672	1516861	1516837	-	glgX	t1471	glycogen debranching protein	975	1210	562	37985	27639	32039	23	17	653	1891	2780	25344	83986	87652	37	36	1.3968e-13	1.83562e-12	2.11765	1.08246
	1521257	1518729	1518729	-	-	t1472	hydrolase	502	454	223	19554	10369	12750	7	5	244	1674	2321	9484	74374	73200	21	20	4.37931e-58	1	4	2
1523038	1523038	1521254		-	-	t1473	hydrolase	365	362	140	14232	8269	8008	7	5	148	1396	2007	5775	62020	63306	25	24	4.56265e-88	1	4.8	2.26303
1523957	1523952	1523167	1523098	-	-	t1474	hypothetical protein	207	182	93	8081	4169	5305	9	7	68	508	742	2670	22573	23417	21	20	8.9924e-31	1	2.85714	1.51457
1524477	1524424	1524095	1524072	-	hdeB	t1475	acid-resistance protein	10141	4229	3587	395048	96585	204271	863	702	3956	3092	5141	153525	137331	162116	475	457	0.674755	1	0.650997	-0.619277
	1525124	1525828		+	-	t1476	hypothetical protein	0	0	0	0	0	0	0	0	0	0	0	0	0	0	0	0	1	1	#DIV/0!	#DIV/0!
	1525953	1526870		+	hlyE	t1477	hemolysin E	0	0	0	0	14	0	0	0	0	0	0	0	0	0	0	0	1	1	#DIV/0!	#DIV/0!
1527435	1527422	1526991	1526986	-	osmC	t1478	osmotically inducible protein C	496	355	166	19322	8114	9495	37	28	158	1618	2265	6141	71848	71416	120	115	1.38746e-69	3.12316e-68	4.10714	2.03814
1527924	1527934	1528149	1528184	+	-	t1479	biofilm-dependent modulation protein	232	212	97	9057	4849	5570	39	30	145	448	755	5654	19922	23821	80	76	2.18713e-26	3.71078e-25	2.53333	1.34104
1528185	1528244	1528387	1528419	+	rpsV	t1480	30S ribosomal subunit S22	1584	1822	895	61719	41616	50972	472	357	1137	2180	2379	44124	96838	75017	508	499	0.000543222	0.00330799	1.39776	0.483116
1528501	1528564	1530261	1530261	+	sfcA	t1481	malate dehydrogenase	8126	13560	5744	316553	309706	327075	255	187	9630	7673	11573	373677	340716	364903	218	211	0.091315	0.27607	1.12834	0.174205
1530497	1530543	1531553	1531579	+	adhP	t1482	alcohol dehydrogenase	3559	3331	2194	138648	76081	124924	142	111	1496	6570	5874	58058	291776	185215	176	176	5.9418e-05	0.000422146	1.58559	0.665016
1534682	1534682	1533195	1533195	-	smvA	t1485	methyl viologen resistance protein SmvA	337	736	127	13141	16813	7278	12	8	171	207	273	6659	9215	8612	5	5	0.731197	1	0.625	-0.678072
1534800	1534800	1535378	1535378	+	-	t1486	regulatory protein	407	738	209	15888	16870	11925	37	25	302	282	355	11736	12554	11213	20	20	0.338264	1	0.8	-0.321928
1535593	1535593	1536981	1536981	+	narU	t1487	nitrite extrusion protein	33	52	21	1312	1197	1216	1	0	29	151	404	1160	6738	12764	5	4	2.07295e-149	1	#DIV/0!	#DIV/0!
1536995	1537073	1540801		+	narZ	t1488	respiratory nitrate reductase 2 subunit alpha	320	454	185	12488	10384	10566	4	2	161	1452	3499	6271	64510	110324	17	16	1.10432e-143	1	8	3
	1540798	1542342	1542397	+	narY	t1489	respiratory nitrate reductase 2 subunit beta	178	261	113	6972	5962	6439	5	4	150	639	1576	5830	28391	49694	19	18	2.83241e-93	1	4.5	2.16993
1543071	1543076	1543969	1544097	+	-	t1491	hypothetical protein	1111	1735	744	43280	39637	42364	63	46	1086	1046	1633	42175	46457	51508	54	52	0.0140976	0.0594638	1.13043	0.176878
1544850	1544850	1544005	1544005	-	-	t1492	N-hydroxyarylamine O-acetyltransferase	791	1166	530	30830	26637	30212	46	34	350	232	395	13593	10315	12477	14	14	0.00315285	1	0.411765	-1.28011
1545801	1545765	1545133	1545133	-	-	t1493	hypothetical protein	2047	3035	1405	79735	69330	80048	162	120	792	1046	1116	30741	46483	35200	60	59	0.0782773	0.24412	0.491667	-1.02425
	1546278	1547771	1547771	+	ansP	t1494	L-asparagine permease	301	719	277	11731	16423	15785	13	9	1027	286	344	39862	12734	10868	14	14	2.04534e-06	1	1.55556	0.63743
	1548069	1547848		-	-	t1495	lipoprotein	22	42	10	868	978	573	5	3	27	33	45	1079	1503	1425	6	6	5.17577e-10	1	2	1
1549286	1549275	1548214	1548214	-	-	t1496	ATP-binding protein	275	497	202	10720	11363	11544	14	10	2320	262	1102	90027	11674	34757	44	42	2.35999e-72	5.3924e-71	4.2	2.07039
1549521	1549539	1551659	1551659	+	-	t1497	TonB-dependent receptor	415	551	237	16185	12602	13496	8	6	290	2298	3106	11270	102077	97951	34	33	1.69318e-118	1	5.5	2.45943
1552713	1552380	1551715	1551715	-	-	t1498	DNA-binding transcriptional regulator	45	52	10	1774	1204	607	2	1	35	103	172	1367	4574	5432	5	5	1.13151e-40	1	5	2.32193
1553761	1553751	1552714	1552714	-	-	t1499	NADP-dependent oxidoreductase	2154	2667	1178	83908	60920	67125	91	68	1615	3679	6122	62683	163369	193055	141	134	1.97142e-07	1.84826e-06	1.97059	0.978626
1553963	1553963	1554478		+	-	t1500	acetyltransferase	501	891	323	19532	20357	18413	52	37	707	480	703	27457	21355	22190	47	45	0.000348796	0.00219969	1.21622	0.2824
	1554478	1554927	1554927	+	-	t1501	hypothetical protein	208	392	164	8128	8970	9387	26	19	263	211	295	10209	9410	9311	22	21	0.000956795	1	1.10526	0.14439
1555165	1555165	1554932	1554862	-	-	t1502	hypothetical protein	174	281	86	6789	6424	4900	36	25	303	148	203	11775	6577	6413	36	35	1.32876e-05	1	1.4	0.485427
1555396	1555515	1556714	1556714	+	srfA	t1503	virulence effector protein	4532	5641	2738	176537	128830	155941	170	128	1510	943	1265	58599	41890	39898	39	38	2.85826e-06	2.40676e-05	0.296875	-1.75207
1556715	1556719	1559700		+	srfB	t1504	virulence effector protein	9382	11461	6125	365469	261764	348774	143	109	3883	2389	3132	150702	106121	98773	40	39	0.00552061	0.0264736	0.357798	-1.48278
	1559697	1561844	1561918	+	srfC	t1505	virulence effector protein	5522	6711	3513	215109	153272	200075	116	88	2180	1334	1872	84600	59260	59025	32	31	0.000152576	0.0010278	0.352273	-1.50524
1563770	1563770	1562325	1562119	-	-	t1506	gamma-aminobutyraldehyde dehydrogenase	1263	1814	799	49203	41434	45496	42	31	539	1500	2425	20937	66629	76485	39	37	0.00391912	0.0195707	1.19355	0.255257
1565444	1565309	1563885	1563771	-	-	t1507	regulatory protein	1901	2931	1265	74060	66947	72051	67	49	1149	1473	1933	44599	65435	60966	41	40	0.568632	1	0.816327	-0.292782
1566247	1566215	1565445	1565445	-	pcgL	t1508	D-alanyl-D-alanine dipeptidase	2144	3357	1455	83516	76671	82865	142	105	680	837	1186	26400	37206	37395	45	43	0.00675502	0.0313739	0.409524	-1.28798
1566708	1566708	1566478	1566478	-	-	t1509	hypothetical protein	133	163	92	5193	3741	5251	26	20	2	8	10	96	364	316	1	1	0	1	0.05	-4.32193
	1567139	1566741		-	ugtL	t1510	hypothetical protein	369	589	271	14396	13464	15458	48	36	5	37	37	228	1674	1168	2	2	0	1	0.0555556	-4.16993
	1567668	1568618		+	sifB	t1511	secreted effector protein	190	283	157	7402	6471	8951	10	8	2	2	1	102	92	57	0	0	0	1	0	#NUM!
	1568892	1569122	1569122	+	-	t1512	hypothetical protein	35	70	35	1376	1601	2010	9	7	10	15	14	397	699	468	2	2	3.83824e-16	1	0.285714	-1.80735
1571093	1571087	1569123	1569123	-	-	t1513	peptidase	1426	2513	1187	55565	57411	67601	41	30	2028	1134	1312	78695	50369	41382	29	28	0.221318	1	0.933333	-0.0995357
1571702	1571702	1571166	1571161	-	-	t1514	DNA-binding protein	298	506	207	11642	11558	11818	29	21	546	358	410	21211	15917	12951	31	31	5.46001e-06	1	1.47619	0.561879
1571794	1571794	1572972	1573074	+	-	t1515	benzoate membrane transport protein	194	356	110	7573	8151	6314	8	6	201	233	342	7824	10354	10786	8	8	9.27748e-06	1	1.33333	0.415037
1573836	1573694	1573026	1572885	-	-	t1516	lipoprotein	6676	10865	4746	260049	248143	270272	526	387	4731	2288	3854	183588	101618	121537	209	202	0.256718	0.629271	0.521964	-0.937978
	1574446	1573850	1573843	-	tehB	t1517	tellurite resistance protein TehB	3213	4557	1745	125179	104089	99377	252	183	2977	2114	2994	115552	93892	94416	174	169	0.140654	0.387375	0.923497	-0.11482
1575446	1575446	1574433		-	tehA	t1518	potassium-tellurite ethidium and proflavin transporter	834	1361	457	32507	31093	26034	41	29	733	613	873	28455	27261	27531	28	27	0.0489256	1	0.931034	-0.103093
1575553	1575553	1576533	1576533	+	-	t1519	transferase	133	252	97	5184	5769	5550	7	5	185	252	461	7208	11207	14558	11	11	9.09051e-14	1	2.2	1.1375
1577128	1577069	1576530	1576514	-	rimL	t1520	ribosomal-protein-L7/L12-serine acetyltransferase	704	934	448	27455	21331	25553	61	45	712	694	984	27639	30824	31034	56	55	0.000229544	0.00149962	1.22222	0.289507
1577286	1577286	1578404		+	-	t1521	hypothetical protein	521	659	340	20306	15055	19402	21	16	150	251	367	5842	11188	11587	8	8	0.132153	1	0.5	-1
	1578401	1578682	1578684	+	-	t1522	phosphotransferase	233	279	150	9075	6373	8584	37	28	69	129	183	2709	5767	5785	17	16	0.862318	1	0.571429	-0.807355
1578690	1578693	1580006	1580019	+	-	t1523	phosphotransferase	399	519	264	15549	11864	15050	14	10	118	195	325	4588	8660	10262	6	5	0.205861	1	0.5	-1
1580020	1580020	1580826	1580826	+	-	t1524	hypothetical protein	170	247	115	6660	5662	6567	10	7	76	110	167	2975	4915	5274	5	5	0.567145	1	0.714286	-0.485427
1580931	1580958	1581395	1581395	+	-	t1525	phosphotransferase	308	367	153	12002	8385	8764	29	22	96	137	206	3741	6114	6512	12	12	0.45682	1	0.545455	-0.874469
1581396	1581407	1582039	1582039	+	-	t1526	epimerase	216	297	109	8446	6797	6239	15	11	91	111	177	3542	4944	5605	7	7	0.755855	1	0.636364	-0.652077
1582049	1582055	1582846		+	-	t1527	regulatory protein	542	715	312	21125	16350	17776	31	23	230	282	424	8934	12542	13391	15	14	0.728067	1	0.608696	-0.716207
	1582846	1583364	1583364	+	aac	t1528	aminoglycoside 6'-N-acetyltransferase	363	537	250	14170	12270	14268	35	26	164	203	303	6380	9047	9561	16	16	0.471527	1	0.615385	-0.70044
	1584540	1583338		-	-	t1529	glycolate oxidase	79	151	58	3081	3454	3327	3	2	66	42	73	2570	1907	2318	1	1	0.889142	1	0.5	-1
	1585118	1584552		-	-	t1530	hypothetical protein	32	55	23	1281	1275	1328	3	2	18	12	33	730	538	1048	1	1	0.0387635	1	0.5	-1
1586948	1586948	1585323	1585271	-	mdoD	t1531	glucan biosynthesis protein D	4498	7819	3174	175231	178585	180741	150	109	4505	3100	4703	174828	137693	148298	97	94	0.576428	1	0.862385	-0.213595
1588729	1588706	1587198	1586966	-	-	t1532	esterase	1058	1378	581	41240	31481	33120	31	23	792	1456	2027	30740	64690	63912	36	35	3.4439e-06	1	1.52174	0.605721
	1590461	1590117		-	-	t1535	hypothetical protein	7	12	4	288	276	265	1	0	0	5	7	22	257	226	0	0	0.107996	1	#DIV/0!	#DIV/0!
1591379	1591379	1592140	1592140	+	-	t1536	periplasmic amino acid-binding protein	385	584	239	15019	13346	13658	25	18	158	133	209	6153	5934	6592	8	8	0.0161778	1	0.444444	-1.16993
	1592147	1592794		+	-	t1537	ABC amino acid transporter permease	62	111	47	2426	2554	2721	5	3	24	26	30	952	1186	953	1	1	2.0644e-06	1	0.333333	-1.58496
	1592819	1593550		+	-	t1538	ABC transporter ATP-binding subunit	52	76	44	2047	1744	2530	3	2	18	19	22	735	858	717	1	1	5.80946e-10	1	0.5	-1
	1593547	1594227		+	-	t1539	amino acid ABC transporter	17	21	7	679	482	416	1	0	3	6	4	150	268	149	0	0	5.00051e-09	1	#DIV/0!	#DIV/0!
	1594364	1595914		+	-	t1540	hypothetical protein	47	91	34	1860	2092	1984	1	1	17	17	31	678	797	980	0	0	1.04678e-06	1	0	#NUM!
1596380	1596603	1597040	1597180	+	-	t1541	hypothetical protein	1566	3273	1381	61025	74755	78657	224	163	528	529	718	20512	23527	22666	52	50	1.04381e-07	9.99196e-07	0.306748	-1.70487
1597794	1597715	1597311	1597158	-	-	t1542	cytochrome	503	870	343	19597	19889	19538	67	48	385	269	397	14948	11972	12539	33	32	0.997106	1	0.666667	-0.584963
1598765	1598758	1597958	1597919	-	-	t1543	hypothetical protein	583	925	435	22725	21140	24774	38	28	972	706	967	37737	31382	30502	42	41	5.97048e-07	5.3231e-06	1.46429	0.550197
1602711	1602667	1598822	1598808	-	hrpA	t1544	ATP-dependent RNA helicase HrpA	4158	6858	2948	161984	156633	167905	57	42	7497	5301	7143	290922	235423	225219	66	65	0.00612441	0.0289373	1.54762	0.63005
1602925	1602925	1603530	1603530	+	acpD	t1545	azoreductase	372	670	255	14512	15305	14573	33	24	376	197	357	14625	8758	11270	19	19	0.394267	1	0.791667	-0.337035
1603982	1603976	1603527	1603336	-	-	t1546	hypothetical protein	112	242	77	4400	5549	4395	15	10	100	100	145	3898	4452	4588	9	9	0.0822344	1	0.9	-0.152003
1604446	1604442	1604119	1604109	-	-	t1547	hypothetical protein	161	269	87	6310	6161	5003	25	17	152	107	156	5927	4761	4920	16	16	0.0736277	1	0.941176	-0.0874628
1604679	1604641	1604450	1604448	-	-	t1548	lipoprotein	147	210	80	5755	4798	4594	36	26	181	106	122	7029	4730	3856	27	27	0.0133907	1	1.03846	0.0544478
1607430	1607545	1608534	1608534	+	ldhA	t1550	D-lactate dehydrogenase	2961	5390	1926	115360	123119	109719	164	117	6329	4137	7086	245591	183730	223447	228	219	1.42852e-06	1.2396e-05	1.87179	0.904422
1608601	1608645	1609055	1609058	+	hslJ	t1551	heat-inducible protein	262	375	164	10208	8566	9341	30	22	340	318	405	13225	14129	12778	33	32	5.67381e-07	1	1.45455	0.540568
1609385	1609254	1609099	1608862	-	-	t1552	hypothetical protein	287	512	204	11215	11701	11631	101	73	271	223	281	10534	9922	8873	64	62	0.214958	0.543914	0.849315	-0.235628
1609624	1609641	1613165	1613165	+	-	t1553	pyruvate-flavodoxin oxidoreductase	1982	3527	1468	77206	80569	83612	31	22	3158	5461	9055	122544	242491	285515	64	61	2.63479e-12	3.36528e-11	2.77273	1.47131
1613904	1613761	1613303	1613291	-	tnpA	t1554	insertion sequence element IS200 transposase	1593	2787	1195	62071	63657	68070	192	140	1206	977	1557	46822	43394	49103	104	101	0.982688	1	0.721429	-0.471072
1614347	1614358	1614792	1615049	+	-	t1555	hypothetical protein	21093	34479	12352	821638	787440	703348	2468	1771	16007	19318	27769	621148	857803	875557	1865	1804	0.088783	0.26931	1.01863	0.0266351
1615186	1615183	1614845	1614756	-	-	t1556	multidrug transporter	120	269	77	4680	6144	4412	21	14	243	106	158	9449	4739	4985	19	18	0.000270673	1	1.28571	0.36257
	1617289	1615730		-	-	t1557	hypothetical protein	0	0	0	0	0	0	0	0	0	0	0	0	0	0	0	0	1	1	#DIV/0!	#DIV/0!
1617803	1617977	1618912	1618912	+	-	t1558	C32 tRNA thiolase	1411	2382	1025	54985	54410	58410	81	59	1079	525	831	41900	23318	26212	33	32	0.197969	0.508206	0.542373	-0.882643
1621811	1621800	1620817	1620817	-	zntB	t1560	zinc transporter	635	1084	447	24762	24774	25461	34	25	856	687	927	33248	30512	29232	32	31	0.000105088	1	1.24	0.31034
1623100	1623100	1621946	1621946	-	-	t1561	chemo-receptor protein	295	439	156	11519	10043	8914	12	8	335	186	467	13006	8293	14749	11	10	0.000595613	1	1.25	0.321928
1624090	1624074	1623511	1623403	-	-	t1562	hypothetical protein	1359	2099	910	52971	47955	51829	122	90	1678	1012	1562	65145	44940	49262	97	94	0.0463612	0.1597	1.04444	0.0627358
1624292	1624332	1624847	1624895	+	ogt	t1563	O-6-alkylguanine-DNA:cysteine-protein methyltransferase	824	1207	498	32132	27569	28392	77	56	1035	789	1054	40178	35064	33240	71	70	0.000189181	0.0012503	1.25	0.321928
1625019	1625043	1625795	1625945	+	fnr	t1564	fumarate/nitrate reduction transcriptional regulator	5477	8880	3945	213357	202815	224641	384	283	6548	3202	4737	254087	142216	149360	247	241	0.630288	1	0.85159	-0.231769
1625946	1625946	1626893	1627121	+	-	t1565	universal stress protein UspE	15055	24377	9433	586435	556741	537126	814	590	16416	15529	22202	637007	689546	700043	734	712	0.0359904	0.130397	1.20678	0.271162
1627218	1627202	1626948	1626740	-	-	t1566	hypothetical protein	1315	2093	840	51248	47817	47846	263	192	907	1254	1476	35229	55692	46551	183	179	0.134673	0.374073	0.932292	-0.101147
1627441	1627441	1628472	1628472	+	-	t1567	hypothetical protein	739	961	507	28813	21969	28878	33	25	727	196	282	28226	8747	8896	15	14	0.394919	1	0.56	-0.836501
1629160	1629160	1628558	1628558	-	-	t1568	DNA-binding protein	275	575	207	10741	13154	11808	27	19	271	199	314	10522	8864	9930	16	16	0.302861	1	0.842105	-0.247928
1629204	1629204	1629890	1629890	+	-	t1569	hypothetical protein	346	649	192	13514	14844	10972	27	19	260	264	368	10089	11738	11609	16	16	0.210954	1	0.842105	-0.247928
1629891	1629918	1630256	1630256	+	-	t1570	hypothetical protein	120	317	82	4712	7240	4701	24	16	123	125	192	4807	5566	6082	16	16	0.0215447	1	1	0
	1630919	1630362		-	-	t1571	thiol peroxidase	17	29	9	694	673	565	1	1	6	15	19	236	687	628	0	0	0.961961	1	0	#NUM!
	1631851	1631018		-	-	t1572	hypothetical protein	6	8	7	265	199	440	0	0	3	2	5	152	99	162	0	0	0.000518643	1	#DIV/0!	#DIV/0!
	1633854	1631872		-	-	t1573	invasin-like protein	37	67	25	1458	1543	1428	1	0	22	34	36	864	1517	1138	0	0	0.790999	1	#DIV/0!	#DIV/0!
	1634774	1633929		-	-	t1574	lipoprotein	14	17	5	582	408	316	0	0	10	11	7	396	526	243	0	0	0.710325	1	#DIV/0!	#DIV/0!
	1635077	1635928		+	-	t1575	transcriptional regulator	10	20	12	400	470	706	0	0	3	2	0	119	99	20	0	0	1.15839e-52	1	#DIV/0!	#DIV/0!
1636130	1636130	1637428	1637586	+	-	t1576	hypothetical protein	5603	8134	3613	218277	185776	205719	211	156	2005	3116	3857	77822	138371	121637	88	86	0.20826	0.529916	0.551282	-0.859137
1637884	1637878	1637642	1637622	-	-	t1577	lipoprotein	148	240	109	5774	5503	6232	33	24	202	193	263	7848	8599	8321	35	34	5.25922e-06	1	1.41667	0.5025
1638597	1638597	1638007	1637891	-	-	t1578	transcriptional regulator	211	461	182	8254	10542	10372	22	16	264	257	371	10263	11442	11718	19	18	0.000955351	1	1.125	0.169925
1638675	1638675	1639388	1639393	+	-	t1579	oxidoreductase	451	1030	264	17573	23535	15056	38	26	572	559	1001	22210	24860	31580	38	36	5.02237e-06	4.10732e-05	1.38462	0.469485
1640367	1640348	1639479	1639479	-	-	t1580	oxidoreductase	1002	1584	559	39049	36176	31874	57	41	618	556	836	24013	24691	26370	29	28	0.891251	1	0.682927	-0.550197
1641531	1641530	1640625	1640625	-	-	t1581	transcriptional regulator	125	250	68	4873	5728	3892	7	5	144	164	230	5618	7319	7274	7	7	2.01182e-05	1	1.4	0.485427
	1641649	1642578		+	-	t1582	oxidoreductase	45	89	25	1788	2038	1423	2	1	40	74	122	1579	3314	3868	3	3	7.47443e-09	1	3	1.58496
1644303	1644288	1642675	1642218	-	mppA	t1583	periplasmic murein peptide-binding protein MppA	6269	10425	4637	244222	238088	264053	208	154	7557	5832	8563	293254	258969	270004	175	169	0.103608	0.304921	1.0974	0.134093
1644466	1644478	1645206	1645206	+	-	t1584	murein peptide amidase A	437	758	325	17030	17317	18525	32	24	347	271	517	13502	12037	16317	20	19	0.34059	1	0.791667	-0.337035
1646215	1646146	1645181	1644959	-	-	t1585	mandelate racemase	900	1443	662	35059	32976	37719	49	36	566	812	1312	21977	36085	41372	35	34	0.056939	1	0.944444	-0.0824622
1646239	1646262	1646768	1646768	+	tpx	t1586	thiol peroxidase	7230	14921	5170	281654	340783	294380	851	602	6541	13044	15406	253835	579213	485749	886	867	0.029611	0.111366	1.4402	0.526269
1646769	1647002	1647460	1647460	+	tnpA	t1587	insertion sequence element IS200 transposase	1452	2588	1130	56576	59118	64387	178	130	1109	894	1527	43044	39719	48164	99	95	0.983793	1	0.730769	-0.452512
1649121	1649114	1647573	1647573	-	tyrR	t1588	DNA-binding transcriptional regulator TyrR	1779	3046	1256	69312	69575	71518	62	45	2863	1740	2410	111099	77273	76017	58	57	0.00751996	0.0345736	1.26667	0.341037
	1650323	1649262	1649262	-	-	t1589	hypothetical protein	960	1417	650	37427	32377	37062	45	33	714	918	1400	27734	40771	44168	36	35	0.013106	1	1.06061	0.0848889
1651865	1651717	1650320		-	-	t1590	ATP-binding protein	1550	2465	1030	60399	56318	58682	57	41	982	1309	2140	38112	58151	67504	40	39	0.226492	0.567415	0.95122	-0.0721498
1652187	1652180	1651866	1651866	-	pspE	t1591	thiosulfate:cyanide sulfurtransferase	1253	2356	926	48811	53809	52751	227	164	1514	849	870	58753	37718	27461	132	131	0.521272	1	0.79878	-0.324129
1652474	1652474	1652256	1652246	-	pspD	t1592	peripheral inner membrane phage-shock protein	97	143	68	3788	3283	3892	22	16	93	73	106	3633	3248	3371	16	15	0.0763	1	0.9375	-0.0931094
	1652856	1652497	1652475	-	pspC	t1593	DNA-binding transcriptional activator PspC	261	455	209	10188	10394	11939	40	30	281	219	376	10930	9724	11880	31	30	0.0231138	1	1	0
1653139	1653080	1652856		-	pspB	t1594	phage shock protein B	188	294	133	7347	6727	7618	43	32	216	157	223	8415	6983	7060	34	33	0.00625662	1	1.03125	0.0443941
1653842	1653808	1653140	1653140	-	pspA	t1595	phage shock protein PspA	2318	3907	1994	90324	89246	113556	194	146	3144	1431	2134	121999	63562	67305	129	125	0.365547	0.845874	0.856164	-0.22404
1653971	1653979	1654959	1655001	+	pspF	t1596	phage shock protein operon transcriptional activator	469	893	264	18289	20405	15045	26	18	712	554	854	27634	24622	26951	27	26	7.49373e-07	1	1.44444	0.530515
1655071	1655071	1656720		+	sapA	t1597	peptide transport periplasmic protein SapA	1203	2009	830	46889	45902	47271	38	28	1333	1114	1944	51731	49469	61310	34	32	0.00724752	1	1.14286	0.192645
	1656717	1657682	1657682	+	sapB	t1598	peptide transport system permease SapB	208	350	115	8116	8011	6567	11	7	354	250	323	13761	11129	10213	12	12	7.64719e-09	1	1.71429	0.777608
	1657851	1657714		-	-	t1599	hypothetical protein	0	0	0	0	0	0	0	0	0	0	0	0	0	0	0	0	1	1	#DIV/0!	#DIV/0!
	1659072	1658647		-	-	t1602	periplasmic protein	0	0	0	0	0	0	0	0	0	0	0	0	0	0	0	0	1	1	#DIV/0!	#DIV/0!
	1660431	1660931		+	-	t1605	hypothetical protein	0	0	0	0	0	0	0	0	0	0	0	0	0	0	0	0	1	1	#DIV/0!	#DIV/0!
	1661066	1661239		+	-	t1606	hypothetical protein	0	0	0	0	0	0	0	0	0	0	0	0	0	0	0	0	1	1	#DIV/0!	#DIV/0!
1661741	1661741	1662631		+	sapC	t1608	peptide transport system permease SapC	354	750	302	13789	17141	17229	24	18	567	435	656	22037	19334	20707	23	23	6.84872e-05	1	1.27778	0.353637
	1662631	1663623	1663623	+	sapD	t1609	peptide transport system ATP-binding protein SapD	803	1207	559	31288	27565	31836	40	30	1373	967	1417	53310	42958	44703	48	47	1.24251e-07	1.18691e-06	1.56667	0.647698
1663624	1663625	1664431	1664444	+	sapF	t1610	peptide transport system ATP-binding protein SapF	590	840	388	22991	19193	22094	35	26	894	677	985	34708	30075	31079	40	39	2.67185e-07	2.47432e-06	1.5	0.584963
1665160	1665154	1664447	1664346	-	-	t1611	hypothetical protein	449	903	343	17515	20628	19568	37	27	907	609	864	35216	27082	27265	43	42	8.12149e-08	7.80728e-07	1.55556	0.63743
1667003	1667003	1665621		-	-	t1612	hypothetical protein	548	759	433	21372	17351	24655	19	15	30	28	37	1194	1283	1186	0	0	0	1	0	#NUM!
1667403	1667609	1668397	1668419	+	fabI	t1613	enoyl-ACP reductase	10614	18505	7627	413472	422636	434296	736	536	10711	5282	7804	415632	234565	246060	388	378	0.528772	1	0.705224	-0.503847
1668597	1668597	1669517		+	-	t1614	hypothetical protein	83	339	62	3241	7751	3584	8	5	712	276	174	27635	12262	5488	16	16	7.45353e-37	1	3.2	1.67807
1669812	1669819	1671753	1671763	+	rnb	t1615	exoribonuclease II	4511	8720	3608	175748	199158	205445	137	99	8407	3936	5412	326241	174773	170654	118	115	0.0909379	0.275113	1.16162	0.216133
1672013	1672015	1673997	1673997	+	-	t1616	RNase II stability modulator	629	1034	375	24524	23630	21354	16	11	736	820	1394	28576	36441	43975	19	18	2.60016e-08	1	1.63636	0.710493
1674385	1674385	1675137	1675137	+	-	t1617	regulatory protein	1392	2508	806	54224	57279	45897	98	69	934	701	1084	36263	31166	34194	46	44	0.749493	1	0.637681	-0.649093
1675265	1675398	1675616	1675687	+	osmB	t1618	lipoprotein	788	756	418	30714	17269	23812	141	109	722	1027	1222	28044	45629	38544	174	170	2.99526e-08	3.01984e-07	1.55963	0.641207
	1676062	1675736	1675736	-	-	t1619	translation initiation factor Sui1	225	431	222	8795	9848	12658	42	31	555	143	220	21541	6385	6963	36	35	0.00270419	1	1.12903	0.175087
1676799	1676799	1676062		-	pyrF	t1620	orotidine 5'-phosphate decarboxylase	483	811	408	18819	18524	23260	36	27	631	217	261	24502	9637	8237	19	19	0.797792	1	0.703704	-0.50696
1678165	1678159	1676990	1676990	-	-	t1621	tetratricopeptide repeat protein	1033	1977	684	40248	45152	38998	49	35	704	695	944	27347	30870	29793	25	25	0.894161	1	0.714286	-0.485427
1678513	1678474	1678166	1678166	-	-	t1622	hypothetical protein	616	1037	406	24032	23700	23147	105	76	494	495	618	19184	21987	19515	66	65	0.1385	0.381904	0.855263	-0.22556
1679388	1679388	1678624	1678616	-	pgpB	t1623	phosphatidylglycerophosphatase B	235	503	184	9183	11495	10491	19	13	300	464	558	11656	20638	17609	22	21	2.15712e-08	1	1.61538	0.691878
1679541	1679584	1680174	1680250	+	ribA	t1624	GTP cyclohydrolase II	1870	3406	1386	72869	77803	78941	178	129	2751	1372	1831	106785	60951	57753	129	127	0.174258	0.459334	0.984496	-0.0225426
1682941	1682905	1680230	1679931	-	acnA	t1625	aconitate hydratase	4917	7112	2944	191535	162443	167656	88	64	1981	48845	76791	76885	2168918	2421191	612	581	1.26785e-88	3.08285e-87	9.07812	3.18239
1684911	1684856	1683882	1683820	-	cysB	t1626	transcriptional regulator CysB	2071	3761	1581	80704	85894	90022	120	87	3624	1595	2096	140642	70867	66091	96	94	0.0767436	0.241323	1.08046	0.111645
1688093	1687864	1685267	1685265	-	topA	t1627	DNA topoisomerase I	4827	10259	3229	188055	234300	183866	111	77	6685	9080	13058	259408	403200	411714	142	137	0.0073939	0.0340629	1.77922	0.831246
1688264	1688267	1688518	1688673	+	-	t1628	hypothetical protein	722	1254	445	28158	28651	25359	151	108	705	578	598	27368	25697	18862	96	95	0.124253	0.351792	0.87963	-0.185032
1689606	1689606	1688560	1688479	-	-	t1629	periplasmic protease	1012	1703	765	39421	38902	43587	52	38	1243	936	1207	48246	41600	38068	41	40	0.0332492	0.123014	1.05263	0.0740006
1689796	1689844	1690605		+	-	t1630	short chain dehydrogenase	4148	8070	2856	161599	184305	162628	312	222	4823	4175	6721	187168	185427	211920	265	255	0.0807634	0.250499	1.14865	0.199938
	1690602	1691192	1691374	+	btuR	t1631	cob(I)yrinic acid a,c-diamide adenosyltransferase	2309	4131	1488	89942	94352	84771	212	151	2445	2157	3108	94881	95821	97995	167	162	0.0773835	0.242517	1.07285	0.101445
1692230	1692154	1691279	1691240	-	-	t1632	23S rRNA pseudouridylate synthase B	1133	2054	984	44162	46918	56058	75	55	2732	1019	1328	106035	45280	41873	74	73	0.00118628	0.00669235	1.32727	0.408465
1692882	1692875	1692255	1692231	-	-	t1633	hypothetical protein	1862	3401	1256	72531	77674	71571	165	119	2157	1780	2890	83732	79077	91125	141	136	0.0285762	0.108461	1.14286	0.192645
1693764	1693764	1692883	1692883	-	trpH	t1634	hypothetical protein	1502	2608	1047	58528	59583	59628	92	67	2018	1501	2165	78333	66665	68290	82	80	0.0208533	0.0838373	1.19403	0.255839
	1694025	1695587		+	trpE	t1635	anthranilate synthase component I	103	255	88	4045	5841	5042	4	3	149	161	291	5803	7157	9192	4	4	2.40389e-06	1	1.33333	0.415037
	1695587	1697182	1697182	+	trpD	t1636	bifunctional glutamine amidotransferase/anthranilate phosphoribosyltransferase	136	338	109	5314	7726	6238	5	4	274	314	462	10660	13965	14580	8	8	1.32992e-15	1	2	1
1697183	1697186	1698544	1698544	+	trpC	t1637	bifunctional indole-3-glycerol phosphate synthase/phosphoribosylanthranilate isomerase	493	962	335	19233	21988	19122	20	14	625	835	1201	24272	37088	37881	25	24	4.93346e-09	1	1.71429	0.777608
1698545	1698554	1699747		+	trpB	t1638	tryptophan synthase subunit beta	982	1573	643	38256	35946	36622	42	30	1044	1324	1955	40536	58823	61649	46	44	2.46609e-05	0.000187201	1.46667	0.552541
	1699747	1700553	1700553	+	trpA	t1639	tryptophan synthase subunit alpha	689	1032	405	26855	23589	23114	41	30	698	875	1316	27114	38866	41519	46	44	4.95081e-07	4.44888e-06	1.46667	0.552541
1700995	1701033	1701215	1701243	+	-	t1640	hypothetical protein	38	38	14	1517	874	834	7	5	4	165	165	186	7327	5208	23	23	2.3712e-71	1	4.6	2.20163
1701293	1701305	1701808	1701855	+	-	t1641	hypothetical protein	48	31	17	1872	727	999	3	2	14	200	193	575	8881	6108	10	10	5.36791e-84	1	5	2.32193
1701856	1701882	1702388	1702405	+	-	t1642	hypothetical protein	35	24	17	1400	551	1021	2	1	8	216	256	313	9605	8081	12	11	7.55842e-217	1	11	3.45943
1702408	1702408	1703286	1703306	+	-	t1643	hypothetical protein	90	103	45	3540	2364	2575	4	3	39	263	373	1544	11690	11789	9	9	9.57967e-33	1	3	1.58496
1704023	1704006	1703368	1703039	-	-	t1644	outer membrane protein W	112324	156703	89076	4375249	3578824	5071832	8863	6794	19301	66347	34284	748953	2946078	1080969	2404	2491	0.498084	1	0.366647	-1.44754
1704322	1704344	1704748	1704764	+	-	t1645	hypothetical protein	446	942	334	17402	21532	19062	67	47	317	223	378	12306	9904	11933	29	28	0.452573	1	0.595745	-0.747234
1704774	1704774	1705517	1705517	+	yciC	t1646	hypothetical protein	1245	2287	924	48503	52233	52628	94	68	1263	600	874	49019	26655	27571	47	46	0.931676	1	0.676471	-0.563901
1705518	1705574	1706113	1706120	+	ispZ	t1647	intracellular septation protein A	626	1220	499	24394	27864	28446	68	49	556	309	465	21608	13752	14669	31	30	0.648119	1	0.612245	-0.707819
1706274	1706274	1706675	1706675	+	yciA	t1648	acyl-CoA thioester hydrolase	298	588	213	11619	13440	12146	43	30	166	140	137	6445	6256	4326	14	14	0.0307285	1	0.466667	-1.09954
1707462	1707462	1706734	1706734	-	tonB	t1649	transport protein TonB	325	421	173	12690	9627	9888	19	14	514	180	362	19951	8007	11423	18	18	0.000348845	1	1.28571	0.36257
1707673	1707686	1707982	1708035	+	-	t1650	hypothetical protein	1244	2107	691	48478	48129	39374	215	152	967	634	739	37533	28195	23329	101	99	0.822605	1	0.651316	-0.618571
1708342	1708342	1709802	1709817	+	cls	t1651	cardiolipin synthetase	903	1596	576	35190	36463	32835	33	23	967	1025	1475	37544	45553	46536	30	29	0.000492477	1	1.26087	0.334419
1709829	1709836	1710165	1710169	+	-	t1652	dsDNA-mimic protein	631	1135	468	24581	25930	26695	107	77	687	534	636	26689	23742	20080	72	71	0.0678136	0.219621	0.922078	-0.117039
1711096	1711049	1710213	1710209	-	-	t1653	membrane transporter	246	464	168	9600	10615	9600	16	11	129	305	400	5010	13547	12629	12	12	0.00782053	1	1.09091	0.125531
	1712101	1711097	1711097	-	oppF	t1654	oligopeptide transport ATP-binding protein OppF	2499	5136	1666	97362	117299	94915	146	102	717	7894	10360	27828	350550	326675	242	233	1.3109e-09	1.4226e-08	2.28431	1.19176
1713149	1713105	1712098		-	oppD	t1655	oligopeptide transporter ATP-binding protein	3506	6807	2339	136577	155470	133211	198	140	1083	10594	13114	42041	470414	413501	315	306	5.5159e-07	4.94691e-06	2.18571	1.1281
1714962	1714959	1714039	1713827	-	oppB	t1657	oligopeptide transporter permease	1881	4419	1200	73300	100934	68365	128	87	295	5750	6860	11485	255327	216300	179	174	8.78445e-07	7.69612e-06	2	1
1717207	1716712	1715081	1715030	-	oppA	t1658	peptide ABC transporter substrate-binding protein	13393	29559	8353	521694	675087	475616	496	341	3327	66414	93744	129125	2949032	2955707	1286	1232	1.60775e-14	2.16285e-13	3.6129	1.85316
	1718135	1717488		-	-	t1659	hypothetical protein	232	371	178	9040	8476	10153	19	14	131	108	127	5117	4816	4020	7	7	0.242468	1	0.5	-1
1718482	1718612	1721290	1721313	+	adh	t1660	bifunctional acetaldehyde-CoA/alcohol dehydrogenase	18705	21502	11451	728624	491071	652051	305	232	26535	16589	20176	1029649	736652	636163	304	298	0.0239543	0.0944668	1.28448	0.361188
1722113	1722104	1721487	1721352	-	tdk	t1661	thymidine kinase	1141	1908	933	44462	43596	53132	101	76	1652	623	927	64112	27696	29242	66	65	0.263425	0.643283	0.855263	-0.22556
1722740	1722767	1723180	1723207	+	hns	t1662	global DNA-binding transcriptional dual regulator H-NS	45365	72032	32818	1767078	1645084	1868602	5736	4251	48580	29237	34281	1885102	1298237	1080882	3485	3433	0.493301	1	0.807575	-0.308332
1724220	1724220	1723312	1723282	-	galU	t1663	UTP-glucose-1-phosphate uridylyltransferase	9813	15131	6550	382274	345584	372980	547	403	13747	9003	13082	533465	399780	412476	507	493	0.0602987	0.198824	1.22333	0.290808
1725491	1725436	1724423	1724261	-	-	t1664	response regulator of RpoS	1220	2116	762	47521	48327	43405	63	45	940	1127	1429	36509	50064	45068	44	43	0.112244	0.324046	0.955556	-0.0655883
1726740	1726432	1725527	1725492	-	-	t1665	hypothetical protein	1996	3500	1428	77782	79951	81339	120	87	1814	1932	2444	70425	85823	77069	87	85	0.197659	0.508059	0.977011	-0.0335526
1726556	1727050	1727892	1728078	+	purU	t1667	formyltetrahydrofolate deformylase	2830	5076	1932	110236	115943	110029	184	132	1906	1373	2352	73961	60971	74163	86	82	0.650021	1	0.621212	-0.686842
	1728282	1727953		-	-	t1668	hypothetical protein	0	1	0	18	28	0	0	0	0	0	3	23	33	116	0	0	3.94992e-09	1	#DIV/0!	#DIV/0!
1730198	1730198	1728669	1728665	-	-	t1669	hypothetical protein	407	685	290	15870	15644	16563	14	10	766	528	820	29738	23456	25877	17	17	5.2099e-09	1	1.7	0.765535
	1731117	1730440	1730431	-	narI	t1670	respiratory nitrate reductase 1 subunit gamma	194	9813	130	7580	224125	7407	235	117	24419	321	18779	947542	14269	592114	829	763	1.03046e-89	2.53271e-88	6.52137	2.70517
	1731827	1731117		-	narJ	t1671	respiratory nitrate reductase 1 subunit delta	312	14692	233	12190	335538	13291	336	169	51540	563	44177	1999928	25027	1392889	1750	1602	2.48918e-221	8.0845e-220	9.47929	3.24478
	1733359	1731824		-	narH	t1672	respiratory nitrate reductase 1 subunit beta	608	22704	418	23692	518522	23822	242	122	124321	1313	112379	4824081	58344	3543262	2002	1828	9.33442e-268	3.21542e-266	14.9836	3.90531
1737102	1737099	1733356		-	narG	t1673	respiratory nitrate reductase 1 subunit alpha	1443	29517	857	56227	674130	48837	133	69	333050	3148	257646	12923458	139796	8123485	2049	1886	0	0	27.3333	4.77259
1738897	1738884	1737487	1737467	-	narK	t1674	nitrite extrusion protein	98	1711	59	3830	39081	3410	21	11	33251	484	30272	1290258	21524	954484	591	540	0	0	49.0909	5.61738
	1741013	1741663	1741731	+	narL	t1675	transcriptional regulator NarL	959	4247	794	37370	96995	45241	145	91	8581	905	6548	332979	40229	206458	318	296	2.4416e-20	3.71303e-19	3.25275	1.70166
1739168	1739224	1741020		+	narX	t1676	nitrate/nitrite sensor protein NarX	704	2750	630	27431	62820	35917	35	23	5981	833	5070	232085	37000	159885	85	79	2.93531e-31	5.38179e-30	3.43478	1.78022
1743193	1743193	1741664	1741664	-	-	t1677	hypothetical protein	304	432	187	11865	9879	10649	9	7	271	228	330	10547	10131	10423	6	6	0.042904	1	0.857143	-0.222392
1743239	1743265	1743618	1743674	+	-	t1678	hypothetical protein	1076	1822	749	41945	41618	42653	162	118	1668	894	1033	64740	39718	32576	130	129	0.0220357	0.0880458	1.09322	0.128584
1743931	1743928	1743698	1743604	-	chaB	t1679	cation transport regulator	185	196	93	7215	4483	5301	32	24	57	449	732	2213	19948	23106	68	65	1.62729e-27	2.82416e-26	2.70833	1.43741
1744195	1744195	1745295	1745295	+	chaA	t1680	calcium/sodium:proton antiporter	166	480	133	6494	10984	7615	11	7	375	562	786	14587	24969	24782	20	19	6.06217e-31	1	2.71429	1.44057
1746002	1745867	1745409	1745409	-	tnpA	t1681	insertion sequence element IS200 transposase	1425	2522	1104	55521	57597	62916	173	127	1093	868	1472	42419	38574	46428	96	92	0.985249	1	0.724409	-0.465123
1747464	1747313	1746063	1746063	-	icdA	t1682	isocitrate dehydrogenase	78734	136864	57590	3066856	3125732	3279090	3451	2523	41556	150565	233070	1612537	6685675	7348621	4367	4169	0.00210792	0.0112102	1.6524	0.724561
1747485	1747485	1748150		+	rluB	t1683	ribosomal large subunit pseudouridine synthase B	437	649	253	17056	14829	14434	31	23	457	409	562	17753	18201	17741	27	26	0.00125835	1	1.13043	0.176878
	1748147	1748476	1748487	+	-	t1684	hypothetical protein	266	363	145	10396	8307	8290	37	27	281	220	329	10935	9806	10382	32	31	0.000317645	1	1.14815	0.199309
1748488	1748488	1748949	1748997	+	-	t1685	MutT-family protein	439	550	228	17128	12569	13036	41	30	454	373	536	17647	16590	16923	38	36	0.000667188	0.00397602	1.2	0.263034
1749003	1749003	1750109	1750189	+	mnmA	t1686	tRNA-specific 2-thiouridylase MnmA	2888	4987	2115	112518	113909	120430	142	104	2399	1694	2303	93102	75221	72627	74	72	0.926648	1	0.692308	-0.530515
1750190	1750190	1750837	1750840	+	-	t1687	hypothetical protein	963	1657	771	37532	37844	43912	82	61	1554	683	832	60312	30346	26242	61	60	0.068196	0.220546	0.983607	-0.0238467
1750841	1750841	1752211	1752327	+	purB	t1688	adenylosuccinate lyase	4115	6052	3284	160301	138232	187008	155	118	6671	1854	2794	258885	82334	88119	106	104	0.425582	0.963707	0.881356	-0.182203
1752331	1752335	1753009		+	phoP	t1689	DNA-binding transcriptional regulator PhoP	19245	30665	12907	749641	700341	734931	1471	1078	13132	12422	15287	509573	551611	481997	778	762	0.232167	0.579717	0.706865	-0.500494
	1753009	1754472	1754472	+	phoQ	t1690	sensor protein PhoQ	5101	8429	3404	198731	192516	193853	182	133	2874	3956	5318	111542	175679	167697	106	103	0.868683	1	0.774436	-0.368782
1754552	1754553	1755674	1755780	+	-	t1691	hypothetical protein	2476	3708	1751	96455	84704	99724	111	83	2760	1588	2621	107128	70527	82644	80	77	0.249196	0.614143	0.927711	-0.108253
	1757048	1755714	1755714	-	-	t1692	hypothetical protein	282	487	180	11007	11144	10274	11	8	176	149	221	6838	6623	6975	5	5	0.717436	1	0.625	-0.678072
1758369	1758281	1757052	1757049	-	pepT	t1693	peptidase T	6239	10407	4370	243029	237681	248856	270	197	7628	3829	7654	296015	170047	241350	200	191	0.230068	0.575423	0.969543	-0.044623
1758532	1758532	1759668		+	potA	t1694	putrescine/spermidine ABC transporter ATPase	578	998	443	22545	22798	25234	28	20	705	570	660	27364	25353	20811	21	21	0.0072109	1	1.05	0.0703893
	1759652	1760515	1760515	+	potB	t1695	spermidine/putrescine ABC transporter membrane protein	217	443	177	8455	10128	10122	15	11	402	252	288	15606	11199	9080	14	13	7.77809e-05	1	1.18182	0.241008
	1760844	1761854	1761854	+	sifA	t1696	secreted effector protein	438	534	271	17071	12212	15463	19	14	38	23	26	1474	1059	844	1	1	0	1	0.0714286	-3.80735
1762098	1762170	1762949	1762949	+	potC	t1697	spermidine/putrescine ABC transporter membrane protein	854	1694	706	33273	38704	40240	65	47	883	518	654	34295	23008	20629	33	33	0.980741	1	0.702128	-0.510195
1762950	1762974	1764020	1764215	+	potD	t1698	spermidine/putrescine ABC transporter periplasmic substrate-binding protein	7005	13729	5946	272885	313549	338606	402	294	9940	3123	4784	385737	138693	150856	219	214	0.736915	1	0.727891	-0.458205
1764923	1764923	1764102	1763903	-	cobB	t1699	NAD-dependent deacetylase	2931	4520	1876	114188	103234	106817	179	131	2977	2093	2802	115551	92937	88358	123	120	0.15814	0.423725	0.916031	-0.126532
1765878	1765850	1764942	1764924	-	-	t1700	N-acetyl-D-glucosamine kinase	2333	4193	1619	90876	95770	92194	141	102	2691	2106	2836	104446	93530	89432	108	105	0.1035	0.304801	1.02941	0.0418202
	1767123	1765879	1765879	-	-	t1701	outer membrane-specific lipoprotein transporter subunit LolE	1115	2100	821	43434	47971	46787	51	36	1180	987	1436	45814	43869	45303	37	36	0.0790543	0.2457	1	0
	1767824	1767123		-	lolD	t1702	lipoprotein transporter ATP-binding subunit	812	1328	597	31631	30337	34018	61	45	1035	850	962	40176	37744	30334	52	51	0.0011768	0.00667197	1.13333	0.180572
1769016	1769016	1767817		-	-	t1703	outer membrane-specific lipoprotein transporter subunit LolC	1032	2105	829	40210	48085	47257	52	37	838	853	1173	32532	37879	37008	30	29	0.439713	1	0.783784	-0.351472
1769242	1769354	1772800	1772812	+	mfd	t1704	transcription-repair coupling factor	3969	6651	2790	154638	151910	158880	61	45	6224	5143	7252	241529	228383	228670	69	67	0.00391672	0.0195707	1.48889	0.574236
1772948	1772948	1773739	1773739	+	-	t1705	hypothetical protein	229	520	172	8929	11876	9840	18	12	101	272	388	3946	12117	12239	12	11	0.0656948	1	0.916667	-0.125531
1774093	1774093	1773836	1773803	-	-	t1706	hypothetical protein	172	227	113	6735	5194	6490	31	23	97	153	227	3764	6799	7185	23	22	0.0262466	1	0.956522	-0.0641303
1774319	1774335	1774970	1775102	+	-	t1707	TetR family regulatory protein	2247	3423	1444	87536	78174	82224	176	129	2321	1590	2230	90090	70623	70322	124	121	0.294359	0.707427	0.937984	-0.092364
1775585	1775583	1775044	1775033	-	-	t1708	hypothetical protein	449	661	210	17525	15106	11996	38	27	426	1037	1827	16535	46055	57619	78	74	2.83838e-28	4.98305e-27	2.74074	1.45457
1777066	1777064	1775760	1775760	-	ndh	t1709	NADH dehydrogenase	2145	2571	978	83566	58725	55688	69	50	8011	1105	1601	310855	49106	50484	105	104	6.1783e-08	6.02848e-07	2.08	1.05658
1777885	1777861	1777319	1777284	-	-	t1710	hypothetical protein	5438	9865	3363	211845	225319	191534	543	385	5399	5454	8260	209522	242191	260442	452	437	0.109896	0.318482	1.13506	0.182775
1778911	1778911	1777886	1777886	-	-	t1711	beta-hexosaminidase	2189	3946	1502	85301	90141	85562	117	84	2125	2241	3364	82463	99542	106073	96	93	0.0614282	0.201816	1.10714	0.146841
	1779746	1778922	1778912	-	thiK	t1712	thiamine kinase	861	1573	633	33557	35930	36088	58	42	802	892	1222	31122	39642	38534	45	44	0.0150166	0.0628154	1.04762	0.0671142
1780367	1780365	1779727		-	-	t1713	lipoprotein	2889	4942	1780	112558	112871	101388	237	170	2021	2060	3149	78444	91504	99312	145	140	0.351254	0.818214	0.823529	-0.280108
1780755	1780753	1780379	1780368	-	-	t1714	lipoprotein	1626	2427	990	63341	55444	56378	212	155	1165	1100	1401	45218	48846	44175	125	122	0.672679	1	0.787097	-0.345387
1781162	1781115	1780756	1780756	-	-	t1715	purine nucleoside phosphoramidase	3107	5095	1908	121047	116374	108643	444	320	2628	2071	2827	102012	91961	89162	269	262	0.38633	0.887182	0.81875	-0.288505
1785191	1785150	1783717	1783690	-	ptsG	t1717	PTS system glucose-specific transporter subunits IIBC	14323	16223	7133	557945	370514	406147	415	310	6576	5843	9838	255173	259468	310205	199	191	0.857742	1	0.616129	-0.698696
1786242	1786242	1785445	1785394	-	-	t1718	metallodependent hydrolase	723	1113	509	28180	25421	28999	46	34	780	661	909	30290	29377	28665	37	36	0.00481404	0.0234574	1.05882	0.0824622
	1787257	1786253	1786243	-	holB	t1719	DNA polymerase III subunit delta'	780	1353	527	30419	30905	30032	41	30	729	645	919	28316	28668	28990	29	28	0.0368646	1	0.933333	-0.0995357
	1787895	1787254		-	tmk	t1720	thymidylate kinase	874	1507	558	34048	34427	31801	72	52	791	744	1085	30710	33076	34215	52	50	0.0213443	0.0855843	0.961538	-0.0565835
1788903	1788901	1787885		-	-	t1721	hypothetical protein	676	1286	514	26368	29391	29271	38	27	532	522	693	20658	23220	21874	22	21	0.416442	1	0.777778	-0.36257
1789720	1789713	1788904	1788904	-	pabC	t1722	4-amino-4-deoxychorismate lyase	649	1183	439	25318	27037	25001	44	31	629	552	788	24423	24537	24867	31	30	0.0359473	1	0.967742	-0.0473057
1791163	1791078	1789837	1789821	-	fabF	t1723	3-oxoacyl-ACP synthase	13763	25425	10072	536112	580671	573533	626	453	18391	6916	8875	713632	307108	279837	354	349	0.183912	0.479226	0.770419	-0.376284
1791434	1791400	1791164	1791164	-	acpP	t1724	acyl carrier protein	26160	56003	19052	1018989	1279012	1084823	6746	4757	31907	16097	20967	1238131	714786	661096	3747	3676	0.335425	0.789021	0.772756	-0.371915
1792302	1792290	1791556	1791486	-	fabG	t1725	3-ketoacyl-ACP reductase	10231	21160	7905	398528	483270	450100	844	604	15038	7871	9749	583542	349511	307401	572	562	0.122145	0.347365	0.930464	-0.103978
1793247	1793232	1792303	1792303	-	fabD	t1726	ACP S-malonyltransferase	5714	10876	4508	222596	248388	256677	358	260	8737	4835	6439	339027	214727	203023	277	271	0.147743	0.401305	1.04231	0.0597812
1794280	1794201	1793248	1793248	-	fabH	t1727	3-oxoacyl-ACP synthase	2653	5406	1994	103349	123481	113546	166	118	3164	2248	2797	122779	99839	88194	110	108	0.160833	0.429677	0.915254	-0.127756
1795366	1795360	1794281	1794281	-	plsX	t1728	glycerol-3-phosphate acyltransferase PlsX	2175	4147	1756	84757	94710	100010	118	86	3565	2592	2664	138350	115137	83997	105	104	0.0159277	0.0661399	1.2093	0.274175
1795718	1795667	1795494	1795367	-	rpmF	t1729	50S ribosomal protein L32	8004	16743	6852	311772	382396	390156	2869	2077	21510	9063	10517	834667	402447	331596	3041	3005	0.0241285	0.0949889	1.4468	0.532864
1796373	1796240	1795719	1795719	-	-	t1730	hypothetical protein	16619	37306	15519	647363	852005	883674	2101	1521	37318	18193	22307	1448083	807842	703356	1919	1889	0.033815	0.124288	1.24195	0.312603
1796393	1796438	1797022	1797022	+	maf	t1731	Maf-like protein	749	1218	457	29210	27829	26047	65	47	685	526	820	26601	23371	25882	44	43	0.0728921	0.232101	0.914894	-0.128324
1798064	1798064	1797105	1797105	-	rluC	t1732	23S rRNA pseudouridylate synthase C	1011	2164	728	39395	49423	41480	64	45	624	457	768	24216	20321	24244	24	23	0.105174	0.308334	0.511111	-0.968291
	1798502	1798254		-	-	t1733	hypothetical protein	0	1	0	37	40	48	0	0	0	0	3	16	42	124	0	0	0.0211327	1	#DIV/0!	#DIV/0!
1798288	1798638	1801841	1801861	+	rne	t1734	ribonuclease E	15778	34066	12115	614617	778012	689809	305	216	18037	23121	31981	699917	1026664	1008356	293	284	0.0224703	0.0895464	1.31481	0.39486
1802726	1802589	1802131	1802131	-	tnpA	t1735	insertion sequence element IS200 transposase	702	1227	538	27382	28028	30668	85	62	523	419	696	20297	18622	21947	45	44	0.758181	1	0.709677	-0.494765
1803778	1803764	1802811	1802762	-	flgL	t1736	flagellar hook-associated protein FlgL	16832	21970	10474	655660	501759	596375	817	612	14936	9541	15269	579587	423689	481455	536	518	0.146004	0.39801	0.846405	-0.24058
1805440	1805440	1803779	1803779	-	flgK	t1737	flagellar hook-associated protein FlgK	19775	26676	13250	770300	609252	754483	568	428	16213	11912	19819	629127	528969	624898	371	357	0.162716	0.433432	0.834112	-0.261687
	1806455	1805505	1805441	-	flgJ	t1738	flagellar rod assembly protein/muramidase FlgJ	3267	3824	2148	127281	87351	122346	153	118	1203	807	1047	46700	35866	33026	41	40	0.000246132	0.00160109	0.338983	-1.56071
1807552	1807552	1806455		-	flgI	t1739	flagellar basal body P-ring biosynthesis protein FlgA	3665	4536	2407	142789	103600	137084	152	116	1137	941	1097	44156	41808	34613	37	36	1.08641e-05	8.60614e-05	0.310345	-1.68806
1808265	1808262	1807564	1807559	-	flgH	t1740	flagellar basal body L-ring protein	5222	6559	3704	203445	149808	210943	350	269	1633	1262	1716	63396	56040	54107	84	82	4.77622e-06	3.91306e-05	0.304833	-1.71391
1809104	1809099	1808317	1808312	-	flgG	t1741	flagellar basal body rod protein FlgG	18078	20699	12291	704186	472732	699877	1032	798	8000	4081	5478	310453	181224	172747	288	282	0.0776417	0.242804	0.353383	-1.50069
1809876	1809868	1809113	1809105	-	flgF	t1742	flagellar basal body rod protein FlgF	19208	23021	13601	748211	525769	774441	1168	903	9032	4722	6706	350481	209684	211452	348	340	0.157296	0.421962	0.376523	-1.40919
1811100	1811100	1809889	1809889	-	flgE	t1743	flagellar hook protein FlgE	61491	69725	42727	2395224	1592407	2432799	2271	1765	27876	14658	21156	1081699	650870	667060	676	659	0.78529	1	0.373371	-1.42132
1811836	1811825	1811127	1811101	-	flgD	t1744	flagellar basal body rod modification protein	24744	29611	17352	963851	676277	987998	1623	1253	9850	5903	8116	382214	262145	255905	439	429	0.0948116	0.284185	0.342378	-1.54634
1812244	1812241	1811837	1811837	-	flgC	t1745	flagellar basal body rod protein FlgC	9780	11293	6124	380970	257915	348723	1062	812	3161	1679	2354	122659	74581	74239	228	223	2.46779e-06	2.10132e-05	0.274631	-1.86444
1812668	1812661	1812245	1812245	-	flgB	t1746	flagellar basal-body rod protein FlgB	7359	8773	4608	286685	200378	262412	787	599	2064	1167	1578	80109	51857	49759	148	145	5.28451e-10	6.00716e-09	0.24207	-2.0465
1812812	1812818	1813477	1813543	+	flgA	t1747	flagellar basal body P-ring biosynthesis protein FlgA	4148	5351	2769	161610	122212	157698	294	222	2315	1130	1323	89858	50177	41734	93	91	0.00849699	0.0384391	0.40991	-1.28662
1813559	1813569	1813862	1813866	+	flgM	t1748	anti-sigma28 factor FlgM	6465	8667	3756	251863	197943	213914	1016	752	4714	3780	5194	182923	167865	163794	599	583	0.887995	1	0.775266	-0.367237
1813867	1813867	1814289	1814411	+	flgN	t1749	flagellar synthesis protein FlgN	4283	5827	2359	166844	133081	134349	466	342	3045	2320	3555	118167	103017	112096	271	262	0.665395	1	0.766082	-0.38443
1815879	1815864	1814371	1814371	-	mviN	t1750	virulence factor MviN	476	916	329	18576	20921	18778	18	13	406	406	546	15777	18063	17232	11	11	0.131644	1	0.846154	-0.241008
1817134	1817133	1816210	1816192	-	mviM	t1751	virulence factor MviM	2488	4865	1687	96950	111121	96066	154	109	2323	2380	3631	90158	105688	114513	116	111	0.0757925	0.239434	1.01835	0.0262315
1817817	1817782	1817135	1817135	-	-	t1752	hypothetical protein	3606	6620	2244	140482	151210	127780	304	215	3684	3642	5354	142984	161759	168840	251	243	0.0286999	0.108839	1.13023	0.17662
1818433	1818402	1817818	1817818	-	rimJ	t1753	ribosomal-protein-S5-alanine N-acetyltransferase	2403	5068	1635	93602	115746	93145	245	172	3768	3355	4705	146224	149003	148355	260	252	0.000450288	0.0027781	1.46512	0.551015
1818639	1818639	1819847		+	-	t1754	multidrug resistance protein MdtH	201	322	113	7843	7353	6444	8	5	123	134	184	4774	5960	5823	4	4	0.276009	1	0.8	-0.321928
1819903	1819911	1820558	1820608	+	grxB	t1755	glutaredoxin 2	7220	8753	3831	281260	199922	218154	483	359	4715	9108	13422	182977	404470	423216	540	519	0.035891	0.130347	1.44568	0.531751
1820616	1820616	1821242	1821242	+	yceB	t1756	hypothetical protein	1344	2396	851	52353	54723	48481	115	82	1892	1392	1611	73435	61847	50795	100	98	0.00881777	0.0395799	1.19512	0.257158
1821328	1821346	1822392	1822392	+	pyrC	t1757	dihydroorotase	4712	7488	2891	183544	171022	164625	227	165	5704	1468	2392	221354	65199	75431	117	115	0.775251	1	0.69697	-0.520832
1822393	1822466	1822711	1822711	+	dinI	t1758	DNA damage-inducible protein I	292	561	166	11411	12813	9501	65	45	456	147	211	17705	6568	6662	42	41	0.0862367	0.263429	0.911111	-0.134301
1822940	1823001	1823255	1823349	+	bssS	t1759	biofilm formation regulatory protein BssS	1454	2199	806	56651	50227	45930	276	199	2557	3204	3764	99238	142296	118680	480	470	1.03399e-12	1.33566e-11	2.36181	1.23989
1823355	1823368	1824486	1824486	+	solA	t1760	N-methyltryptophan oxidase	1985	3818	1266	77322	87202	72121	99	70	2561	1714	2827	99378	76137	89143	81	78	0.0477804	0.163721	1.11429	0.156119
	1824527	1824640		+	-	t1761	hypothetical protein	8	10	4	319	242	277	3	2	4	9	10	165	425	336	2	2	0.0463674	1	1	0
1825425	1825472	1826047	1826047	+	-	t1763	hypothetical protein	307	501	181	11996	11453	10360	27	19	606	511	1066	23540	22708	33640	48	46	2.53255e-20	3.8385e-19	2.42105	1.27563
1827155	1827151	1826099	1826099	-	-	t1764	hypothetical protein	298	630	241	11622	14395	13747	17	12	312	214	336	12132	9519	10600	10	10	0.322811	1	0.833333	-0.263034
1827371	1827371	1828291	1828291	+	htrB	t1765	lipid A biosynthesis lauroyl acyltransferase	633	1007	419	24694	23001	23878	35	25	404	269	413	15705	11947	13040	15	14	0.379902	1	0.56	-0.836501
	1828446	1829660		+	yceE	t1766	drug efflux system protein MdtG	63	75	39	2464	1720	2255	2	1	63	106	154	2476	4748	4874	3	3	1.13054e-11	1	3	1.58496
1829727	1829742	1830116	1830183	+	msyB	t1767	hypothetical protein	964	1071	461	37550	24474	26295	105	78	414	1045	1528	16094	46414	48197	102	98	0.000123196	0.000838581	1.25641	0.329308
	1830344	1830117	1830117	-	-	t1768	hypothetical protein	48	76	28	1894	1754	1620	10	7	64	40	52	2489	1800	1650	8	8	0.00522113	1	1.14286	0.192645
	1832961	1830418	1830409	-	mdoH	t1769	glucosyltransferase MdoH	6573	10435	4358	256032	238323	248148	132	97	7313	4565	5945	283786	202733	187464	90	88	0.329593	0.779082	0.907216	-0.140481
1834665	1834489	1832954		-	mdoG	t1770	glucan biosynthesis protein G	10367	17188	6808	403841	392548	387650	353	256	10522	5910	8779	408317	262445	276821	211	205	0.271047	0.659418	0.800781	-0.32052
1834761	1834761	1835915		+	mdoC	t1771	glucans biosynthesis protein	180	309	101	7037	7056	5751	8	5	166	160	217	6464	7133	6859	6	5	0.00809926	1	1	0
	1837419	1835932	1835932	-	-	t1772	hypothetical protein	1859	2062	970	72435	47105	55264	52	39	911	876	1231	35371	38936	38829	26	25	0.659883	1	0.641026	-0.641546
1837894	1837894	1837355		-	-	t1773	RNase III inhibitor	2010	2203	1129	78297	50319	64322	156	119	1193	965	1373	46307	42855	43295	84	81	0.808021	1	0.680672	-0.554968
1838420	1838302	1837982	1837900	-	-	t1774	hypothetical protein	1547	1580	979	60288	36097	55762	202	157	404	246	308	15698	10943	9720	38	37	7.82253e-16	1.07785e-14	0.235669	-2.08517
1838760	1838760	1838434		-	csgC	t1775	autoagglutination protein	161	160	84	6284	3672	4791	19	15	45	26	28	1772	1163	908	3	3	2.02408e-19	1	0.2	-2.32193
	1839277	1838822		-	csgA	t1776	cryptic curlin major subunit	46	49	22	1825	1124	1272	4	3	28	23	35	1090	1037	1124	2	2	0.997378	1	0.666667	-0.584963
	1839774	1839319		-	csgB	t1777	curlin minor subunit	14	15	7	576	357	426	1	0	8	9	7	310	412	241	0	0	0.332356	1	#DIV/0!	#DIV/0!
	1840530	1841156		+	csgD	t1778	DNA-binding transcriptional regulator CsgD	103	134	45	4037	3065	2572	7	5	17	40	59	693	1818	1885	2	2	0.00106416	1	0.4	-1.32193
	1841185	1841580		+	csgE	t1779	curli assembly protein CsgE	51	68	21	2012	1555	1215	5	4	5	18	45	215	810	1425	2	2	0.00178668	1	0.5	-1
	1841607	1842023		+	csgF	t1780	curli assembly protein CsgF	46	82	24	1822	1890	1391	5	4	5	35	32	199	1576	1020	2	2	0.0187884	1	0.5	-1
	1842050	1842883		+	csgG	t1781	assembly/transport component in curli production	97	137	51	3799	3131	2942	5	3	30	65	82	1182	2907	2596	2	2	0.800373	1	0.666667	-0.584963
1843503	1843451	1842921	1842921	-	-	t1782	hypothetical protein	419	893	343	16356	20416	19550	49	35	514	426	452	19953	18956	14264	33	33	0.0530043	1	0.942857	-0.0848889
1844067	1844058	1843504	1843504	-	-	t1783	hypothetical protein	949	1528	657	36970	34902	37457	89	65	941	703	874	36544	31248	27577	58	57	0.159621	0.426938	0.876923	-0.189478
1844903	1844819	1844082	1844069	-	-	t1784	hydrolase	1683	2772	1077	65575	63309	61324	118	85	1900	1348	1733	73728	59884	54647	86	85	0.167226	0.443886	1	0
1845894	1845842	1844904	1844904	-	-	t1785	2-hydroxyacid dehydrogenase	3361	6527	2422	130918	149075	137916	207	148	3802	2517	4127	147553	111805	130142	143	138	0.176186	0.462794	0.932432	-0.100929
1846078			1846165	+	-	t1786	Ser tRNA	1	11	5	51	265	293	3	2	7	5	3	290	264	114	2	2	0.0803311	1	1	0
1847790	1847790	1846687	1846590	-	-	t1787	oxidoreductase	1758	2079	975	68505	47488	55546	69	51	2450	19628	35254	95085	871558	1111561	667	627	0	0	12.2941	3.6199
1849366	1849084	1847804	1847791	-	-	t1788	sialic acid transporter	174	312	129	6809	7145	7351	7	5	126	2366	3398	4919	105090	107146	59	56	0	0	11.2	3.48543
1850104	1850059	1849367	1849367	-	-	t1789	hypothetical protein	245	473	171	9554	10814	9747	20	14	274	2805	4081	10643	124571	128689	132	126	0	0	9	3.16993
1851265	1851259	1850105	1850105	-	-	t1790	N-acetylneuraminic acid mutarotase	432	857	331	16846	19586	18863	22	15	715	3773	5134	27779	167535	161900	107	103	2.35615e-216	7.54465e-215	6.86667	2.77961
1851764	1851766	1852446	1852469	+	-	t1791	N-acetylmannosamine-6-phosphate 2-epimerase	300	541	188	11714	12362	10747	23	17	1659	679	674	64391	30164	21274	56	56	1.05104e-44	2.12403e-43	3.29412	1.71989
1852654	1852783	1853310	1853310	+	-	t1792	membrane transporter	174	290	110	6784	6632	6300	17	12	293	405	552	11392	18009	17424	30	29	9.32342e-23	1	2.41667	1.27302
1853326	1853423	1854280	1854399	+	-	t1793	membrane transporter	685	1010	451	26702	23085	25710	39	29	673	1521	1934	26120	67544	60993	61	60	6.47927e-15	8.76822e-14	2.06897	1.04891
1854535	1854566	1855447	1855465	+	-	t1794	transcriptional regulator	1663	2297	1143	64792	52461	65089	91	68	1476	732	1254	57283	32520	39543	50	48	0.921945	1	0.705882	-0.5025
1856738	1856407	1855553	1855381	-	phoH	t1795	hypothetical protein	7925	7290	3049	308727	166502	173660	338	252	818	7267	10414	31773	322694	328378	277	266	0.164844	0.438136	1.05556	0.0780025
1858846	1858742	1857234	1857234	-	putP	t1796	sodium/proline symporter	4507	2194	3739	175575	50115	212944	109	96	636	17292	28311	24692	767830	892637	393	372	1.18437e-21	1.838e-20	3.875	1.9542
1859134	1859164	1863126	1863129	+	putA	t1797	trifunctional transcriptional regulator/proline dehydrogenase/pyrroline-5-carboxylate dehydrogenase	51787	18986	40631	2017224	433618	2313469	445	400	9666	117579	176878	375074	5220964	5576888	985	939	0.00363446	0.0183546	2.3475	1.23113
1863133	1863185	1863580	1863741	+	-	t1798	hypothetical protein	3293	2549	2328	128286	58218	132578	326	268	1018	5880	7963	39512	261126	251100	482	464	6.21893e-06	5.04055e-05	1.73134	0.791892
1864215	1864215	1863577	1863577	-	-	t1799	transcriptional regulator	142	354	92	5536	8096	5241	14	9	144	93	144	5614	4164	4545	7	7	0.319354	1	0.777778	-0.36257
1864603	1864519	1864352	1864333	-	-	t1800	hypothetical protein	629	727	344	24519	16616	19601	160	120	349	3300	3409	13553	146558	107503	539	530	1.35207e-89	3.30531e-88	4.41667	2.14296
1864864	1864904	1865500	1865500	+	wrbA	t1801	TrpR binding protein WrbA	5471	6263	2375	213132	143038	135249	374	274	3930	12413	20618	152519	551190	650095	795	755	1.76383e-07	1.66393e-06	2.75547	1.4623
1865501	1865521	1865748	1865852	+	-	t1802	hypothetical protein	3765	4059	1665	146687	92713	94804	658	488	2814	8539	13764	109226	379188	433977	1416	1348	5.35198e-15	7.26432e-14	2.7623	1.46587
1867040	1867023	1865782	1865780	-	agp	t1803	glucose-1-phosphatase/inositol phosphatase	9890	15215	5856	385256	347494	333484	394	286	7220	8315	13724	280161	369237	432727	303	290	0.12327	0.349663	1.01399	0.0200378
	1867662	1867156		-	scsD	t1804	secreted copper-sensitivity suppressor D	42	83	27	1656	1916	1578	4	3	48	55	65	1864	2476	2068	4	4	0.000489331	1	1.33333	0.415037
	1868275	1867652		-	scsC	t1805	secreted copper-sensitivity suppressor C	33	69	18	1286	1595	1064	3	2	49	44	40	1921	1992	1286	2	2	0.000171937	1	1	0
	1870158	1868272		-	scsB	t1806	copper sensitivity suppressor membrane protein B	63	106	47	2481	2429	2731	1	1	64	82	105	2515	3673	3322	1	1	0.000346965	1	1	0
1870569	1870569	1870207	1870207	-	scsA	t1807	copper sensitivity suppressor membrane protein A	161	434	143	6288	9927	8197	32	22	151	165	274	5867	7333	8647	20	20	0.049627	1	0.909091	-0.137504
1870733	1870805	1871725		+	cbpA	t1808	curved DNA-binding protein CbpA	4317	6997	2551	168180	159798	145272	238	171	4914	5493	8402	190689	243945	264931	262	253	0.00603148	0.0285976	1.47953	0.565141
	1871725	1872030	1872044	+	yccD	t1809	chaperone-modulator protein CbpM	1117	1691	648	43535	38640	36920	178	129	1253	1724	2304	48632	76593	72644	221	215	1.55566e-06	1.33969e-05	1.66667	0.736966
1874392	1874392	1873454	1873442	-	-	t1810	hypothetical protein	389	557	267	15175	12734	15216	20	15	168	381	622	6536	16941	19621	16	15	0.0224522	1	1	0
1875302	1875302	1874406	1874393	-	hpaA	t1811	4-hydroxyphenylacetate 3-monooxygenase operon regulatory protein	82	166	54	3212	3808	3129	5	3	32	170	258	1279	7563	8137	6	6	1.15982e-08	1	2	1
1876688	1876688	1875312	1875303	-	hpaX	t1812	4-hydroxyphenylacetate permease	156	261	97	6091	5966	5525	5	4	78	409	578	3042	18200	18253	9	9	8.78522e-19	1	2.25	1.16993
1877551	1877551	1876760	1876689	-	hpcH	t1813	2,4-dihydroxyhept-2-ene-1,7-dioic acid aldolase	93	184	51	3652	4204	2937	6	4	65	317	599	2535	14105	18911	15	14	3.91688e-42	1	3.5	1.80735
1878365	1878365	1877562	1877552	-	hpcG	t1814	2-oxo-hepta-3-ene-1,7-dioic acid hydratase	123	212	85	4807	4852	4858	8	6	72	437	765	2796	19448	24141	20	19	4.50934e-39	1	3.16667	1.66297
1878898	1878889	1878509	1878366	-	hpcD	t1815	5-carboxymethyl-2-hydroxymuconate delta-isomerase	106	194	68	4152	4438	3925	15	10	56	360	631	2201	15992	19906	35	33	4.82253e-36	1	3.3	1.72247
1879939	1879750	1878899	1878899	-	hpcB	t1816	3,4-dihydroxyphenylacetate 2,3-dioxygenase	393	671	230	15326	15339	13143	24	17	220	1399	2298	8546	62142	72462	59	56	4.07316e-44	8.19498e-43	3.29412	1.71989
1882520	1882503	1881214	1879954	-	hpaG	t1818	2-hydroxyhepta-2,4-diene-1,7-dioate decarboxylase	470	934	281	18337	21345	16016	20	14	261	1581	2683	10146	70236	84606	45	42	1.00352e-34	1.92532e-33	3	1.58496
1882729	1882778	1883218	1883218	+	hpcR	t1819	homoprotocatechuate degradative operon repressor	348	472	194	13580	10789	11060	36	26	596	177	247	23136	7892	7794	29	29	0.00587369	1	1.11538	0.157541
1883324	1883324	1884631	1884639	+	hpaB	t1820	4-hydroxyphenylacetate 3-monooxygenase	45	94	35	1758	2150	1992	2	1	37	368	667	1450	16349	21039	10	9	1.03736e-232	1	9	3.16993
1884649	1884649	1885161	1885161	+	hpaC	t1821	4-hydroxyphenylacetate 3-monooxygenase coupling protein	35	54	21	1367	1246	1211	3	2	29	138	257	1160	6144	8113	10	10	7.34475e-70	1	5	2.32193
1885938	1885904	1885494	1885494	-	-	t1822	hypothetical protein	471	726	270	18378	16603	15389	56	40	473	378	539	18388	16802	17014	43	42	0.0113397	0.0490953	1.05	0.0703893
1886040	1886040	1886720		+	copR	t1823	transcriptional regulator YedW	297	469	210	11598	10726	11985	22	16	327	243	349	12713	10801	11027	17	16	0.0239727	1	1	0
	1886713	1888077		+	copS	t1824	histidine kinase	164	296	112	6419	6768	6412	6	4	145	150	226	5657	6661	7148	4	4	0.0151782	1	1	0
1888246	1888250	1889719	1889766	+	pipD	t1825	secreted peptidase	1673	2354	1112	65182	53782	63333	55	41	1435	1642	1781	55695	72913	56163	42	41	0.130577	0.365826	1	0
	1889828	1889938	1889938	+	-	t1826	hypothetical protein	29	43	10	1149	993	606	11	8	26	23	25	1043	1037	814	8	8	0.0130999	1	1	0
1890120	1890109	1889939	1889778	-	-	t1827	hypothetical protein	2585	4762	2013	100713	108770	114626	865	631	870	312	481	33778	13892	15173	125	122	2.98657e-24	4.90251e-23	0.193344	-2.37076
	1890441	1892126		+	sigD	t1828	cell invasion protein	34188	45641	24444	1331693	1042374	1391808	978	744	139	368	394	5424	16348	12434	6	6	0	0	0.00806452	-6.9542
1892143	1892143	1892484	1892484	+	sigE	t1829	cell invasion protein	8404	12030	6098	327377	274764	347255	1227	925	115	164	137	4474	7317	4348	15	15	0	0	0.0162162	-5.94642
	1893032	1893907	1893907	+	pipB	t1830	hypothetical protein	442	582	290	17235	13307	16522	23	17	9	6	10	356	284	328	0	0	0	1	0	#NUM!
	1894130	1894810		+	pipA	t1831	hypothetical protein	91	159	43	3548	3638	2492	6	4	111	104	112	4330	4650	3560	6	6	8.30518e-05	1	1.5	0.584963
1895613	1895476	1895018	1895018	-	tnpA	t1832	insertion sequence element IS200 transposase	1425	2527	1100	55509	57712	62674	173	127	1095	869	1478	42492	38627	46604	96	92	0.973193	1	0.724409	-0.465123
1895745			1895658	-	-	t1833	Ser tRNA	1	2	1	63	58	70	0	0	2	0	0	81	20	27	0	0	0.596647	1	#DIV/0!	#DIV/0!
1896127	1896140	1896799	1896818	+	-	t1834	hypothetical protein	8058	12967	5376	313881	296163	306130	632	462	5598	6071	8421	217237	269598	265514	391	379	0.440852	0.991372	0.820346	-0.285695
1896881	1896886	1897215	1897236	+	-	t1835	sulfur transfer protein TusE	570	912	359	22217	20831	20490	88	64	425	290	360	16523	12888	11356	41	41	0.83115	1	0.640625	-0.642448
1897632	1897493	1897212	1897191	-	-	t1836	acylphosphatase	169	221	96	6617	5048	5520	27	20	167	172	271	6498	7640	8561	27	26	4.81617e-05	1	1.3	0.378512
1898825	1898688	1898230	1898230	-	tnpA	t1837	insertion sequence element IS200 transposase	1425	2523	1104	55512	57620	62891	173	127	1091	870	1473	42361	38634	46452	96	92	0.98392	1	0.724409	-0.465123
1899790	1899820	1901031	1901051	+	-	t1840	hypothetical protein	965	1652	844	37617	37732	48087	45	33	2385	747	974	92556	33212	30730	43	43	0.00150783	0.00828032	1.30303	0.381871
1901084	1901089	1901406	1901531	+	-	t1841	heat shock protein HspQ	885	1628	663	34480	37198	37797	157	114	1474	1372	1907	57220	60942	60133	192	186	5.8009e-07	5.18206e-06	1.63158	0.706269
1901874	1901864	1901451	1901437	-	-	t1842	hypothetical protein	1123	1631	632	43745	37257	35992	129	94	1021	851	1295	39648	37815	40842	98	95	0.044184	0.15395	1.01064	0.0152668
	1902038	1902700		+	-	t1843	hypothetical protein	70	76	48	2765	1755	2754	4	3	42	68	103	1659	3032	3255	4	3	0.00858756	1	1	0
1902787	1902795	1903253	1903402	+	mgsA	t1844	methylglyoxal synthase	3915	7494	2965	152531	171151	168851	494	357	6410	2658	4006	248740	118069	126324	367	358	0.220693	0.555995	1.0028	0.00403551
1905352	1905343	1903289	1903181	-	helD	t1845	DNA helicase IV	2166	3368	1426	84387	76921	81198	53	39	2643	2761	3968	102558	122621	125121	58	56	0.00139047	0.00768224	1.4359	0.521953
1905467	1905467	1905913	1905920	+	yccF	t1846	hypothetical protein	362	661	242	14139	15099	13829	44	32	245	161	193	9528	7170	6095	17	16	0.131877	1	0.5	-1
1905932	1905932	1908085	1908085	+	-	t1847	hypothetical protein	906	1384	564	35318	31618	32122	20	15	983	657	797	38159	29196	25144	14	14	0.0394864	1	0.933333	-0.0995357
1908684	1908677	1908072	1907920	-	-	t1848	hypothetical protein	610	1060	357	23798	24229	20370	52	37	525	553	803	20399	24572	25340	39	38	0.0101226	0.0446869	1.02703	0.0384741
1908894	1908894	1909403	1909403	+	sulA	t1849	SOS cell division inhibitor	326	565	209	12727	12909	11931	34	24	620	338	441	24067	15032	13929	35	34	1.0049e-05	1	1.41667	0.5025
1909560	1909758	1910810	1910834	+	ompA	t1850	outer membrane protein OmpA	170279	223640	100558	6632724	5107519	5725606	7428	5528	458085	237945	342545	17775251	10565670	10800296	12701	12390	4.30406e-07	3.89852e-06	2.24132	1.16435
1911346	1911334	1910882	1910857	-	-	t1851	hypothetical protein	816	1539	501	31787	35153	28570	99	70	1299	822	940	50439	36516	29639	86	85	0.000200003	0.00131608	1.21429	0.280108
1911507	1911520	1913280	1913280	+	-	t1852	hypothetical protein	2020	4250	1676	78707	97075	95441	71	51	2749	1658	2354	106704	73649	74240	49	48	0.247859	0.612176	0.941176	-0.0874628
1913289	1913349	1913867	1913914	+	fabA	t1853	3-hydroxydecanoyl-ACP dehydratase	2349	4803	1526	91523	109713	86940	264	185	2283	1117	1150	88616	49600	36271	112	112	0.4927	1	0.605405	-0.724027
1914189	1914134	1913967	1913967	-	rmf	t1854	ribosome modulation factor	1856	2164	1187	72314	49432	67609	490	375	391	1359	1363	15173	60362	42996	237	235	0.519178	1	0.626667	-0.67423
	1914951	1914388	1914388	-	-	t1855	lipoprotein	477	866	372	18580	19782	21222	48	35	860	529	659	33387	23505	20804	46	45	4.70787e-05	0.000339789	1.28571	0.36257
1916592	1916588	1914948		-	pqiB	t1856	paraquat-inducible protein B	1527	2822	1238	59508	64454	70501	53	39	2534	2040	2759	98349	90600	87012	57	56	0.00141977	0.00781559	1.4359	0.521953
1917847	1917846	1916593	1916593	-	pqiA	t1857	hypothetical protein	543	1033	419	21172	23609	23910	25	18	1147	1015	1352	44532	45086	42636	36	35	3.63261e-13	1	1.94444	0.959358
1919768	1919768	1917861	1917851	-	-	t1858	ABC transporter ATPase component	2313	4400	2079	90133	100491	118382	72	53	4243	2490	3388	164671	110609	106842	68	66	0.0053987	0.0260041	1.24528	0.316474
1921889	1921889	1919781	1919769	-	rlmL	t1859	23S rRNA m(2)G2445 methyltransferase	2035	3918	1659	79267	89493	94488	57	41	2923	1860	2529	113447	82630	79754	44	43	0.10226	0.302325	1.04878	0.0687128
1921988	1921988	1923097	1923097	+	-	t1860	hypothetical protein	381	623	239	14847	14237	13659	17	12	227	208	442	8826	9244	13956	10	9	0.551379	1	0.75	-0.415037
1923712	1923636	1923094	1923011	-	-	t1861	cell division protein ZapC	1323	2025	788	51567	46247	44901	120	87	586	337	551	22743	14971	17388	34	33	0.000221214	0.00144728	0.37931	-1.39855
1924812	1924812	1923802	1923802	-	pyrD	t1862	dihydroorotate dehydrogenase 2	1487	2613	1137	57937	59685	64771	81	60	2548	409	630	98877	18201	19885	45	45	0.868214	1	0.75	-0.415037
1927655	1927632	1925020	1925000	-	pepN	t1863	aminopeptidase	10109	16630	6073	393785	379819	345812	198	142	10270	14982	22150	398545	665300	698394	233	224	0.0122269	0.0524984	1.57746	0.657608
	1928058	1928336		+	-	t1864	hypothetical protein	2	1	1	104	38	94	0	0	6	0	1	260	30	58	0	0	0.0073079	1	#DIV/0!	#DIV/0!
	1928649	1929350		+	-	t1865	hypothetical protein	1	1	0	59	28	0	0	0	1	3	2	74	157	86	0	0	1.10001e-13	1	#DIV/0!	#DIV/0!
	1930790	1930272		-	-	t1867	bacteriophage tail protein	0	0	0	0	0	0	0	0	0	0	0	0	0	0	0	0	1	1	#DIV/0!	#DIV/0!
	1932316	1930805		-	-	t1868	bacteriophage tail protein	0	0	0	0	0	0	0	0	0	0	0	0	0	0	0	0	1	1	#DIV/0!	#DIV/0!
	1932996	1932316		-	-	t1869	bacteriophage protein	0	0	0	0	0	0	0	0	0	0	0	0	0	0	0	0	1	1	#DIV/0!	#DIV/0!
	1934192	1932993		-	-	t1870	bacteriophage protein	0	0	0	0	0	0	0	0	0	0	0	0	0	0	0	0	1	1	#DIV/0!	#DIV/0!
	1934546	1934193		-	-	t1871	bacteriophage protein	0	0	0	0	0	0	0	0	0	0	0	0	0	0	0	0	1	1	#DIV/0!	#DIV/0!
	1934699	1934562		-	-	t1872	bacteriophage protein	0	0	0	0	0	0	0	0	0	0	0	0	0	0	0	0	1	1	#DIV/0!	#DIV/0!
	1935542	1934787		-	-	t1873	bacteriophage protein	0	0	0	0	0	0	0	0	1	0	0	46	0	0	0	0	1	1	#DIV/0!	#DIV/0!
	1936029	1935601		-	-	t1874	bacteriophage protein	0	2	0	0	48	32	0	0	0	0	0	0	0	0	0	0	1	1	#DIV/0!	#DIV/0!
	1936760	1936029		-	-	t1875	bacteriophage protein	0	1	2	33	29	150	0	0	0	0	0	0	0	24	0	0	9.29401e-39	1	#DIV/0!	#DIV/0!
	1937290	1936955		-	-	t1876	hypothetical protein	0	0	0	29	0	0	0	0	1	0	0	40	16	0	0	0	0.046555	1	#DIV/0!	#DIV/0!
	1938318	1937287		-	-	t1877	bacteriophage protein	0	0	0	0	0	0	0	0	0	0	0	0	19	0	0	0	1	1	#DIV/0!	#DIV/0!
	1938623	1938321		-	-	t1878	bacteriophage protein	0	0	0	0	0	0	0	0	0	0	0	0	0	0	0	0	1	1	#DIV/0!	#DIV/0!
	1939277	1938627		-	-	t1879	bacteriophage protein	0	0	0	0	0	0	0	0	0	0	0	0	0	0	0	0	1	1	#DIV/0!	#DIV/0!
	1941229	1939277		-	-	t1880	bacteriophage protein	0	0	0	0	0	0	0	0	0	0	0	0	0	24	0	0	1	1	#DIV/0!	#DIV/0!
	1941859	1941407		-	-	t1881	bacteriophage protein	0	0	0	0	0	0	0	0	0	0	0	0	0	0	0	0	1	1	#DIV/0!	#DIV/0!
	1942303	1941863		-	-	t1882	bacteriophage protein	0	0	0	0	0	0	0	0	0	0	0	0	0	0	0	0	1	1	#DIV/0!	#DIV/0!
	1943460	1942315		-	-	t1883	bacteriophage protein	0	0	0	0	0	0	0	0	0	0	0	0	0	0	0	0	1	1	#DIV/0!	#DIV/0!
	1944012	1943464		-	-	t1884	bacteriophage protein	0	0	0	0	0	0	0	0	0	0	0	0	0	0	0	0	1	1	#DIV/0!	#DIV/0!
	1944391	1944002		-	-	t1885	bacteriophage protein	0	0	0	0	0	0	0	0	0	0	0	0	0	0	0	0	1	1	#DIV/0!	#DIV/0!
	1944932	1944378		-	-	t1886	bacteriophage protein	0	0	0	0	0	0	0	0	0	0	0	0	0	0	0	0	1	1	#DIV/0!	#DIV/0!
	1945336	1944929		-	-	t1887	bacteriophage protein	0	0	0	0	0	0	0	0	0	0	0	0	0	0	0	0	1	1	#DIV/0!	#DIV/0!
	1945670	1945302		-	-	t1888	bacteriophage protein	0	0	0	0	0	0	0	0	0	0	0	0	0	0	0	0	1	1	#DIV/0!	#DIV/0!
	1946653	1945712		-	-	t1889	bacteriophage protein	0	0	0	0	0	0	0	0	0	0	0	0	0	0	0	0	1	1	#DIV/0!	#DIV/0!
	1947162	1946665		-	-	t1890	bacteriophage protein	0	0	0	0	0	0	0	0	0	0	0	0	0	0	0	0	1	1	#DIV/0!	#DIV/0!
	1948399	1947167		-	-	t1891	hypothetical protein	0	0	0	0	0	0	0	0	0	0	0	0	0	0	0	0	1	1	#DIV/0!	#DIV/0!
	1948944	1948414		-	-	t1892	hypothetical protein	0	0	0	0	0	0	0	0	0	0	0	0	0	0	0	0	1	1	#DIV/0!	#DIV/0!
	1950505	1949036		-	-	t1893	hypothetical protein	0	0	0	0	21	0	0	0	0	0	0	0	0	0	0	0	1	1	#DIV/0!	#DIV/0!
	1951908	1950505		-	-	t1894	prophage terminase large subunit	0	0	0	0	0	0	0	0	0	0	1	0	0	46	0	0	1	1	#DIV/0!	#DIV/0!
	1952626	1951874		-	-	t1895	prophage terminase small subunit	0	0	0	0	0	0	0	0	0	0	0	0	0	0	0	0	1	1	#DIV/0!	#DIV/0!
	1952976	1952716		-	-	t1896	bacteriophage protein	0	0	0	32	16	0	0	0	3	0	2	146	0	68	0	0	6.9801e-13	1	#DIV/0!	#DIV/0!
	1953417	1953040		-	-	t1897	hypothetical protein	0	0	0	0	0	0	0	0	0	0	0	0	0	0	0	0	1	1	#DIV/0!	#DIV/0!
	1953999	1953460		-	-	t1898	hypothetical protein	1	3	0	52	76	0	0	0	2	0	0	98	0	0	0	0	0.76824	1	#DIV/0!	#DIV/0!
	1954610	1953996		-	-	t1899	bacteriophage protein	19	36	13	755	841	754	1	1	21	13	18	830	577	572	1	1	0.609659	1	1	0
	1954891	1954610		-	-	t1900	prophage membrane protein	0	0	0	0	3	0	0	0	0	0	0	0	0	1	0	0	1	1	#DIV/0!	#DIV/0!
	1955267	1954878		-	-	t1901	prophage membrane protein	0	0	0	0	0	0	0	0	0	0	0	0	0	0	0	0	1	1	#DIV/0!	#DIV/0!
1955484	1955484	1955933	1955946	+	-	t1902	lipoprotein	695	1298	580	27107	29650	33080	90	66	730	265	382	28351	11800	12050	39	38	0.408679	0.929317	0.575758	-0.796467
	1956194	1956069		-	-	t1903	bacteriophage protein	0	0	0	0	15	38	0	0	0	0	0	7	0	0	0	0	1	1	#DIV/0!	#DIV/0!
	1957390	1956593		-	-	t1904	prophage antitermination protein	33	36	16	1307	826	942	1	1	26	51	54	1026	2296	1732	2	2	5.95305e-09	1	2	1
	1958134	1957523		-	-	t1905	hypothetical protein	22	33	11	871	772	627	1	1	18	23	35	702	1021	1126	1	1	0.000297549	1	1	0
	1958945	1958343	1958343	-	-	t1906	bacteriophage protein	87	154	66	3420	3529	3803	8	5	79	94	79	3094	4181	2494	5	5	0.111808	1	1	0
	1959290	1958985		-	-	t1907	bacteriophage protein	1	2	0	60	47	56	0	0	2	1	1	92	50	41	0	0	0.198073	1	#DIV/0!	#DIV/0!
1959531	1959519	1959280		-	-	t1908	damage-inducible protein	368	654	232	14359	14943	13252	82	59	624	446	519	24247	19841	16393	85	84	4.04328e-06	3.34878e-05	1.42373	0.509674
	1960201	1959704		-	-	t1909	bacteriophage protein	0	0	1	25	0	96	0	0	0	0	0	30	0	0	0	0	1.65503e-08	1	#DIV/0!	#DIV/0!
	1960499	1960212		-	-	t1910	bacteriophage protein	0	0	0	0	0	0	0	0	1	0	0	57	0	0	0	0	1	1	#DIV/0!	#DIV/0!
	1960795	1960634		-	-	t1911	bacteriophage protein	0	0	0	0	0	0	0	0	0	0	0	0	0	0	0	0	1	1	#DIV/0!	#DIV/0!
	1961143	1960877		-	-	t1912	bacteriophage protein	0	0	0	0	0	0	0	0	0	0	0	0	0	0	0	0	1	1	#DIV/0!	#DIV/0!
	1962286	1961813		-	-	t1914	methyltransferase	20	19	5	795	434	311	1	1	21	19	21	830	869	689	1	1	1.54898e-05	1	1	0
	1962810	1962286		-	-	t1915	hypothetical protein	5	9	2	197	227	164	0	0	6	6	7	247	295	231	0	0	0.00421371	1	#DIV/0!	#DIV/0!
	1963154	1962807		-	-	t1916	DNA-binding protein	15	43	18	611	991	1027	3	2	24	33	39	962	1472	1257	3	3	1.4607e-06	1	1.5	0.584963
	1963914	1963165		-	-	t1917	replication protein	29	81	24	1146	1854	1406	2	1	50	88	93	1953	3908	2960	3	3	2.38975e-13	1	3	1.58496
	1964900	1963917		-	-	t1918	hypothetical protein	92	133	44	3590	3044	2538	4	3	85	94	149	3314	4190	4710	4	4	4.53389e-05	1	1.33333	0.415037
1965359	1965359	1964985	1964978	-	-	t1919	DNA-binding protein	181	275	122	7079	6300	6980	24	18	193	222	298	7502	9873	9413	24	23	1.74561e-05	1	1.27778	0.353637
	1965691	1966095		+	-	t1920	DNA-binding protein	0	0	0	0	0	47	0	0	0	1	0	0	63	0	0	0	0.39604	1	#DIV/0!	#DIV/0!
	1966384	1966584		+	kil	t1921	FtsZ inhibitor protein	0	0	0	13	8	0	0	0	0	0	0	11	5	2	0	0	0.426808	1	#DIV/0!	#DIV/0!
	1966675	1966971		+	gam	t1922	host-nuclease inhibitor protein	0	0	0	0	0	0	0	0	0	0	0	0	0	0	0	0	1	1	#DIV/0!	#DIV/0!
	1966977	1967762		+	betA	t1923	bacteriophage recombination protein	0	0	0	0	0	0	0	0	0	0	0	0	0	0	0	0	1	1	#DIV/0!	#DIV/0!
	1967759	1968439		+	exo	t1924	exonuclease	0	0	0	0	0	0	0	0	0	0	0	0	0	0	0	0	1	1	#DIV/0!	#DIV/0!
	1968517	1969581		+	-	t1925	bacteriophage protein	0	0	0	0	0	0	0	0	0	0	0	0	0	0	0	0	1	1	#DIV/0!	#DIV/0!
	1969578	1970459		+	-	t1926	DNA methylase	0	0	0	0	0	0	0	0	0	0	0	0	0	0	0	0	1	1	#DIV/0!	#DIV/0!
	1970459	1970704	1970744	+	-	t1927	bacteriophage protein	21	49	19	853	1132	1113	5	4	39	32	64	1516	1457	2035	7	6	1.41073e-08	1	1.5	0.584963
	1970745	1970993		+	xis	t1928	excisionase	32	40	17	1283	914	1011	5	4	31	35	45	1214	1588	1438	5	5	9.93941e-05	1	1.25	0.321928
	1970990	1972330	1972330	+	int	t1929	integrase	2694	4356	1827	104947	99501	104067	104	76	2618	2180	3204	101612	96800	101022	76	74	0.116017	0.332616	0.973684	-0.0384741
1972331	1972525	1973727	1973729	+	pncB	t1930	nicotinate phosphoribosyltransferase	1444	2090	805	56264	47753	45866	57	41	1230	1325	1823	47731	58866	57506	46	45	0.0226816	0.0900726	1.09756	0.134301
	1975241	1973808		-	-	t1931	ion:amino acid symporter	30	28	13	1183	652	790	0	0	15	9	21	606	427	666	0	0	0.203764	1	#DIV/0!	#DIV/0!
1976994	1977020	1977481	1977481	+	-	t1933	transcriptional regulator	311	560	205	12144	12798	11712	36	26	247	176	254	9618	7816	8008	18	18	0.980432	1	0.692308	-0.530515
1977635	1977682	1979082	1979101	+	asnC	t1934	asparaginyl-tRNA synthetase	12842	21271	9381	500251	485793	534181	490	361	19997	9105	13184	775988	404320	415711	388	379	0.0706194	0.226467	1.04986	0.070199
1979589	1979688	1980779	1980791	+	ompF	t1935	outer membrane protein F	26674	71288	23929	1039023	1628102	1362528	1762	1230	4485	2863	7476	174044	127167	235732	174	163	2.10757e-18	3.05195e-17	0.13252	-2.91571
1980946	1980964	1982154	1982284	+	aspC	t1936	aromatic amino acid aminotransferase	18064	23010	9754	703646	525516	555426	675	499	15789	4921	11632	612695	218527	366766	350	335	0.266637	0.649383	0.671343	-0.574879
1982863	1982863	1982216	1982140	-	ycbL	t1937	hypothetical protein	3442	7015	2342	134106	160222	133394	312	220	2394	1711	2261	92921	76018	71312	126	123	0.31482	0.751042	0.559091	-0.838845
1983562	1983439	1982891	1982868	-	-	t1938	hypothetical protein	6556	13418	4764	255393	306462	271259	711	505	3759	3009	4383	145898	133612	138209	261	253	0.219633	0.55451	0.50099	-0.997146
1985713	1985546	1983699	1983654	-	ycbB	t1939	hypothetical protein	4173	7406	2525	162548	169144	143822	120	85	3272	4042	5965	126991	179516	188087	92	89	0.137828	0.380512	1.04706	0.0663425
	1990357	1985891	1985891	-	mukB	t1940	cell division protein MukB	15240	24367	10782	593645	556501	613962	178	131	18481	15958	20627	717130	708597	650374	158	154	0.0405893	0.143626	1.17557	0.233364
	1991061	1990357		-	mukE	t1941	chromosome partition protein MukE	2766	4836	1923	107743	110454	109540	213	154	2614	2281	3311	101463	101286	104396	149	145	0.124035	0.351393	0.941558	-0.0868775
	1992364	1991042		-	mukF	t1942	condesin subunit F	2288	4132	1569	89123	94381	89373	95	68	2660	2314	3361	103219	102754	105976	81	78	0.0365727	0.131981	1.14706	0.197939
1993184	1993160	1992357		-	smtA	t1943	metallothionein SmtA	1443	2763	1049	56235	63102	59728	103	74	1293	1241	1782	50193	55126	56205	69	66	0.302454	0.725347	0.891892	-0.165059
1993296	1993296	1994072		+	ycbC	t1944	hypothetical protein	196	352	132	7659	8058	7546	13	9	152	116	150	5912	5153	4744	6	6	0.612405	1	0.666667	-0.584963
1994950	1994945	1994052	1993982	-	-	t1945	hypothetical protein	632	1003	432	24619	22909	24647	36	26	943	861	1010	36624	38253	31847	40	39	2.85568e-07	2.63382e-06	1.5	0.584963
	1995902	1995156	1995156	-	kdsB	t1946	3-deoxy-manno-octulosonate cytidylyltransferase	2123	3557	1456	82699	81255	82920	151	110	2766	1197	1766	107344	53191	55681	98	96	0.453518	1	0.872727	-0.196397
1996103	1996081	1995899		-	-	t1947	hypothetical protein	587	1148	381	22895	26236	21701	182	129	947	466	668	36774	20711	21088	146	143	0.00189036	0.0101362	1.10853	0.148644
	1998386	1997409	1997375	-	lpxK	t1949	tetraacyldisaccharide 4'-kinase	546	1138	482	21289	25994	27461	35	25	795	576	640	30864	25599	20180	26	26	0.00992958	1	1.04	0.0565835
2000131	2000131	1998383		-	msbA	t1950	lipid transporter ATP-binding/permease	1916	3408	1570	74652	77846	89431	62	46	2329	1616	2234	90386	71776	70440	45	44	0.226277	0.567376	0.956522	-0.0641303
	2002432	2000168		-	ycaI	t1951	hypothetical protein	150	235	104	5857	5376	5966	3	2	145	153	224	5648	6817	7085	2	2	0.00183745	1	1	0
2003101	2002946	2002662	2002627	-	ihfB	t1952	integration host factor subunit beta	5955	9030	3803	231975	206249	216556	1042	765	5385	3842	5338	208987	170610	168318	657	640	0.668509	1	0.836601	-0.257388
2004775	2004775	2003102	2003102	-	rpsA	t1953	30S ribosomal protein S1	69470	135134	62993	2706002	3086214	3586747	2525	1867	174427	61514	77688	6768375	2731463	2449480	2413	2379	0.0243626	0.0956621	1.27424	0.349633
2005572	2005572	2004889	2004849	-	cmk	t1954	cytidylate kinase	1790	3303	1206	69730	75445	68714	145	104	2227	1532	1819	86423	68069	57356	104	103	0.149832	0.406011	0.990385	-0.0139392
2006517	2006506	2005745	2005745	-	-	t1955	lipoprotein	261	588	178	10183	13443	10154	21	14	340	257	387	13193	11414	12208	16	16	0.00566462	1	1.14286	0.192645
2008002	2007932	2006649	2006649	-	aroA	t1956	3-phosphoshikimate 1-carboxyvinyltransferase	2112	3760	1446	82286	85893	82357	90	65	2600	1853	2927	100903	82293	92290	73	71	0.0645133	0.210452	1.09231	0.127379
2009141	2009091	2008003	2008003	-	serC	t1957	phosphoserine aminotransferase	7075	12558	4424	275597	286809	251910	349	249	8183	4492	8299	317533	199476	261677	248	238	0.188353	0.488001	0.955823	-0.0651842
2009969	2009969	2009277	2009277	-	-	t1958	hypothetical protein	150	201	92	5848	4609	5275	10	7	75	254	444	2939	11303	14000	14	13	2.15543e-10	1	1.85714	0.893085
2010097	2010097	2011866	2011866	+	-	t1959	hypothetical protein	594	1295	597	23169	29580	34015	22	16	1666	470	561	64653	20891	17695	19	19	0.000450007	1	1.1875	0.247928
2012259	2012271	2013128	2013128	+	focA	t1960	formate transporter	5984	9887	4717	233094	225801	268606	379	282	8326	2995	4317	323097	133002	136140	234	230	0.621954	1	0.815603	-0.294061
2013151	2013188	2015470	2015516	+	pflB	t1961	formate acetyltransferase 1	121733	158598	85620	4741774	3622102	4875057	2535	1932	357009	50225	65644	13853173	2230196	2069752	2672	2650	0.00513666	0.0248737	1.37164	0.455897
	2016646	2016843		+	-	t1963	hypothetical protein	7	12	5	273	276	308	1	1	11	4	7	442	217	236	1	1	0.0996839	1	1	0
2016886	2017077	2017874	2017874	+	pflA	t1964	pyruvate formate-lyase activating protein 1	2091	3516	1358	81451	80310	77358	137	99	1719	1005	1230	66732	44632	38795	63	62	0.542398	1	0.626263	-0.67516
2019587	2019587	2018166		-	ycaM	t1965	transport protein	278	623	238	10859	14235	13582	12	9	572	200	274	22211	8921	8641	9	9	0.0182126	1	1	0
	2020953	2019805		-	ycaD	t1966	MFS family transporter protein	178	196	115	6946	4479	6553	6	5	66	75	58	2563	3352	1860	2	2	0.00389983	1	0.4	-1.32193
2021299	2021273	2021166	2021142	-	-	t1967	hypothetical protein	193	266	119	7548	6086	6789	84	63	100	164	129	3904	7307	4069	46	47	0.339967	0.797642	0.746032	-0.422691
2022166	2022166	2021303	2021303	-	dmsC	t1968	anaerobic dimethyl sulfoxide reductase subunit C	2674	3268	1480	104182	74635	84275	135	101	854	1461	1125	33166	64893	35479	51	51	0.0939167	0.282061	0.50495	-0.985786
2022785	2022785	2022168	2022167	-	dmsB	t1969	anaerobic dimethyl sulfoxide reductase subunit B	2707	3143	1578	105445	71780	89883	190	144	848	1481	1191	32940	65798	37569	73	73	0.10275	0.303379	0.506944	-0.9801
2025360	2025240	2022796	2022794	-	dmsA	t1970	anaerobic dimethyl sulfoxide reductase subunit A	22596	26466	13185	880168	604453	750782	402	304	7654	11408	10243	297018	506581	322985	153	153	0.918519	1	0.503289	-0.99054
2026961	2026769	2025477	2025477	-	serS	t1971	seryl-tRNA synthetase	13191	21770	9525	513836	497203	542362	543	400	18015	10034	14747	699055	445556	464989	426	414	0.0746008	0.236383	1.035	0.0496308
2028375	2028371	2027028	2026969	-	ycaJ	t1972	recombination factor protein RarA	2305	3717	1394	89807	84894	79393	87	63	1999	2003	2804	77582	88977	88424	65	63	0.157056	0.421815	1	0
2028995	2028995	2028381	2028377	-	lolA	t1973	outer-membrane lipoprotein carrier protein	4505	7315	2842	175506	167078	161865	376	273	4284	4165	5301	166242	184977	167141	287	280	0.203231	0.518895	1.02564	0.0365259
2033294	2033168	2029137	2028996	-	ftsK	t1974	DNA translocase FtsK	7654	14118	5432	298149	322441	309338	106	76	9560	10295	12915	370991	457144	407223	104	102	0.0460888	0.159124	1.34211	0.424498
2034056	2033797	2033303	2033295	-	lrp	t1975	leucine-responsive transcriptional regulator	8042	16647	6053	313288	380198	344660	981	699	6942	11819	15356	269407	524828	484190	885	860	0.0613068	0.201563	1.23033	0.299044
2034328	2034344	2035312	2035346	+	trxB	t1976	thioredoxin reductase	10642	17889	7552	414530	408557	430022	588	431	12352	6342	10551	479325	281629	332673	388	376	0.157619	0.422579	0.87239	-0.196955
2035426	2035426	2037192		+	cydD	t1977	cysteine/glutathione ABC transporter membrane/ATP-binding protein	1952	3042	1346	76061	69474	76657	56	41	1820	1033	1322	70645	45890	41698	30	29	0.97263	1	0.707317	-0.499571
	2037193	2038914	2038958	+	cydC	t1978	cysteine/glutathione ABC transporter membrane/ATP-binding protein	2196	3077	1443	85540	70280	82164	61	46	3191	1467	1802	123821	65140	56824	48	47	0.114818	0.329593	1.02174	0.0310269
2038959	2038959	2039663	2039663	+	aat	t1979	leucyl/phenylalanyl-tRNA--protein transferase	694	970	362	27053	22159	20652	45	33	629	280	416	24430	12449	13131	24	23	0.666172	1	0.69697	-0.520832
2039964	2039975	2040193	2040205	+	infA	t1980	translation initiation factor IF-1	1341	2629	880	52242	60058	50147	350	247	1082	562	565	42017	24971	17832	129	129	0.115079	0.330135	0.522267	-0.93714
2041199	2041195	2040284	2040258	-	acT	t1981	transcriptional activator	357	509	200	13922	11633	11437	18	13	495	464	649	19243	20622	20465	22	22	3.39301e-08	1	1.69231	0.758992
2041304	2041304	2042164	2042183	+	-	t1982	pirin	190	297	134	7425	6798	7638	11	8	162	232	314	6324	10335	9905	10	10	0.000133045	1	1.25	0.321928
2042184	2042184	2042861	2042997	+	-	t1983	hypothetical protein	643	795	355	25078	18177	20225	41	31	446	499	751	17341	22192	23679	32	31	0.0200881	1	1	0
2043010			2043097	+	-	t1984	Ser tRNA	16	27	11	637	626	637	9	7	21	15	14	828	704	470	7	7	0.0813652	1	1	0
	2043143	2043349		+	-	t1985	hypothetical protein	4	10	6	173	238	369	1	1	6	4	5	245	214	171	1	1	0.934832	1	1	0
	2043456	2043833		+	-	t1986	integrase remnant	0	0	0	0	0	0	0	0	0	0	0	0	0	0	0	0	1	1	#DIV/0!	#DIV/0!
	2043995	2044192		+	-	t1987	hypothetical protein	0	0	0	0	0	0	0	0	0	0	0	0	0	0	0	0	1	1	#DIV/0!	#DIV/0!
2046685	2046680	2044404	2044377	-	clpA	t1988	ATP-dependent Clp protease ATP-binding subunit	12345	26192	7541	480898	598185	429412	319	220	14571	43406	70879	565424	1927408	2234798	727	692	9.78655e-11	1.15284e-09	3.14545	1.65327
2047608	2047031	2046711	2046711	-	clpS	t1989	ATP-dependent Clp protease adaptor protein ClpS	1610	3343	1143	62738	76354	65106	300	212	2295	4333	7333	89078	192421	231219	559	532	7.4638e-12	9.27265e-11	2.50943	1.32736
2047278	2047355	2047576	2047618	+	cspD	t1990	cold shock-like protein CspD	23595	48145	15787	919103	1099555	898928	6229	4380	7922	16096	24437	307434	714746	770517	2806	2691	0.387515	0.888568	0.614384	-0.702788
	2049652	2047706	2047706	-	ybjZ	t1991	macrolide transporter ATP-binding /permease	1147	2190	794	44689	50021	45253	33	23	815	1150	1306	31636	51101	41188	21	21	0.203734	1	0.913043	-0.131245
2051245	2050767	2049649		-	ybjY	t1992	macrolide transporter subunit MacA	1206	2236	844	46996	51072	48080	60	43	551	657	974	21417	29203	30724	25	24	0.236042	0.587456	0.55814	-0.841302
2050904	2050913	2051863	2052051	+	ybjX	t1993	virK protein	7320	12114	5019	285134	276671	285790	406	297	5948	2699	4453	230833	119887	140429	177	172	0.511365	1	0.579125	-0.788054
2053535	2053518	2051860	2051844	-	-	t1994	hypothetical protein	2543	3557	1626	99072	81241	92599	73	54	1600	1385	2031	62087	61521	64039	38	37	0.816828	1	0.685185	-0.545434
2053719	2053719	2054618	2054618	+	-	t1995	hypothetical protein	583	1351	410	22711	30862	23351	41	28	360	303	513	14000	13485	16203	16	16	0.362996	1	0.571429	-0.807355
2054754	2054762	2056414	2056414	+	-	t1996	hydroxylamine reductase	3487	2642	439	135847	60339	25041	63	44	4105	2045	3474	159288	90813	109548	75	72	6.68736e-05	0.000467807	1.63636	0.710493
2056415	2056426	2057394	2057394	+	hcr	t1997	NADH-dependent HCP oxidoreductase	1779	1312	280	69302	29981	15961	55	39	820	936	923	31839	41603	29110	35	35	0.157136	0.421815	0.897436	-0.156119
2057543	2057552	2059270	2059303	+	poxB	t1998	pyruvate dehydrogenase	652	608	221	25416	13899	12596	13	10	269	2298	3709	10443	102068	116956	46	44	4.33683e-90	1.07172e-88	4.4	2.1375
2059307	2059309	2060310	2060310	+	ybjU	t1999	L-threonine aldolase	1469	2654	939	57248	60635	53495	79	57	1763	1666	2372	68411	74020	74800	74	72	0.00776884	0.0355024	1.26316	0.337035
2060311	2060321	2061754	2061849	+	-	t2000	hypothetical protein	1120	2017	740	43652	46075	42156	42	30	1191	1318	2030	46220	58533	64010	40	39	0.00137157	0.00759627	1.3	0.378512
2061850	2061850	2062863	2062863	+	-	t2001	oxidoreductase	733	1257	461	28562	28729	26262	38	27	468	389	551	18176	17281	17392	17	17	0.721792	1	0.62963	-0.667425
	2063690	2062860	2062701	-	-	t2002	N-acetylmuramoyl-L-alanine amidase	1054	1817	626	41091	41511	35683	66	47	871	863	1221	33829	38342	38497	45	44	0.105874	0.309788	0.93617	-0.0951572
2064098	2064010	2063687		-	-	t2003	hypothetical protein	852	1318	473	33221	30110	26942	129	92	710	584	887	27552	25965	27967	86	83	0.0727212	0.23188	0.902174	-0.148523
2064101	2064138	2064653	2064689	+	-	t2004	lipoprotein	3908	5215	2524	152247	119119	143746	357	268	4848	4053	5834	188152	179986	183945	367	356	0.00481323	0.0234574	1.32836	0.409644
2064839	2064882	2065610	2065610	+	artP	t2005	arginine transporter ATP-binding subunit	1392	2466	1141	54255	56329	65018	108	80	1951	1379	1936	75707	61268	61049	92	90	0.0422423	0.14855	1.125	0.169925
2065611	2065628	2066359	2066359	+	artI	t2006	arginine-binding periplasmic protein 1	7126	11114	5519	277581	253845	314249	513	385	12670	5533	8885	491659	245715	280170	476	463	0.068315	0.220773	1.2026	0.266154
2066360	2066366	2067082		+	artQ	t2007	arginine transporter permease ArtQ	915	1559	717	35671	35610	40876	70	52	1308	685	1033	50769	30432	32585	54	52	0.0329954	0.122256	1	0
	2067082	2067750	2067826	+	artM	t2008	arginine transporter permease ArtM	686	1143	534	26748	26104	30458	55	41	1233	705	905	47867	31348	28550	54	53	5.42771e-05	0.000386831	1.29268	0.370368
2067981	2067987	2068718	2068736	+	artJ	t2009	arginine-binding periplasmic protein 2	405	778	263	15777	17779	15020	31	22	511	310	636	19854	13793	20063	25	24	0.0032504	1	1.09091	0.125531
2070424	2070424	2068937		-	-	t2010	sulfatase	246	431	147	9586	9861	8386	8	6	213	179	259	8276	7978	8180	5	5	0.0995455	1	0.833333	-0.263034
2070754	2070754	2070434		-	-	t2011	phosphotransferase enzyme II subunit B	43	84	24	1706	1935	1398	7	5	48	34	34	1891	1527	1091	4	4	0.244071	1	0.8	-0.321928
	2072129	2070786		-	ulaA	t2012	PTS system ascorbate-specific transporter subunit IIC	31	36	11	1211	844	645	0	0	21	18	15	837	824	504	0	0	0.719178	1	#DIV/0!	#DIV/0!
	2072347	2072138		-	-	t2013	hypothetical protein	1	2	0	48	52	47	0	0	1	3	0	73	169	12	0	0	0.0027553	1	#DIV/0!	#DIV/0!
	2073551	2072424	2072424	-	rumB	t2014	23S rRNA methyluridine methyltransferase	287	529	230	11214	12088	13096	14	10	274	198	228	10659	8828	7218	8	7	0.73154	1	0.7	-0.514573
2074067	2074067	2073594	2073594	-	-	t2015	hypothetical protein	117	198	61	4562	4534	3512	12	8	93	87	101	3635	3865	3201	7	7	0.189706	1	0.875	-0.192645
	2074986	2074141		-	potI	t2016	putrescine ABC transporter membrane protein	87	159	49	3405	3639	2811	5	3	84	130	145	3276	5778	4590	5	5	1.31473e-05	1	1.66667	0.736966
	2075936	2074983		-	potH	t2017	putrescine ABC transporter membrane protein	44	80	33	1747	1849	1895	2	1	45	73	101	1769	3254	3210	2	2	7.71966e-07	1	2	1
2077166	2077079	2075946	2075942	-	potG	t2018	putrescine transporter ATP-binding subunit	101	164	60	3962	3765	3463	4	3	93	212	350	3631	9414	11050	7	7	2.01738e-15	1	2.33333	1.22239
2078385	2078279	2077167	2077167	-	potF	t2019	putrescine ABC transporter periplasmic-binding protein	193	379	147	7532	8659	8394	10	7	203	726	1182	7891	32239	37274	24	23	7.73162e-50	1	3.28571	1.71621
2079200	2079104	2078628	2078624	-	-	t2020	hypothetical protein	556	980	382	21660	22402	21760	63	45	562	254	357	21845	11312	11258	31	31	0.926109	1	0.688889	-0.537657
2080160	2080103	2079201	2079201	-	rimK	t2021	ribosomal protein S6 modification protein	588	1148	432	22915	26222	24644	37	27	691	434	603	26820	19287	19025	24	24	0.0981032	1	0.888889	-0.169925
	2080883	2080161	2080161	-	nfsA	t2022	nitroreductase A	961	1650	581	37446	37688	33081	69	49	1038	934	1352	40291	41474	42648	59	57	0.00384838	0.0193141	1.16327	0.21818
2081157	2081157	2080867		-	ybjC	t2023	hypothetical protein	290	491	177	11303	11213	10126	52	37	292	347	524	11362	15437	16530	51	49	3.74705e-05	0.000275248	1.32432	0.405256
2081306	2081327	2081590	2081776	+	grxA	t2024	glutaredoxin 1	1292	2528	814	50332	57744	46369	277	195	1577	995	1202	61216	44223	37909	184	180	0.16885	0.447152	0.923077	-0.115477
	2081999	2081622	2081622	-	-	t2025	hypothetical protein	51	74	24	2016	1693	1372	6	4	224	46	50	8697	2085	1600	10	10	4.30442e-22	1	2.5	1.32193
	2082270	2083955	2083955	+	-	t2026	hypothetical protein	560	875	369	21833	20004	21034	16	12	534	330	408	20740	14683	12875	9	9	0.426744	1	0.75	-0.415037
	2084692	2084072		-	-	t2027	TetR family transcriptional regulator	87	166	72	3426	3791	4122	8	6	112	85	115	4347	3790	3652	6	6	0.0116976	1	1	0
2084860	2084860	2086071		+	-	t2028	hypothetical protein	349	570	226	13620	13018	12885	14	10	478	320	477	18575	14249	15054	13	13	0.000669023	1	1.3	0.378512
	2086068	2086883	2086883	+	-	t2029	hypothetical protein	664	1077	368	25896	24607	20992	40	29	1176	468	655	45664	20810	20677	36	35	0.000160545	1	1.2069	0.271302
2088169	2088169	2086937		-	mdfA	t2030	multidrug translocase MdfA	294	559	195	11453	12770	11155	13	9	298	212	242	11590	9453	7636	7	7	0.338913	1	0.777778	-0.36257
2088419	2088482	2089090	2089161	+	ybjG	t2031	undecaprenyl pyrophosphate phosphatase	479	844	421	18689	19283	23982	45	33	201	180	244	7816	8018	7697	13	12	0.000138995	1	0.363636	-1.45943
2089162	2089162	2089920	2089920	+	deoR	t2032	DNA-binding transcriptional repressor DeoR	939	1659	652	36602	37893	37172	67	49	457	296	447	17749	13150	14113	20	19	0.000894352	0.00519364	0.387755	-1.36678
2091250	2091168	2089966	2089859	-	dacC	t2033	D-alanyl-D-alanine carboxypeptidase fraction C	3163	4869	1838	123215	111199	104683	129	93	2371	4277	6727	92039	189934	212125	142	136	0.000285344	0.00182998	1.46237	0.548304
2091372	2091412	2092038	2092162	+	yliJ	t2034	glutathione s-transferase	2702	4544	1754	105285	103785	99918	226	164	2396	3113	5294	92993	138256	166923	221	211	0.00296198	0.0152873	1.28659	0.363547
	2093156	2092035		-	yliI	t2035	oxidoreductase	48	86	45	1907	1975	2581	2	1	33	46	68	1310	2052	2173	1	1	0.328833	1	1	0
2093676	2093658	2093275	2093268	-	bssR	t2036	biofilm formation regulatory protein BssR	475	544	300	18510	12435	17134	54	41	600	694	782	23311	30851	24657	69	68	6.12113e-09	6.44277e-08	1.65854	0.729911
2093889	2093889	2095214	2095214	+	rimO	t2037	ribosomal protein S12 methylthiotransferase	1588	2642	1398	61891	60346	79635	67	50	2335	667	875	90616	29655	27602	37	37	0.912937	1	0.74	-0.434403
2096216	2096216	2095305	2095224	-	yliD	t2038	ABC transporter permease	342	689	203	13347	15735	11579	21	14	360	504	556	13999	22387	17543	20	19	5.22727e-05	1	1.35714	0.440573
2097191	2097139	2096219	2096217	-	yliC	t2039	ABC transporter permease	444	879	293	17324	20088	16699	27	19	401	730	926	15592	32447	29217	28	27	2.52211e-06	1	1.42105	0.50696
2098738	2098738	2097200	2097200	-	yliB	t2040	ABC transporter periplasmic binding protein	2543	5164	1656	99074	117944	94314	96	67	2752	4681	6514	106795	207879	205405	116	112	2.23699e-05	0.000170093	1.67164	0.741266
2100642	2100642	2098771	2098739	-	-	t2041	glutathione transporter ATP-binding protein	1616	3031	1037	62962	69245	59054	47	34	2243	2959	3899	87047	131415	122946	62	60	9.37444e-06	7.47817e-05	1.76471	0.819428
2101652	2101594	2100653	2100643	-	ybiK	t2042	L-asparaginase	1786	4045	1259	69569	92398	71732	118	82	2298	2755	3862	89200	122371	121783	121	117	0.00137232	0.00759627	1.42683	0.512813
2101794	2101798	2103033		+	moeA	t2043	molybdopterin molybdenumtransferase	1771	2645	1136	69014	60425	64706	71	52	3704	1334	2256	143742	59246	71145	76	73	0.00156176	0.00853524	1.40385	0.489385
	2103033	2103782	2103793	+	moeB	t2044	molybdopterin biosynthesis protein MoeB	870	1559	724	33888	35608	41249	66	49	2174	748	1402	84369	33224	44233	74	71	2.07217e-05	0.00015809	1.44898	0.535037
	2104060	2104959		+	ybiY	t2045	pyruvate formate-lyase 3 activating protein	39	72	33	1532	1658	1894	2	1	52	47	52	2042	2123	1651	2	2	0.00424343	1	2	1
	2104965	2107397		+	ybiW	t2046	formate acetyltransferase 3	244	459	171	9513	10505	9790	5	4	249	162	280	9673	7222	8843	3	3	0.15541	1	0.75	-0.415037
2108297	2108284	2107475	2107392	-	-	t2047	hypothetical protein	555	1067	349	21634	24370	19901	38	27	1126	1107	1805	43700	49198	56911	64	61	3.47412e-19	5.09574e-18	2.25926	1.17585
2108535	2108546	2109811	2109811	+	-	t2048	hypothetical protein	89	184	74	3494	4219	4214	4	3	87	764	1221	3406	33962	38511	21	19	4.19952e-203	1	6.33333	2.66297
2111528	2111528	2109933	2109933	-	ybiT	t2049	ABC transporter ATP-binding protein	1358	2439	1021	52905	55704	58150	47	34	2236	1145	1592	86765	50886	50218	40	39	0.0322864	0.120234	1.14706	0.197939
2111734	2111748	2112668	2112688	+	ybiS	t2050	hypothetical protein	1616	2688	1057	62978	61394	60206	92	66	688	474	623	26725	21048	19652	24	24	3.48233e-05	0.000257466	0.363636	-1.45943
	2113824	2112712	2112552	-	ybiR	t2051	hypothetical protein	265	448	181	10353	10246	10335	12	9	212	214	314	8236	9513	9904	8	8	0.103925	1	0.888889	-0.169925
2114309	2114294	2113821		-	-	t2052	manganese transport regulator MntR	408	672	268	15902	15357	15270	44	32	273	234	372	10623	10427	11758	23	23	0.778534	1	0.71875	-0.476438
[truncated: 2,463 more rows]
