# Supplementary material for: Comparison of Salmonella enterica Serovars Typhi and Typhimurium Reveals Typhoidal Serovar-Specific Responses to Bile
Source: Infect Immun. 2018 Feb 20;86(3):e00490-17. doi: 10.1128/IAI.00490-17 (PMC5820949; doi:10.1128/IAI.00490-17)
Supplement: Supplemental material [file IAI.00490-17_zii999092312sd2.xlsx]

## Sheet: NC_004631_transcripts_Ty2
Data S2. Rockhopper output for S. Typhi Ty2.
Transcription Start	Translation Start	Translation Stop	Transcription Stop	Strand	Name	Synonym	Product	Raw Counts Ty2 LB Replicate 1	Raw Counts Ty2 LB Replicate 2	Raw Counts Ty2 LB Replicate 3	Normalized Counts Ty2 LB Replicate 1	Normalized Counts Ty2 LB Replicate 2	Normalized Counts Ty2 LB Replicate 3	RPKM Ty2 LB	Expression Ty2 LB	Raw Counts Ty2 Bile Replicate 1	Raw Counts Ty2 Bile Replicate 2	Raw Counts Ty2 Bile Replicate 3	Normalized Counts Ty2 Bile Replicate 1	Normalized Counts Ty2 Bile Replicate 2	Normalized Counts Ty2 Bile Replicate 3	RPKM Ty2 Bile	Expression Ty2 Bile	pValue Ty2 LB vs Ty2 Bile	qValue Ty2 LB vs Ty2 Bile	FC	Log2 FC
71	190	255	273	+	thrL	t0001	thr operon leader peptide	179	136	58	6033	4772	3405	72	71	134	44	79	4482	2382	2608	35	47	0.0830959	0.642892	0.661972	-0.595158
337	337	2799	2800	+	thrA	t0002	bifunctional aspartokinase I/homoserine dehydrogenase I	1690	1631	1266	56731	57172	73819	23	25	2034	1083	1924	67670	58050	63423	18	25	0.34797	1	1	0
2801	2801	3730	3730	+	thrB	t0003	homoserine kinase	1518	1505	926	50942	52778	53977	54	56	1686	1006	1571	56109	53923	51789	41	58	0.199844	1	1.03571	0.0506261
3731	3734	5020	5020	+	thrC	t0004	threonine synthase	2016	1772	1247	67660	62118	72700	50	52	2082	1174	2244	69261	62926	73967	39	53	0.331127	1	1.01923	0.0274807
5887	5887	5114	4894	-	yaaA	t0005	hypothetical protein	3151	3169	1801	105740	111101	104969	134	138	2555	1581	3107	85019	84727	102398	85	117	0.989317	1	0.847826	-0.23816
7396	7396	5966	5893	-	yaaJ	t0006	amino-acid transport protein	834	811	590	27991	28426	34416	19	21	537	406	550	17894	21799	18124	9	13	0.205671	1	0.619048	-0.691878
7629	7665	8618	8672	+	talB	t0007	transaldolase B	45417	45778	27458	1524079	1604613	1600156	1589	1652	48354	24184	45115	1608608	1295964	1486669	1126	1534	0.859301	1	0.928571	-0.106915
8717	8729	9319	9411	+	mogA	t0008	molybdenum cofactor biosynthesis protein MogA	1634	1786	1124	54853	62629	65555	98	103	1201	820	1314	39954	43955	43309	51	71	0.548013	1	0.68932	-0.536753
9942	9942	9376	9376	-	yaaH	t0009	hypothetical protein	258	267	160	8658	9361	9332	15	16	40	103	51	1343	5544	1712	3	5	1.62713e-11	1	0.3125	-1.67807
	10805	10092		-	-	t0010	hypothetical protein	36	35	22	1241	1259	1337	1	1	39	18	37	1306	993	1244	1	1	0.994553	1	1	0
	11245	10841		-	yaaI	t0011	hypothetical protein	37	40	10	1242	1425	596	2	2	34	25	26	1162	1357	859	1	2	0.480528	1	1	0
11490	11594	13510	13510	+	dnaK	t0012	molecular chaperone DnaK	99266	72799	46457	3331144	2551714	2707285	1458	1493	274657	43646	119833	9136976	2338833	3948818	2095	2682	0.500454	1	1.79638	0.845095
13511	13596	14735	14767	+	dnaJ	t0013	molecular chaperone DnaJ	9750	8074	4108	327208	283007	239417	246	248	22339	5618	12116	743166	301074	399259	322	422	0.00680448	0.0802007	1.70161	0.766903
	15020	15967	15967	+	-	t0014	regulatory protein	282	278	119	9469	9762	6978	9	9	439	128	204	14634	6863	6744	7	9	0.405229	1	1	0
	16094	16438		+	-	t0015	hypothetical protein	5	18	1	171	636	101	0	0	12	7	8	426	400	289	0	1	0.0928047	1	#DIV/0!	#DIV/0!
	17032	16499		-	-	t0016	hypothetical protein	30	30	11	1025	1080	651	1	1	31	24	37	1047	1301	1245	1	2	0.0065829	1	2	1
	17492	17049		-	-	t0017	hypothetical protein	46	38	14	1569	1335	860	2	2	36	31	65	1223	1677	2157	2	3	0.00191943	1	1.5	0.584963
17873	17873	19972	19972	+	-	t0018	chitinase	521	466	298	17505	16344	17389	7	8	456	355	537	15179	19071	17714	5	8	0.163989	1	1	0
	23341	24045		+	-	t0021	hypothetical protein	57	41	13	1923	1460	799	2	1	45	30	25	1523	1610	845	1	1	0.759788	1	1	0
	24473	25015		+	bcfA	t0022	fimbrial subunit	79	72	53	2671	2547	3141	4	5	51	40	66	1708	2145	2184	2	3	0.0267351	1	0.6	-0.736966
	25116	25802		+	bcfB	t0023	fimbrial chaperone	15	10	6	534	358	383	0	0	6	9	8	209	510	268	0	0	0.207173	1	#DIV/0!	#DIV/0!
	28429	29436		+	bcfD	t0025	fimbrial subunit	35	51	23	1187	1817	1374	1	1	58	37	53	1957	1984	1775	1	1	0.00491351	1	1	0
	29437	29982		+	bcfE	t0026	fimbrial subunit	31	29	15	1047	1021	911	1	1	42	16	28	1402	876	924	1	1	0.343941	1	1	0
	29998	30516		+	bcfF	t0027	fimbrial subunit	21	25	7	727	888	458	1	1	25	12	20	845	648	690	1	1	0.383776	1	1	0
	30509	31213		+	bcfG	t0028	fimbrial chaperone	33	53	27	1117	1886	1608	2	2	35	25	35	1173	1349	1154	1	1	0.255041	1	0.5	-1
31278	31278	32123	32123	+	-	t0029	hypothetical protein	199	194	124	6682	6808	7249	7	8	172	130	206	5745	7009	6796	5	7	0.785771	1	0.875	-0.192645
	32162	32449		+	-	t0030	hypothetical protein	102	104	62	3446	3678	3655	11	12	76	56	68	2549	3047	2271	6	9	0.0909269	1	0.75	-0.415037
	32998	32549		-	-	t0031	hypothetical protein	3	4	0	121	143	0	0	0	1	0	1	42	0	59	0	0	3.12224e-07	1	#DIV/0!	#DIV/0!
	33368	34363		+	-	t0032	LysR family transcriptional regulator	40	49	25	1359	1738	1486	1	1	38	26	42	1287	1394	1412	0	1	0.810659	1	1	0
	34816	34511		-	-	t0033	transcriptional regulator	23	18	8	788	656	515	2	2	35	17	11	1172	912	366	1	2	0.0460832	1	1	0
	35339	37057		+	-	t0034	sulfatase	84	107	49	2820	3764	2902	1	1	75	58	101	2507	3125	3352	1	1	0.814543	1	1	0
	38674	37103		-	-	t0035	secreted 5'-nucleotidase	289	260	138	9723	9137	8070	5	5	224	126	267	7479	6805	8813	3	4	0.593397	1	0.8	-0.321928
	39534	38773		-	-	t0036	hypothetical protein	16	20	3	546	732	232	0	0	5	4	4	196	218	152	0	0	2.3407e-13	1	#DIV/0!	#DIV/0!
40128	40128	41621	41621	+	-	t0037	secreted sulfatase	851	602	365	28575	21126	21294	15	15	615	334	1005	20472	17928	33122	11	15	0.302994	1	1	0
	41720	42910		+	-	t0038	sulfatase regulatory protein	143	167	67	4826	5887	3908	4	4	129	77	121	4316	4154	4003	2	3	0.52284	1	0.75	-0.415037
	43198	44181		+	-	t0039	hypothetical protein	18	17	6	634	601	404	0	0	14	8	16	482	481	545	0	0	0.945518	1	#DIV/0!	#DIV/0!
44308	44308	46023		+	-	t0040	sulfatase	606	578	293	20342	20289	17099	11	11	638	465	582	21256	24956	19202	8	12	0.03592	1	1.09091	0.125531
46166	46186	47352	47413	+	nhaA	t0041	pH-dependent sodium/proton antiporter	2778	3306	2690	93247	115893	156812	96	104	1824	3097	3766	60695	166007	124110	67	100	0.613355	1	0.961538	-0.0565835
47414	47414	48313	48320	+	nhaR	t0042	transcriptional activator NhaR	1481	1724	1472	49725	60460	85805	66	72	951	1531	2157	31656	82043	71081	46	68	0.510431	1	0.944444	-0.0824622
50407	50407	48368	48368	-	-	t0043	glycosyl hydrolase	894	693	562	30000	24323	32781	13	14	624	389	824	20763	20869	27183	8	11	0.813549	1	0.785714	-0.347923
	51820	50447		-	-	t0044	transport protein	103	89	48	3480	3151	2802	2	2	65	31	87	2173	1695	2890	1	1	0.0413879	1	0.5	-1
52654	52540	52277	52241	-	rpsT	t0045	30S ribosomal protein S20	8314	8449	4140	279019	296168	241309	1012	1030	6484	7957	3197	215707	426404	105362	614	943	0.386672	1	0.915534	-0.127315
	52646	52861		+	-	t0046	hypothetical protein	31	33	15	1040	1189	912	4	4	25	19	33	837	1044	1102	3	4	0.933069	1	1	0
52864	52869	53807	53807	+	ribF	t0047	bifunctional riboflavin kinase/FMN adenylyltransferase	4779	4454	2372	160380	156145	138266	158	161	5046	3313	4618	167878	177559	152187	126	176	0.272906	1	1.09317	0.128515
53808	53852	56686		+	ileS	t0048	isoleucyl-tRNA synthetase	19472	22381	16643	653457	784490	969883	263	283	25888	15874	23634	861234	850634	778813	210	292	0.307818	1	1.0318	0.0451663
	56686	57186	57340	+	lspA	t0049	lipoprotein signal peptidase	2105	2404	1636	70648	84277	95383	156	166	2865	1566	2124	95321	83919	69997	119	165	0.467779	1	0.993976	-0.00871722
57341	57341	57790	57790	+	fkpB	t0050	FkbB-type 16 kD peptidyl-prolyl cis-trans isomerase	1559	1609	1133	52330	56425	66063	122	129	1993	1140	1595	66302	61088	52560	96	133	0.268871	1	1.03101	0.0440552
57791	57793	58743	58821	+	ispH	t0051	4-hydroxy-3-methylbut-2-enyl diphosphate reductase	2504	2453	1607	84053	86012	93692	88	92	2767	1693	2286	92065	90749	75357	64	90	0.537688	1	0.978261	-0.0317089
58921	58943	60145	60145	+	-	t0052	hypothetical protein	2166	2016	1208	72713	70696	70451	57	59	1657	1141	2126	55127	61188	70066	37	51	0.727497	1	0.864407	-0.210218
60146	60161	61081	61197	+	yaaF	t0053	ribonucleoside hydrolase RihC	2886	2519	1618	96862	88328	94292	97	101	2829	1595	3318	94137	85516	109355	76	104	0.461486	1	1.0297	0.0422282
61789	61789	61103	61103	-	citB	t0054	transcriptional regulator CitB	290	238	114	9749	8356	6656	11	12	259	93	264	8623	5013	8702	8	10	0.707219	1	0.833333	-0.263034
	63410	61791		-	citA	t0055	sensor kinase CitA	238	249	133	7998	8748	7765	4	5	211	102	180	7052	5469	5949	2	3	0.236012	1	0.6	-0.736966
64853	64846	63545	63545	-	oadB	t0056	oxaloacetate decarboxylase subunit beta	1448	2058	1166	48613	72167	67989	45	48	829	1147	989	27579	61505	32591	20	31	0.317094	1	0.645833	-0.630766
66649	66634	64859	64854	-	oadA	t0057	oxaloacetate decarboxylase	5955	8561	4943	199842	300096	288078	139	147	3311	4559	4418	110156	244309	145613	63	93	0.414512	1	0.632653	-0.660514
66889	66889	66650	66650	-	oadG	t0058	oxaloacetate decarboxylase subunit gamma	478	667	385	16067	23404	22464	81	86	272	323	318	9059	17354	10492	34	51	0.0717671	0.58364	0.593023	-0.753839
	68388	67048		-	citC	t0059	citrate-sodium symporter	296	404	273	9946	14177	15916	9	9	107	50	63	3569	2704	2085	1	2	2.62066e-31	1	0.222222	-2.16993
	68633	69676		+	citC	t0060	[citrate (pro-3S)-lyase] ligase	186	220	161	6266	7738	9401	6	7	126	55	62	4201	2948	2066	2	2	2.30977e-06	1	0.285714	-1.80735
	69706	69999		+	citD	t0061	citrate lyase subunit gamma	138	125	75	4653	4388	4393	14	15	73	33	56	2438	1780	1855	5	6	3.92677e-08	1	0.4	-1.32193
	69996	70865		+	citE	t0062	citrate lyase subunit beta	579	543	454	19460	19067	26512	23	24	284	122	193	9449	6553	6367	6	8	1.70777e-11	1	0.333333	-1.58496
70876	70876	72396		+	citF	t0063	citrate lyase subunit alpha	764	744	530	25657	26078	30896	17	18	386	208	341	12863	11185	11240	5	7	1.83418e-05	1	0.388889	-1.36257
	72396	72947		+	citX	t0064	citx protein	276	272	192	9292	9536	11224	17	18	168	80	149	5598	4298	4941	6	8	0.00108192	1	0.444444	-1.16993
	72925	73833		+	citG	t0065	CitG protein	159	174	98	5344	6122	5743	6	6	106	44	109	3554	2369	3594	2	3	0.00838428	1	0.5	-1
73999	74013	74834	74838	+	dapB	t0066	dihydrodipicolinate reductase	1662	1605	959	55796	56287	55904	65	68	1640	1288	1627	54563	69061	53619	50	71	0.200575	1	1.04412	0.0622843
75601	75687	76835	76850	+	carA	t0067	carbamoyl phosphate synthase small subunit	8778	9875	6190	294572	346137	360722	276	290	6312	5963	6408	209988	319561	211181	148	214	0.927273	1	0.737931	-0.438442
76851	76851	80078	80112	+	carB	t0068	carbamoyl phosphate synthase large subunit	14832	21374	16814	497757	749220	979878	209	229	12361	11505	13893	411238	616520	457825	106	153	0.686503	1	0.668122	-0.581816
80352	80352	80747	80747	+	caiF	t0069	DNA-binding transcriptional activator CaiF	465	649	160	15627	22763	9353	41	40	90	54	207	3014	2910	6829	8	10	2.59539e-16	1	0.25	-2
	81421	80825		-	caiE	t0070	carnitine operon protein CaiE	78	67	47	2619	2368	2754	4	4	47	18	72	1583	1000	2400	2	2	0.00210953	1	0.5	-1
	82318	81533	81533	-	caiD	t0071	carnitinyl-CoA dehydratase	280	218	107	9426	7673	6264	9	9	148	110	243	4942	5921	8021	5	8	0.370385	1	0.888889	-0.169925
	83925	82372		-	caiC	t0072	crotonobetaine/carnitine-CoA ligase	302	225	111	10165	7889	6474	5	5	187	137	247	6243	7372	8167	3	4	0.649506	1	0.8	-0.321928
	85205	83988		-	caiB	t0073	crotonobetainyl-CoA:carnitine CoA-transferase	321	268	133	10779	9400	7799	7	7	217	126	258	7223	6795	8509	4	6	0.398138	1	0.857143	-0.222392
	86459	85317		-	caiA	t0074	crotonobetainyl-CoA dehydrogenase	254	174	95	8531	6106	5550	5	5	151	119	220	5044	6412	7268	3	5	0.735531	1	1	0
	88011	86494		-	caiT	t0075	L-carnitine/gamma-butyrobetaine antiporter	19	17	8	640	619	484	0	0	11	8	16	369	450	537	0	0	0.218832	1	#DIV/0!	#DIV/0!
	88492	89262		+	fixA	t0076	electron transfer flavoprotein FixA	48	46	16	1631	1638	959	1	1	21	20	33	702	1121	1110	0	1	0.00938814	1	1	0
	89278	90219		+	fixB	t0077	electron transfer flavoprotein FixB	60	53	31	2019	1876	1847	1	2	27	23	48	903	1258	1594	0	1	0.00693527	1	0.5	-1
	90269	91555		+	fixC	t0078	oxidoreductase FixC	134	128	65	4505	4493	3819	3	3	95	60	106	3187	3219	3498	1	2	0.296542	1	0.666667	-0.584963
	91552	91839		+	fixX	t0079	ferredoxin like protein FixX	19	23	7	661	807	456	2	2	11	12	10	395	694	356	1	1	0.166959	1	0.5	-1
	91987	93327		+	yaaU	t0080	metabolite transport protein	89	106	52	3006	3717	3031	2	2	121	63	68	4043	3408	2242	1	2	0.978898	1	1	0
	93416	93646		+	-	t0081	lipoprotein	39	39	16	1341	1383	964	5	5	51	27	40	1714	1477	1338	4	6	0.0206386	1	1.2	0.263034
93931	93931	94353	94371	+	-	t0082	hypothetical protein	134	157	48	4518	5523	2830	10	10	131	83	163	4368	4500	5389	8	11	0.675767	1	1.1	0.137504
94872	94867	94577	94577	-	-	t0083	hypothetical protein	167	116	73	5622	4069	4263	15	15	208	115	266	6932	6181	8788	18	25	0.0520485	1	1.66667	0.736966
	95077	95271		+	-	t0084	hypothetical protein	0	0	0	1	4	57	0	0	0	0	0	5	0	4	0	0	1	1	#DIV/0!	#DIV/0!
	95765	95989		+	-	t0085	hypothetical protein	12	10	11	420	373	664	1	2	7	3	8	241	180	283	0	1	2.24588e-07	1	0.5	-1
	96041	97345		+	-	t0086	sulfatase	151	175	71	5095	6162	4138	3	3	115	81	122	3828	4344	4034	2	3	0.345799	1	1	0
	97342	97653		+	-	t0087	hypothetical protein	10	6	4	354	242	265	0	0	8	8	12	268	451	425	0	1	0.0241912	1	#DIV/0!	#DIV/0!
	98060	98590		+	yabF	t0088	glutathione-regulated potassium-efflux system ancillary protein KefF	91	72	52	3058	2526	3063	5	5	88	50	70	2927	2688	2338	3	4	0.703455	1	0.8	-0.321928
	98583	100445		+	kefC	t0089	glutathione-regulated potassium-efflux system protein KefC	318	408	230	10702	14309	13417	6	6	296	245	396	9852	13132	13072	4	6	0.639811	1	1	0
100644	100644	101123	101123	+	folA	t0090	dihydrofolate reductase	830	615	351	27879	21578	20461	47	48	472	473	409	15716	25398	13489	25	37	0.85535	1	0.770833	-0.375509
102067	102067	101219	101219	-	apaH	t0091	diadenosine tetraphosphatase	1778	1788	1045	59689	62683	60905	69	71	1929	1040	1897	64185	55756	62528	52	71	0.362846	1	1	0
102457	102455	102078	102068	-	apaG	t0092	ApaG protein	1217	1450	813	40860	50837	47434	117	122	1581	873	1612	52599	46825	53126	98	134	0.104895	0.737198	1.09836	0.135352
	103279	102458	102458	-	ksgA	t0093	dimethyladenosine transferase	3909	3559	2251	131176	124747	131198	151	156	4166	2493	3646	138591	133601	120161	114	159	0.429397	1	1.01923	0.0274807
	104265	103276		-	pdxA	t0094	4-hydroxythreonine-4-phosphate dehydrogenase	3037	2984	1943	101919	104621	113240	102	107	3535	2150	2844	117609	115239	93743	78	109	0.520068	1	1.01869	0.0267173
105551	105551	104265		-	surA	t0095	peptidyl-prolyl cis-trans isomerase SurA	9309	8541	6118	312395	299383	356556	238	250	9226	6191	8877	306940	331797	292521	172	241	0.334328	1	0.964	-0.0528949
108076	107959	105605	105552	-	imp	t0096	organic solvent tolerance protein	14531	14664	8786	487651	513996	512055	206	214	13455	9129	14531	447635	489229	478832	143	200	0.535072	1	0.934579	-0.0976108
108192	108213	109025	109172	+	djlA	t0097	Dna-J like membrane chaperone protein	1251	1530	762	41994	53630	44443	55	57	1327	971	1300	44168	52059	42860	40	57	0.243251	1	1	0
109779	109779	109120	109120	-	rluA	t0098	23S rRNA/tRNA pseudouridine synthase A	426	600	615	14322	21056	35853	31	35	238	521	380	7928	27969	12551	15	24	0.31444	1	0.685714	-0.544321
112759	112697	109791	109780	-	hepA	t0099	ATP-dependent helicase HepA	2638	2887	3326	88532	101224	193832	38	43	1374	2963	2017	45710	158780	66481	20	31	0.570887	1	0.72093	-0.472068
	115222	112871	112871	-	polB	t0100	DNA polymerase II	533	657	489	17911	23038	28528	9	9	585	371	510	19477	19909	16805	5	7	0.99487	1	0.777778	-0.36257
	116002	115562		-	-	t0101	IS element transposase	15	20	2	527	730	172	1	1	11	8	16	370	459	547	0	1	0.810392	1	1	0
115927	116022	117230	117315	+	-	t0102	IS element transposase	3158	3912	1924	105984	137147	112123	95	97	3575	1670	4250	118958	89494	140055	71	96	0.570539	1	0.989691	-0.0149503
	118222	118641		+	-	t0104	hypothetical protein	12	11	5	430	400	299	0	0	10	6	9	338	325	306	0	0	0.495742	1	#DIV/0!	#DIV/0!
	119342	118647		-	araD	t0105	L-ribulose-5-phosphate 4-epimerase	17	19	17	596	680	1007	0	1	23	7	35	790	411	1174	0	1	0.414262	1	1	0
	120985	119483		-	araA	t0106	L-arabinose isomerase	49	55	23	1662	1937	1369	1	1	55	28	60	1859	1546	2004	0	1	0.187215	1	1	0
	122705	120996		-	araB	t0107	ribulokinase	30	17	19	1039	627	1137	0	0	23	11	21	781	639	697	0	0	0.166425	1	#DIV/0!	#DIV/0!
122900	123046	123891	124002	+	araC	t0108	DNA-binding transcriptional regulator AraC	1708	1807	776	57343	63346	45243	64	65	1492	600	1561	49653	32181	51457	39	52	0.883398	1	0.8	-0.321928
124010	124010	124777	124777	+	yabI	t0109	DedA family integral membrane protein	391	260	194	13127	9121	11312	14	14	290	194	244	9663	10416	8070	8	12	0.802798	1	0.857143	-0.222392
	125523	124816	124766	-	thiQ	t0110	thiamine transporter ATP-binding subunit	270	380	207	9091	13336	12069	15	16	314	269	302	10447	14437	9962	11	16	0.408585	1	1	0
	127117	125507		-	thiP	t0111	thiamine transporter membrane protein	363	330	208	12209	11580	12167	7	7	307	259	307	10225	13905	10130	4	7	0.592993	1	1	0
128130	128076	127093		-	tbpA	t0112	thiamine transporter substrate binding subunit	1346	1155	603	45191	40500	35162	40	40	978	870	1151	32551	46648	37943	27	39	0.383493	1	0.975	-0.0365259
129912	129912	128254		-	yabN	t0113	transcriptional regulator SgrR	512	541	361	17184	18979	21057	10	11	520	285	488	17301	15302	16093	7	9	0.61344	1	0.818182	-0.289507
131067	131067	130462	130462	-	leuD	t0114	isopropylmalate isomerase small subunit	472	494	374	15855	17339	21847	28	30	790	369	814	26310	19797	26852	29	40	0.00247109	1	1.33333	0.415037
132480	132478	131078	131068	-	leuC	t0115	isopropylmalate isomerase large subunit	1164	1146	1127	39081	40181	65724	31	34	2065	952	2314	68713	51052	76266	34	46	0.00977963	1	1.35294	0.436099
	133572	132481	132481	-	leuB	t0116	3-isopropylmalate dehydrogenase	1024	990	819	34375	34715	47769	33	35	1721	794	1755	57269	42581	57849	35	48	0.010574	1	1.37143	0.455679
135143	135143	133572		-	leuA	t0117	2-isopropylmalate synthase	892	854	761	29958	29935	44361	20	22	1218	618	1476	40531	33138	48639	19	25	0.0618814	1	1.13636	0.184425
135317	135317	135231	135144	-	leuL	t0118	leu operon leader peptide	37	45	35	1263	1593	2064	17	18	32	16	34	1086	896	1145	8	11	0.000537513	1	0.611111	-0.710493
	135975	136919		+	leuO	t0119	leucine transcriptional activator	54	38	30	1822	1346	1785	1	1	72	41	76	2407	2245	2519	1	2	0.000138607	1	2	1
137228	137241	138965		+	ilvI	t0120	acetolactate synthase 3 catalytic subunit	1428	1452	700	47950	50922	40835	26	26	2826	1133	2683	94015	60764	88430	35	46	0.000138983	1	1.76923	0.823122
	138965	139459	139459	+	ilvH	t0121	acetolactate synthase 3 regulatory subunit	536	629	233	17994	22054	13596	36	36	860	431	918	28614	23114	30270	40	55	6.55782e-05	0.00117781	1.52778	0.611435
139702	139743	140747	140750	+	fruR	t0122	DNA-binding transcriptional regulator FruR	4082	3940	1593	136988	138104	92886	122	122	3151	1551	3204	104850	83133	105598	71	97	0.865112	1	0.795082	-0.330824
141205	141353	141811	141812	+	yabB	t0123	cell division protein MraZ	3753	3611	1679	125958	126593	97878	251	254	4194	2288	3706	139546	122656	122122	202	279	0.31573	1	1.09843	0.135437
141813	141813	142754		+	mraW	t0124	S-adenosyl-methyltransferase MraW	4293	3872	2112	144078	135753	123123	139	142	4600	2585	4242	153031	138524	139795	110	152	0.304209	1	1.07042	0.0981804
	142751	143116	143131	+	ftsL	t0125	cell division protein FtsL	1241	1016	697	41666	35627	40668	103	107	1184	775	1245	39391	41573	41055	80	111	0.231739	1	1.03738	0.0529489
143132	143132	144898		+	ftsI	t0126	penicillin-binding protein 3	3838	4646	2061	128795	162864	120126	76	77	4278	2441	4010	142315	130842	132160	55	76	0.468164	1	0.987013	-0.018859
	144885	146372		+	murE	t0127	UDP-N-acetylmuramoylalanyl-D-glutamate--2,6-diaminopimelate ligase	4585	4521	2795	153876	158481	162900	102	106	5629	3776	5557	187276	202345	183142	91	128	0.119693	0.801378	1.20755	0.27208
	146369	147727		+	murF	t0128	UDP-N-acetylmuramoyl-tripeptide--D-alanyl-D-alanine ligase	3882	3957	2364	130294	138723	137782	95	99	4290	2904	4125	142732	155628	135946	76	106	0.307035	1	1.07071	0.0985638
	147721	148803	148803	+	mraY	t0129	phospho-N-acetylmuramoyl-pentapeptide-transferase	2083	2170	1379	69906	76081	80385	66	69	2530	1669	2043	84181	89477	67339	52	74	0.285196	1	1.07246	0.100929
148804	148806	150122		+	murD	t0130	UDP-N-acetylmuramoyl-L-alanyl-D-glutamate synthetase	3255	3423	2190	109257	119981	127641	86	90	3640	2339	3601	121097	125366	118685	66	92	0.460603	1	1.02222	0.0317089
	150122	151366		+	ftsW	t0131	cell division protein FtsW	1706	1820	1116	57256	63804	65037	47	49	1917	1332	1716	63793	71423	56568	36	51	0.299418	1	1.04082	0.0577155
	151363	152430	152456	+	murG	t0132	undecaprenyldiphospho-muramoylpentapeptide beta-N- acetylglucosaminyltransferase	2318	2291	1428	77797	80317	83267	72	75	2647	1510	2440	88073	80922	80408	56	77	0.373975	1	1.02667	0.0379679
152503	152549	154024		+	murC	t0133	UDP-N-acetylmuramate--L-alanine ligase	4382	4146	2765	147064	145325	161172	97	102	5108	3159	4892	169951	169300	161206	81	113	0.259433	1	1.10784	0.147754
	154017	154937	154937	+	ddl	t0134	D-alanine--D-alanine ligase	2491	2727	1736	83606	95618	101167	96	101	2908	1991	3392	96763	106693	111777	82	114	0.297769	1	1.12871	0.174679
154938	154939	155769		+	ftsQ	t0135	cell division protein FtsQ	1784	2169	1022	59884	76056	59595	76	78	2131	1636	2573	70898	87672	84791	69	97	0.0803447	0.631592	1.24359	0.314511
	155766	157028	157028	+	ftsA	t0136	cell division protein FtsA	6068	6402	3452	203637	224402	201203	161	166	6382	4643	7595	212314	248813	250282	134	187	0.0840291	0.645424	1.12651	0.171855
157043	157089	158240	158298	+	ftsZ	t0137	cell division protein FtsZ	10909	10359	7798	366103	363101	454435	322	342	11030	7646	14973	366963	409731	493428	266	367	0.28115	1	1.0731	0.101784
158301	158341	159258	159369	+	lpxC	t0138	UDP-3-O-[3-hydroxymyristoyl] N-acetylglucosamine deacetylase	24474	20546	15521	821313	720176	904509	843	888	20256	14729	26674	673868	789265	878999	612	850	0.343255	1	0.957207	-0.0630968
159497	159539	160036	160097	+	yacA	t0139	SecA regulator SecM	1536	1339	798	51551	46962	46513	94	97	1459	884	1181	48568	47411	38918	64	90	0.380402	1	0.927835	-0.10806
160098	160098	162803	162911	+	secA	t0140	preprotein translocase subunit SecA	15838	15274	10793	531486	535406	628973	197	208	12221	10043	14251	406580	538173	469626	123	174	0.811836	1	0.836538	-0.257496
162955	162959	163354	163354	+	mutT	t0141	nucleoside triphosphate pyrophosphohydrolase	479	499	199	16080	17504	11649	38	38	435	378	532	14473	20299	17538	31	44	0.0535203	1	1.15789	0.211504
164377	164377	163388	163388	-	-	t0142	aldo/keto reductase	440	394	235	14771	13837	13738	13	14	362	195	436	12064	10500	14378	9	12	0.902573	1	0.857143	-0.222392
164422	164463	165404	165404	+	-	t0143	LysR family transcriptional regulator	844	891	417	28348	31245	24330	29	29	794	458	801	26444	24583	26421	19	27	0.533896	1	0.931034	-0.103093
165592	165592	165401	165342	-	yacG	t0144	zinc-binding protein	254	263	135	8545	9249	7891	43	44	236	158	191	7881	8494	6324	28	39	0.662131	1	0.886364	-0.174029
	166345	165602	165593	-	yacF	t0145	hypothetical protein	1250	1079	703	41947	37842	41012	52	54	1158	807	1207	38523	43276	39788	38	54	0.282701	1	1	0
166988	166965	166345		-	coaE	t0146	dephospho-CoA kinase	684	678	326	22960	23776	19019	34	35	677	464	639	22533	24879	21069	26	36	0.172243	1	1.02857	0.040642
167153	167191	168234	168288	+	guaC	t0147	guanosine 5'-monophosphate oxidoreductase	35050	35406	18631	1176195	1241034	1085717	1090	1118	31617	15575	32909	1051821	834611	1084432	700	948	0.451868	1	0.847943	-0.237961
	169467	168265		-	hofC	t0148	type IV pilin biogenesis protein	25	30	11	866	1078	641	0	0	14	11	28	477	630	950	0	0	0.346073	1	#DIV/0!	#DIV/0!
	170842	169457		-	hofB	t0149	hypothetical protein	45	49	21	1510	1744	1266	1	1	22	13	43	752	713	1426	0	0	0.000879742	1	0	#NUM!
	171289	170852		-	ppdD	t0150	major pilin subunit	10	18	10	359	660	624	1	1	7	5	11	243	319	377	0	0	0.000324707	1	0	#NUM!
172412	172404	171511	171511	-	nadC	t0151	quinolinate phosphoribosyltransferase	1623	1401	937	54480	49109	54644	56	58	1856	1027	1646	61772	55064	54250	46	63	0.13588	0.876058	1.08621	0.119299
172474	172492	173055		+	ampD	t0152	N-acetyl-anhydromuranmyl-L-alanine amidase	1386	1461	983	46528	51213	57335	86	91	1585	751	1916	52760	40250	63163	68	92	0.222073	1	1.01099	0.0157673
	173052	173906	173906	+	ampE	t0153	regulatory protein AmpE	802	775	464	26915	27165	27084	30	31	863	452	1005	28721	24264	33144	24	33	0.160281	1	1.06452	0.0901978
	174948	173998		-	-	t0154	glycosyl hydrolase	351	357	211	11802	12533	12324	12	12	398	207	338	13253	11140	11149	9	12	0.524913	1	1	0
	176354	174948		-	-	t0155	symporter	89	109	39	3014	3831	2303	2	2	113	32	97	3784	1749	3222	1	2	0.853047	1	1	0
177888	177888	176518	176518	-	aroP	t0156	aromatic amino acid transporter	547	469	342	18382	16444	19974	12	13	636	254	548	21179	13624	18074	9	12	0.224982	1	0.923077	-0.115477
178409	178454	179218	179297	+	pdhR	t0157	transcriptional regulator PdhR	1624	2150	885	54503	75360	51607	77	79	1184	796	1222	39418	42681	40280	38	53	0.436813	1	0.670886	-0.57586
179367	179378	182041	182055	+	aceE	t0158	pyruvate dehydrogenase subunit E1	86159	60189	30753	2891292	2109731	1792129	851	849	18401	21241	31255	612160	1138232	1029952	242	347	0.105287	0.738804	0.408716	-1.29083
182056	182056	183945	184099	+	aceF	t0159	dihydrolipoamide acetyltransferase	37223	24440	13535	1249120	856655	788749	509	510	8931	9081	13199	297112	486655	434955	150	214	0.0421668	0.383227	0.419608	-1.25289
184144	184144	185571	185614	+	lpdA	t0160	dihydrolipoamide dehydrogenase	75943	54846	51198	2548487	1922461	2983564	1629	1740	123742	64008	142134	4116532	3429949	4683683	2107	2854	0.661598	1	1.64023	0.713898
	185860	186144	186144	+	-	t0161	hypothetical protein	87	49	56	2938	1728	3304	8	9	56	80	85	1895	4313	2824	7	10	0.24615	1	1.11111	0.152003
186973	186973	186182	186182	-	-	t0162	hypothetical protein	246	307	185	8260	10765	10789	11	12	180	178	281	6017	9580	9281	7	10	0.582746	1	0.833333	-0.263034
188608	188608	186986		-	yacH	t0163	hypothetical protein	513	472	343	17230	16560	20003	10	11	368	257	518	12250	13781	17074	6	8	0.985777	1	0.727273	-0.459432
188896	188997	191594	191673	+	acnB	t0164	bifunctional aconitate hydratase 2/2-methylisocitrate dehydratase	71574	55663	59527	2401847	1951079	3468960	918	1003	164073	62473	193621	5458200	3347684	6380309	1473	1948	0.273046	1	1.94217	0.957672
191772	191782	192144	192214	+	-	t0165	hypothetical protein	812	1311	726	27281	45986	42334	100	106	787	477	1182	26212	25586	38950	61	83	0.896733	1	0.783019	-0.352881
	192379	193332		+	kdgT	t0166	2-keto-3-deoxygluconate permease	206	177	75	6920	6227	4410	6	6	92	64	202	3085	3465	6669	3	4	0.240021	1	0.666667	-0.584963
	193329	194600		+	ygbK	t0167	hypothetical protein	445	440	195	14955	15430	11403	10	10	228	158	494	7600	8513	16292	6	8	0.589642	1	0.8	-0.321928
	194590	195573	195582	+	pdxA	t0168	4-hydroxythreonine-4-phosphate dehydrogenase	1030	964	490	34595	33809	28564	32	32	672	380	1221	22387	20373	40259	21	28	0.762138	1	0.875	-0.192645
195583	195583	196350	196350	+	-	t0169	transcriptional regulator	1627	1799	959	54630	63068	55943	73	75	1954	1006	2150	65005	53948	70847	60	82	0.173322	1	1.09333	0.128733
197186	197174	196380	196380	-	speD	t0170	S-adenosylmethionine decarboxylase	3044	5533	4663	102178	193962	271766	212	238	1158	4027	2575	38530	215822	84863	89	142	0.267952	1	0.596639	-0.745071
198083	198055	197195	197195	-	speE	t0171	spermidine synthase	4936	7203	6742	165653	252490	392929	279	314	1784	5413	3894	59355	290082	128317	117	184	0.266007	1	0.585987	-0.771059
198509	198509	198162	198162	-	yacC	t0172	hypothetical protein	362	343	212	12159	12024	12360	33	35	534	321	346	17777	17247	11420	31	44	0.0237896	1	1.25714	0.330149
198700	198711	200321	200466	+	yacK	t0173	multicopper oxidase	3926	3203	1847	131773	112292	107637	71	72	3995	2499	4898	132915	133913	161426	64	88	0.15538	0.957487	1.22222	0.289507
	202789	200399		-	gcd	t0174	glucose dehydrogenase	164	140	99	5525	4939	5800	2	2	160	117	178	5336	6311	5875	1	2	0.773113	1	1	0
202941	202995	203531	203696	+	hpt	t0175	hypoxanthine-guanine phosphoribosyltransferase	1855	1792	1101	62259	62828	64207	113	117	1240	1263	1496	41271	67721	49298	68	98	0.815953	1	0.837607	-0.255655
204269	204251	203589	203514	-	yadF	t0176	carbonic anhydrase	4935	4943	3582	165613	173279	208773	259	275	13976	4997	7370	464958	267820	242885	364	490	0.00145436	0.0200074	1.78182	0.83335
	205283	206053	206053	+	yadH	t0177	ABC transporter integral membrane protein	457	456	378	15362	16001	22053	21	23	601	353	478	20020	18963	15757	17	23	0.127652	1	1	0
204326	204360	205286		+	yadG	t0178	ABC transporter ATP-binding protein	1372	1766	1052	46044	61922	61358	57	60	1807	1340	1937	60113	71811	63845	50	70	0.098219	0.711003	1.16667	0.222392
	206158	206598	206598	+	yadI	t0179	PTS system transporter subunit IIA	200	287	176	6742	10061	10259	19	20	130	47	136	4349	2548	4495	6	8	3.60872e-05	1	0.4	-1.32193
206660	206660	207889	207900	+	yadE	t0180	hypothetical protein	1387	1411	727	46548	49485	42405	36	37	1096	704	1064	36461	37728	35065	21	29	0.975001	1	0.783784	-0.351472
208370	208276	207896	207746	-	panD	t0181	aspartate alpha-decarboxylase	2468	2225	1585	82828	77997	92386	210	221	2693	1498	2057	89588	80288	67783	150	207	0.59892	1	0.936652	-0.0944156
209225	209225	208371	208371	-	panC	t0182	pantoate--beta-alanine ligase	4943	4874	3342	165899	170852	194781	196	207	4320	3223	4260	143721	172727	140384	126	178	0.788261	1	0.859903	-0.217754
210155	210145	209351	209318	-	panB	t0183	3-methyl-2-oxobutanoate hydroxymethyltransferase	3595	3795	2540	120662	133050	148055	159	168	3074	1973	3039	102279	105776	100154	92	129	0.789993	1	0.767857	-0.38109
	211430	210255		-	staG	t0184	fimbrial-like adhesin protein	181	192	104	6093	6739	6081	5	5	163	96	177	5450	5163	5851	3	4	0.554213	1	0.8	-0.321928
	212063	211467		-	staF	t0185	fimbrial protein	54	71	31	1818	2512	1857	3	3	54	36	50	1823	1936	1668	2	3	0.737395	1	1	0
212677	212677	212063		-	staE	t0186	fimbrial protein	127	174	63	4263	6110	3707	7	7	139	82	137	4643	4402	4532	5	7	0.884395	1	1	0
	213252	212686		-	staD	t0187	fimbrial protein	86	94	40	2889	3305	2386	4	5	74	55	95	2488	2957	3142	3	5	0.876821	1	1	0
	215830	213239		-	staC	t0188	outer membrane usher protein	49	53	24	1671	1863	1450	0	0	55	39	59	1862	2095	1972	0	0	0.0381168	1	#DIV/0!	#DIV/0!
	216639	215905		-	staB	t0189	chaperone protein EcpD	4	4	2	162	164	131	0	0	4	2	5	139	154	167	0	0	0.648966	1	#DIV/0!	#DIV/0!
	217402	216818		-	staA	t0190	fimbrial protein	9	8	7	308	282	426	0	0	17	22	12	578	1224	413	0	1	1.91018e-10	1	#DIV/0!	#DIV/0!
	218276	217797	217797	-	folK	t0191	2-amino-4-hydroxy-6-hydroxymethyldihydropteridine pyrophosphokinase	776	957	628	26073	33551	36631	62	66	623	501	723	20730	26876	23844	35	49	0.576883	1	0.742424	-0.429684
219700	219691	218273		-	pcnB	t0192	poly(A) polymerase	6281	5606	3756	210791	196524	218883	140	147	4466	3948	4369	148572	211597	143993	82	118	0.915749	1	0.802721	-0.317029
220796	220728	219832	219832	-	yadB	t0193	glutamyl-Q tRNA(Asp) synthetase	912	815	526	30614	28591	30659	32	33	935	731	867	31117	39185	28591	25	36	0.0930392	1	1.09091	0.125531
221284	221252	220797	220797	-	dksA	t0194	RNA polymerase-binding transcription factor	20166	22881	13554	676739	802030	789864	1585	1658	19939	12060	24838	663328	646255	818504	1136	1555	0.341324	1	0.937877	-0.0925294
222149	222133	221429	221287	-	sfsA	t0195	sugar fermentation stimulation protein A	551	528	258	18496	18519	15075	24	24	731	354	607	24347	19009	20029	21	29	0.0154671	1	1.20833	0.273018
222680	222680	222150	222150	-	ligT	t0196	2'-5' RNA ligase	294	327	190	9898	11487	11108	19	20	441	190	329	14686	10218	10869	16	22	0.216326	1	1.1	0.137504
222708	222708	225182	225187	+	hrpB	t0197	ATP-dependent RNA helicase HrpB	2202	2473	1496	73911	86691	87230	31	33	2066	1414	2132	68751	75793	70271	20	28	0.781627	1	0.848485	-0.237039
225222	225323	227845	227850	+	mrcB	t0198	penicillin-binding protein 1b	4441	4476	2935	149035	156905	171045	60	63	4559	3059	4874	151665	163925	160636	45	62	0.444263	1	0.984127	-0.0230836
	230378	231175		+	fhuC	t0200	iron-hydroxamate transporter ATP-binding protein	14	28	17	496	1006	1030	0	1	94	29	26	3127	1587	888	1	2	1.50468e-15	1	2	1
	231175	232065		+	fhuD	t0201	iron-hydroxamate transporter substrate-binding protein	65	73	31	2193	2563	1840	2	2	126	60	62	4192	3220	2075	2	3	0.000461426	1	1.5	0.584963
	232062	234119		+	fhuB	t0202	iron-hydroxamate transporter permease	123	117	62	4148	4129	3631	1	1	174	79	97	5812	4273	3214	1	2	0.64283	1	2	1
235503	235490	234210	233967	-	hemL	t0203	glutamate-1-semialdehyde aminotransferase	6116	6366	3939	205257	223151	229576	163	171	5280	3947	5581	175655	211539	183908	105	148	0.631587	1	0.865497	-0.208399
235660	235660	237081	237081	+	yadQ	t0204	chloride channel protein	991	1067	511	33265	37426	29823	23	23	742	736	805	24688	39463	26542	14	21	0.549175	1	0.913043	-0.131245
237082	237118	237507	237691	+	yadR	t0205	iron-sulfur cluster insertion protein ErpA	972	883	781	32645	30984	45543	86	93	2357	1503	1088	78423	80562	35864	116	166	5.9712e-05	0.00108103	1.78495	0.835881
	238231	237608	237608	-	yadS	t0206	hypothetical protein	339	289	168	11395	10131	9841	16	16	172	165	170	5726	8872	5612	7	10	0.0517919	1	0.625	-0.678072
	239068	238268	238241	-	btuF	t0207	vitamin B12-transporter protein BtuF	1468	1553	920	49289	54444	53655	62	65	1260	982	1253	41931	52660	41304	39	56	0.601708	1	0.861538	-0.215013
239774	239759	239061		-	mtn	t0208	5'-methylthioadenosine/S-adenosylhomocysteine nucleosidase	4474	4407	3128	150140	154491	182314	219	232	3864	3016	4945	128565	161666	162981	154	216	0.598547	1	0.931034	-0.103093
239832	239844	241361	241469	+	dgt	t0209	deoxyguanosinetriphosphate triphosphohydrolase	1214	1224	641	40767	42935	37379	25	26	1407	647	1509	46835	34690	49732	21	28	0.138888	1	1.07692	0.106915
241477	241491	242918	242919	+	htrA	t0210	serine endoprotease	18717	15923	10185	628124	558133	593581	401	415	11718	6236	18905	389848	334179	622986	234	314	0.90409	1	0.756627	-0.402347
243069	243071	244228	244228	+	yaeG	t0211	carbohydrate diacid transcriptional activator CdaR	366	679	462	12282	23808	26942	16	18	1286	372	915	42792	19947	30180	20	26	0.000195219	1	1.44444	0.530515
244717	244703	244317	244128	-	yaeH	t0212	hypothetical protein	15253	12180	4587	511869	426949	267350	1059	1038	9991	3813	11179	332385	204366	368400	588	779	0.805261	1	0.750482	-0.414111
247113	247113	246289	246079	-	dapD	t0214	2,3,4,5-tetrahydropyridine-2,6-carboxylate N-succinyltransferase	8682	9099	5251	291364	318942	306050	356	370	12501	5915	11361	415884	317008	374381	329	447	0.0807614	0.632743	1.20811	0.27275
249927	249815	247143	247116	-	glnD	t0215	PII uridylyl-transferase	2019	2060	1391	67760	72222	81109	26	27	2750	1225	2499	91504	65659	82360	22	29	0.248039	1	1.07407	0.103093
250750	250722	249928	249928	-	map	t0216	methionine aminopeptidase	3376	3498	2215	113323	122623	129114	146	153	4489	2909	3929	149362	155911	129500	130	182	0.172452	1	1.18954	0.250407
251014	251172	251897	252051	+	rpsB	t0217	30S ribosomal protein S2	84885	103413	79721	2848533	3624776	4645750	4713	5105	52357	81130	67727	1741761	4347423	2231774	2536	3820	0.402241	1	0.748286	-0.418338
252052	252155	253006	253006	+	tsf	t0218	elongation factor Ts	48200	60858	47635	1617472	2133183	2775954	2347	2553	31565	53832	46427	1050082	2884681	1529909	1415	2137	0.413321	1	0.837054	-0.256607
253007	253151	253876	254022	+	pyrH	t0219	uridylate kinase	12987	12914	8452	435813	452683	492565	604	634	9999	10935	12487	332651	585976	411486	420	610	0.514513	1	0.962145	-0.0556736
254023	254023	254580	254580	+	frr	t0220	ribosome recycling factor	14450	13469	8994	484932	472119	524141	845	884	11401	10516	11304	379301	563511	372501	544	785	0.731373	1	0.888009	-0.171354
254581	254722	255918	256004	+	dxr	t0221	1-deoxy-D-xylulose 5-phosphate reductoisomerase	1708	1686	1150	57324	59119	67029	48	51	1453	1486	1334	48348	79672	43971	32	47	0.49282	1	0.921569	-0.117836
256022	256231	256989	256989	+	-	t0222	undecaprenyl pyrophosphate synthase	3542	3067	1823	118862	107513	106241	142	146	2635	2115	2483	87671	113340	81841	87	124	0.993841	1	0.849315	-0.235628
256991	257002	257859	257870	+	cdsA	t0223	CDP-diglyceride synthase	1670	1711	993	56067	59992	57907	65	67	1485	1203	1107	49428	64486	36509	40	58	0.666844	1	0.865672	-0.208108
257871	257871	259223	259254	+	yaeL	t0224	zinc metallopeptidase RseP	6770	6924	3437	227188	242698	200293	161	165	5768	4380	4544	191910	234743	149764	99	142	0.64774	1	0.860606	-0.216575
259255	259255	261666	261666	+	yaeT	t0225	outer membrane protein assembly factor YaeT	31239	34555	23439	1048303	1211200	1365928	472	501	25313	22405	28890	842115	1200610	952016	290	413	0.469478	1	0.824351	-0.278669
261667	261789	262274	262274	+	ompH	t0226	periplasmic chaperone	12315	13289	7590	413260	465810	442357	872	906	15640	10522	12329	520317	563863	406290	725	1022	0.220796	1	1.12804	0.173812
262275	262278	263303	263408	+	lpxD	t0227	UDP-3-O-[3-hydroxymyristoyl] glucosamine N-acyltransferase	8899	8120	4742	298656	284619	276340	271	279	8467	7487	8016	281674	401205	264171	213	307	0.143033	0.90409	1.10036	0.137974
263409	263409	263864	263864	+	fabZ	t0228	(3R)-hydroxymyristoyl-ACP dehydratase	5987	5860	2961	200916	205432	172590	415	423	5644	5396	4654	187762	289181	153367	315	460	0.167334	1	1.08747	0.120976
263865	263868	264656		+	lpxA	t0229	UDP-N-acetylglucosamine acyltransferase	9072	9199	5436	304433	322471	316800	384	398	8685	7850	8127	288943	420688	267819	286	412	0.219872	1	1.03518	0.0498759
	264656	265804		+	lpxB	t0230	lipid-A-disaccharide synthase	3549	3258	1877	119124	114225	109407	96	99	3547	2622	2770	118026	140539	91291	71	101	0.491499	1	1.0202	0.0288549
	265801	266397	266397	+	rnhB	t0231	ribonuclease HII	1463	1312	804	49108	45990	46897	76	79	1446	1091	1256	48126	58469	41419	58	82	0.162033	0.989694	1.03797	0.0537713
266398	266421	269903	269903	+	dnaE	t0232	DNA polymerase III subunit alpha	9534	10788	6569	319950	378149	382814	98	103	8286	7895	9395	275663	423092	309605	67	96	0.497799	1	0.932039	-0.101538
269904	269916	270875	270895	+	accA	t0233	acetyl-CoA carboxylase carboxyltransferase subunit alpha	4299	4103	2417	144276	143839	140850	144	148	3674	2978	3903	122250	159615	128642	100	142	0.525787	1	0.959459	-0.0597062
270938	271067	271525	271640	+	tnpA	t0234	insertion sequence element IS200 transposase	4549	4642	2282	152673	162710	133026	319	325	3986	3905	5208	132621	209273	171622	260	372	0.202891	1	1.14462	0.194863
273604	273604	275745	275745	+	ldcC	t0236	lysine decarboxylase	2626	2699	1564	88123	94616	91143	41	42	3527	1687	3213	117341	90413	105899	35	48	0.257963	1	1.14286	0.192645
275746	275801	276190	276252	+	-	t0237	hypothetical protein	646	612	329	21697	21462	19200	52	53	939	390	787	31254	20909	25963	49	66	0.00786343	0.0903296	1.24528	0.316474
276253	276253	277545	277545	+	tilS	t0238	tRNA(Ile)-lysidine synthetase	1112	1266	697	37336	44405	40638	30	31	1611	780	1531	53613	41798	50478	27	37	0.0496277	1	1.19355	0.255257
	277883	277629	277526	-	rof	t0239	Rho-binding antiterminator	1755	1800	767	58915	63123	44742	216	218	1776	656	1551	59111	35192	51120	142	190	0.605202	1	0.87156	-0.198329
278129	278076	277876		-	yaeP	t0240	hypothetical protein	1770	1794	881	59424	62911	51371	282	288	1701	732	1836	56586	39242	60532	193	259	0.550002	1	0.899306	-0.153117
278274	278274	278819		+	yaeQ	t0241	hypothetical protein	777	640	366	26076	22459	21384	41	42	773	470	591	25721	25218	19480	30	42	0.296147	1	1	0
	278816	279238	279238	+	yaeJ	t0242	peptidyl-tRNA hydrolase domain-containing protein	745	716	360	25009	25097	21019	55	56	785	514	678	26117	27559	22349	42	59	0.167047	1	1.05357	0.0752881
279239	279270	279971	279971	+	cutF	t0243	copper homeostasis and adhesion lipoprotein	1143	1122	671	38360	39349	39106	53	55	1199	868	1551	39893	46523	51131	47	65	0.059892	0.501983	1.18182	0.241008
280547	280537	280079	280062	-	tnpA	t0244	insertion sequence element IS200 transposase	4750	4882	2412	159423	171137	140611	335	342	4031	3980	5211	134103	213274	171738	263	376	0.259931	1	1.09942	0.136736
282474	282474	280756	280719	-	proS	t0245	prolyl-tRNA synthetase	10348	10244	8140	347281	359090	474401	213	228	9116	7552	8870	303261	404682	292305	135	193	0.879112	1	0.846491	-0.240433
	283292	282585	282475	-	yaeB	t0246	hypothetical protein	788	585	431	26448	20512	25172	32	33	825	451	632	27469	24214	20831	24	34	0.313479	1	1.0303	0.0430687
283762	283693	283289		-	rcsF	t0247	outer membrane lipoprotein	2593	1878	1213	87018	65830	70740	179	184	2268	1527	2188	75455	81877	72128	135	188	0.338088	1	1.02174	0.0310269
284645	284627	283812	283768	-	metQ	t0248	DL-methionine transporter substrate-binding subunit	6903	6406	4656	231652	224555	271339	281	297	8153	4576	9212	271253	245228	303565	245	334	0.0821603	0.638931	1.12458	0.169385
	285319	284666	284659	-	yaeE	t0249	DL-methionine transporter permease	507	607	414	17018	21278	24155	29	31	553	503	498	18418	26993	16437	21	31	0.202813	1	1	0
286343	286343	285312		-	metN	t0250	DL-methionine transporter ATP-binding subunit	1253	1270	1092	42075	44550	63675	44	48	1235	1313	1114	41109	70388	36722	32	47	0.24934	1	0.979167	-0.0303736
286528	286533	287099	287166	+	yaeD	t0251	D,D-heptose 1,7-bisphosphate phosphatase	508	601	187	17063	21083	10915	29	28	557	456	762	18559	24480	25125	28	40	0.00188415	1	1.42857	0.514573
287477			289010	+	-	t0252	16S ribosomal RNA	7422	32929	8123	249070	1154234	473378	402	407	13268	62609	523440	441400	3354994	17248638	3512	4573	1.38906e-62	7.85862e-61	11.2359	3.49004
289097			289172	+	-	t0253	Glu tRNA	702	867	382	23573	30393	22309	328	334	683	578	416	22726	30981	13735	202	295	0.756444	1	0.883234	-0.179133
289366			292371	+	-	t0254	23S ribosomal RNA	75899	465419	48031	2546983	16313597	2798995	2495	2401	137453	496699	2784016	4572630	26616046	91740103	10242	13631	0.234083	1	5.67722	2.50518
	293014	293469		+	-	t0255	hypothetical protein	18	18	11	633	645	677	1	1	14	17	34	493	911	1145	1	1	0.0215568	1	1	0
293553	293573	294874	294942	+	kgtP	t0256	alpha-ketoglutarate transporter	590	479	269	19819	16816	15719	13	13	2261	564	1583	75221	30241	52175	30	40	8.88316e-24	1	3.07692	1.62149
295238	295194	294871	294848	-	yfiM	t0257	hypothetical protein	169	209	111	5694	7330	6514	19	20	181	88	132	6027	4722	4372	11	15	0.279538	1	0.75	-0.415037
296594	296594	295239	295239	-	pssA	t0258	phosphatidylserine synthase	6561	5370	3550	220172	188250	206876	146	151	5360	3807	4807	178324	204019	158428	94	132	0.648803	1	0.874172	-0.194011
299391	299369	296709	296611	-	-	t0259	acyl-CoA synthetase	7461	6089	3660	250400	213461	213327	82	84	5410	2452	5654	179983	131417	186332	46	62	0.833227	1	0.738095	-0.438121
300175	300103	299423	299415	-	-	t0260	hypothetical protein	822	822	532	27616	28823	31050	40	42	900	502	693	29951	26951	22836	28	39	0.546462	1	0.928571	-0.106915
300627	300595	300176	300176	-	yfiG	t0261	thioredoxin	1429	1160	875	47961	40676	51035	105	110	1928	1032	1306	64145	55311	43053	93	128	0.0581895	0.492893	1.16364	0.21864
300706	300799	301836	301840	+	yfiF	t0262	methyltransferase	3236	3614	2875	108595	126681	167582	119	129	2046	2227	2872	68066	119347	94661	62	90	0.556024	1	0.697674	-0.519374
302648	302641	301952	301947	-	ung	t0263	uracil-DNA glycosylase	1826	1899	1152	61305	66562	67167	90	94	1990	981	2269	66219	52598	74773	69	93	0.386342	1	0.989362	-0.01543
302900	302960	303343	303374	+	yfiD	t0264	autonomous glycyl radical cofactor GrcA	18689	14898	3741	627158	522217	218050	1244	1187	347	448	2866	11545	24021	94441	85	112	6.42381e-90	5.01279e-88	0.0943555	-3.40575
	303992	303405		-	yfiK	t0265	neutral amino-acid efflux protein	57	58	20	1923	2058	1173	2	2	54	31	42	1798	1664	1389	1	2	0.877859	1	1	0
306442	306344	305010	305010	-	srmB	t0267	ATP-dependent RNA helicase SrmB	3684	3090	2446	123629	108329	142573	88	93	2213	2195	2377	73621	117656	78354	46	67	0.611236	1	0.72043	-0.47307
306457	306474	307211	307240	+	yfiC	t0268	hypothetical protein	803	795	434	26947	27888	25330	35	36	1009	492	776	33583	26415	25596	28	38	0.153284	1	1.05556	0.0780025
308818	308818	307196	307196	-	nadB	t0269	L-aspartate oxidase	380	325	220	12763	11423	12837	7	7	394	254	383	13126	13622	12636	5	8	0.239981	1	1.14286	0.192645
309037	309243	309818	309818	+	rpoE	t0270	RNA polymerase sigma factor RpoE	3826	3728	1427	128405	130703	83172	199	198	2295	1481	2719	76364	79400	89602	102	141	0.60084	1	0.712121	-0.489805
309819	309850	310500		+	rseA	t0271	anti-RNA polymerase sigma factor SigE	5914	5010	2190	198459	175621	127642	257	256	3345	2182	5759	111293	116955	189774	157	214	0.881107	1	0.835938	-0.258533
	310500	311456		+	rseB	t0272	periplasmic negative regulator of sigmaE	2893	2730	1342	97115	95716	78206	93	94	2431	1433	2440	80896	76804	80427	60	82	0.803837	1	0.87234	-0.197037
	311453	311932	311932	+	rseC	t0273	SoxR reducing system protein RseC	494	455	251	16591	15966	14648	32	32	462	263	380	15392	14136	12554	21	29	0.672879	1	0.90625	-0.142019
312124	312191	313990	314006	+	lepA	t0274	GTP-binding protein LepA	10385	10343	7881	348506	362549	459271	203	216	7160	7798	8062	238207	417872	265691	116	170	0.952533	1	0.787037	-0.345497
314007	314007	314981	314989	+	lepB	t0275	signal peptidase I	6149	7790	5795	206373	273061	337732	258	279	4828	5911	5737	160623	316793	189067	154	227	0.71062	1	0.81362	-0.297573
	315932	316837	316837	+	era	t0276	GTP-binding protein Era	4571	4748	3265	153402	166445	190291	177	187	4104	3958	4050	136557	212098	133480	122	177	0.563366	1	0.946524	-0.0792889
315231	315255	315935		+	rnc	t0277	ribonuclease III	3573	2896	1919	119909	101530	111834	157	163	3006	2872	2973	100000	153943	97972	118	172	0.427006	1	1.05521	0.0775366
316838	316849	317577	317588	+	recO	t0278	DNA repair protein RecO	1085	1409	886	36438	49418	51654	59	62	1341	1244	1322	44615	66677	43581	49	70	0.0818558	0.637658	1.12903	0.175087
317589	317589	318320		+	pdxJ	t0279	pyridoxine 5'-phosphate synthase	3005	3533	2002	100857	123862	116704	149	155	3222	2567	3734	107213	137559	123054	118	167	0.36881	1	1.07742	0.10758
	318320	318700	318852	+	acpS	t0280	4'-phosphopantetheinyl transferase	838	1084	513	28132	38007	29925	81	84	950	756	1062	31608	40522	35022	66	93	0.0930726	0.691702	1.10714	0.146841
	319072	318812	318812	-	-	t0281	ferredoxin	65	49	40	2190	1744	2357	7	8	57	50	58	1924	2703	1923	5	8	0.267157	1	1	0
	320036	319125		-	-	t0282	transcriptional regulator	133	142	70	4494	4993	4090	4	4	108	63	101	3621	3382	3357	2	3	0.272838	1	0.75	-0.415037
	320152	321348		+	-	t0283	transmembrane transport protein	24	26	12	836	937	704	0	0	21	16	16	708	884	534	0	0	0.663555	1	#DIV/0!	#DIV/0!
321370	321370	322287	322287	+	-	t0284	2-dehydropantoate 2-reductase	266	206	102	8959	7224	5974	8	8	241	175	249	8043	9414	8213	6	9	0.41449	1	1.125	0.169925
323198	323174	322326	322326	-	yfhH	t0285	DNA-binding transcriptional regulator	402	454	322	13496	15937	18766	17	18	515	321	455	17141	17218	15007	13	19	0.184327	1	1.05556	0.0780025
323290	323290	324183	324193	+	murQ	t0286	N-acetylmuramic acid-6-phosphate etherase	1072	1473	661	36006	51663	38550	45	47	1152	603	1093	38348	32364	36027	29	39	0.800206	1	0.829787	-0.269187
324194	324194	325555	325558	+	-	t0287	PTS system transporter subunit IIBC	1199	1397	591	40251	48984	34471	29	30	1199	628	1052	39906	33663	34688	19	26	0.694497	1	0.866667	-0.206451
325559	325559	326194	326218	+	yfhB	t0288	hypothetical protein	664	605	344	22304	21218	20102	32	33	806	361	579	26817	19351	19101	25	34	0.164932	1	1.0303	0.0430687
326219	326219	326770	326858	+	yfhC	t0289	tRNA-specific adenosine deaminase	343	264	173	11522	9271	10114	18	18	344	237	264	11475	12726	8717	14	19	0.31565	1	1.05556	0.0780025
	328365	326938		-	yfhD	t0290	transglycosylase	598	566	346	20095	19845	20200	13	14	457	302	507	15214	16224	16716	8	11	0.881188	1	0.785714	-0.347923
328596	328621	332508	332514	+	purL	t0291	phosphoribosylformylglycinamidine synthase	6284	6326	4787	210891	221763	278981	57	61	4730	4209	5990	157353	225578	197404	35	49	0.782935	1	0.803279	-0.316027
333203	333203	334588	334588	+	-	t0292	sensor kinase	1293	1268	675	43392	44471	39378	29	30	1389	740	1306	46215	39701	43066	22	31	0.237764	1	1.03333	0.0473057
	335351	336688	336764	+	yfhA	t0293	transcriptional regulator	2823	2762	1680	94750	96812	97934	69	72	2845	1711	2827	94649	91689	93157	50	69	0.636955	1	0.958333	-0.0614005
334589	334590	335354		+	yfhG	t0294	hypothetical protein	1345	1195	734	45160	41889	42778	54	56	1438	782	1263	47870	41916	41639	41	57	0.231804	1	1.01786	0.0255351
336765	336765	337103	337378	+	glnB	t0295	nitrogen regulatory protein P-II 1	1779	2115	883	59709	74135	51477	180	182	2812	1513	1621	93559	81115	53433	160	224	0.0766553	0.610813	1.23077	0.29956
	338612	337152		-	-	t0296	transmembrane transport protein	133	141	64	4475	4952	3748	2	3	192	108	172	6387	5830	5676	2	4	0.20542	1	1.33333	0.415037
340812	340812	338668	338668	-	cadA	t0297	lysine decarboxylase	1858	1466	747	62356	51407	43552	24	24	622	328	466	20711	17598	15358	6	8	9.16396e-08	1	0.333333	-1.58496
342226	342226	340895		-	cadB	t0298	lysine/cadaverine antiporter	1089	1407	982	36551	49333	57230	33	35	379	162	236	12626	8726	7798	5	7	1.55079e-35	1	0.2	-2.32193
344128	344119	342575	342575	-	cadC	t0299	DNA-binding transcriptional activator CadC	2022	1950	1300	67858	68363	75795	43	45	1836	1380	1738	61090	73968	57272	29	41	0.611941	1	0.911111	-0.134301
345506	345490	344300	344292	-	hmpA	t0300	nitric oxide dioxygenase	1965	2491	2217	65956	87333	129238	71	79	2296	1756	3570	76393	94130	117652	58	80	0.49752	1	1.01266	0.0181473
345760	345815	347068	347221	+	glyA	t0301	serine hydroxymethyltransferase	38298	34462	21414	1285205	1207946	1247911	960	994	41652	18492	41046	1385661	990911	1352595	736	991	0.584295	1	0.996982	-0.00436079
347253	347253	348392	348462	+	hcaT	t0302	3-phenylpropionic acid transporter	620	575	438	20812	20186	25553	18	19	484	401	524	16112	21493	17292	11	16	0.84981	1	0.842105	-0.247928
349665	349664	348387	348352	-	csiE	t0303	stationary phase inducible protein CsiE	1393	1858	1075	46766	65143	62655	43	45	1541	595	1895	51276	31894	62467	28	37	0.781704	1	0.822222	-0.2824
349510	349790	350428	350428	+	-	t0304	hypothetical protein	341	392	197	11454	13742	11516	18	19	355	212	377	11839	11408	12454	13	18	0.513286	1	0.947368	-0.0780025
	352418	351405		-	asrC	t0306	anaerobic sulfite reductase subunit C	319	273	139	10731	9583	8107	9	9	149	152	292	4983	8178	9637	5	7	0.39523	1	0.777778	-0.36257
353247	353247	352429	352429	-	asrB	t0307	anaerobic sulfite reductase subunit B	194	158	67	6542	5550	3904	6	6	76	90	154	2549	4825	5093	3	5	0.308471	1	0.833333	-0.263034
	354294	353251		-	asrA	t0308	anaerobic sulfite reductase subunit A	196	194	61	6606	6801	3555	5	5	59	92	126	1967	4979	4181	2	3	0.0772471	1	0.6	-0.736966
	355354	354476		-	-	t0309	hypothetical protein	61	85	54	2056	3004	3164	2	3	68	55	68	2265	2975	2264	2	2	0.72565	1	0.666667	-0.584963
356317	356302	355499	355499	-	suhB	t0310	inositol monophosphatase	5980	3956	3909	200675	138684	227821	220	235	2942	6226	3746	97895	333647	123441	147	230	0.415198	1	0.978723	-0.0310269
356417	356421	357152	357338	+	-	t0311	RNA methyltransferase	2205	2145	1531	73995	75189	89251	102	108	2238	1671	2046	74455	89560	67423	74	105	0.484432	1	0.972222	-0.040642
357394	357394	357888	357992	+	yfhP	t0312	DNA-binding transcriptional regulator IscR	1000	833	1234	33569	29201	71939	79	90	7256	3468	1250	241388	185853	41200	223	315	8.03577e-20	2.90959e-18	3.5	1.80735
358053	358069	359283	359283	+	-	t0313	cysteine desulfurase	6216	6781	7119	208608	237706	414887	211	236	24334	13708	7998	809539	734595	263575	348	495	0.000651414	0.00979501	2.09746	1.06864
359284	359311	359697	359697	+	nifU	t0314	scaffold protein	2404	2799	2614	80686	98117	152348	257	285	8035	4689	3128	267306	251277	103087	376	535	0.00145701	0.0200074	1.87719	0.908577
359698	359726	360049	360049	+	iscA	t0315	iron-sulfur cluster assembly protein	2015	2498	1988	67629	87563	115897	256	278	6549	4017	2567	217877	215273	84620	372	532	0.000918805	0.0133714	1.91367	0.936341
360050	360246	360761	360761	+	hscB	t0316	co-chaperone HscB	1365	1264	1124	45827	44338	65548	92	100	4287	2573	1494	142621	137877	49258	148	213	1.61754e-06	3.46966e-05	2.13	1.09085
360766	360774	362624	362624	+	hscA	t0317	chaperone protein HscA	4431	5165	4025	148699	181055	234608	93	101	9663	7333	5207	321476	392994	171604	110	159	0.00575502	0.0698317	1.57426	0.654671
362625	362626	362961	362966	+	fdx	t0318	ferredoxin	3239	4029	3051	108713	141249	177842	392	424	6101	5487	3974	202965	294043	130957	424	622	0.0157552	0.168976	1.46698	0.55285
362973	362973	363173	363173	+	yfhJ	t0319	hypothetical protein	2283	2977	1975	76632	104360	115131	459	491	3722	3282	2827	123821	175880	93178	448	651	0.0875335	0.660295	1.32587	0.406935
363174	363227	364510	364510	+	yfhI	t0320	aminopeptidase	16929	20914	16574	568100	733073	965864	541	588	24374	19734	23291	810869	1057476	767521	480	684	0.246141	1	1.16327	0.21818
364511	364620	365396	365705	+	sseB	t0321	enhanced serine sensitivity protein SseB	5374	6263	4831	180338	219550	281546	270	292	7662	6766	6731	254901	362585	221823	249	360	0.0415782	0.379401	1.23288	0.302029
	366633	365965		-	-	t0322	hypothetical protein	118	97	50	3983	3408	2945	5	5	75	46	97	2524	2474	3204	2	4	0.242501	1	0.8	-0.321928
367734	367722	366880	366874	-	sseA	t0323	3-mercaptopyruvate sulfurtransferase	3260	3627	1842	109418	127135	107346	132	135	2309	1331	3137	76822	71369	103391	73	99	0.644814	1	0.733333	-0.447459
367906	367931	372865		+	-	t0324	lipoprotein	7310	7333	3905	245324	257053	227590	48	49	5733	3249	6219	190746	174118	204946	28	38	0.924785	1	0.77551	-0.366782
	372866	375181		+	pbpC	t0325	penicillin-binding protein 1C	773	638	335	25970	22386	19529	9	9	539	309	525	17943	16601	17316	5	7	0.786687	1	0.777778	-0.36257
	377711	378340		+	-	t0327	anaerobic reductase subunit	131	99	47	4426	3484	2745	5	5	60	45	94	1998	2443	3121	2	4	0.0638815	1	0.8	-0.321928
	378333	379142		+	-	t0328	anaerobic reductase subunit	74	37	21	2487	1313	1275	2	2	42	31	43	1397	1701	1440	1	1	0.832683	1	0.5	-1
	379142	380005		+	-	t0329	polyferredoxin	60	53	33	2032	1857	1938	2	2	39	29	47	1330	1576	1562	1	1	0.157162	1	0.5	-1
380102	380126	380557	380653	+	ndk	t0330	nucleoside diphosphate kinase	14575	12113	12228	489115	424581	712595	1151	1254	10939	8041	15209	363923	430898	501201	721	1000	0.990139	1	0.797448	-0.326537
380656	380764	381930	381930	+	yfgB	t0331	ribosomal RNA large subunit methyltransferase N	5850	5165	5041	196315	181050	293805	175	191	3828	4660	4777	127347	249726	157442	103	152	0.914426	1	0.795812	-0.329501
381931	382224	383198	383198	+	yfgA	t0332	cytoskeletal protein RodZ	3093	2856	2124	103819	100109	123823	105	112	3180	2269	3144	105806	121620	103607	80	113	0.538744	1	1.00893	0.012824
383199	383225	384343	384408	+	ispG	t0333	4-hydroxy-3-methylbut-2-en-1-yl diphosphate synthase	3891	4198	3274	130582	147156	190802	129	139	3807	3158	4888	126664	169234	161079	96	136	0.490071	1	0.978417	-0.0314782
384446	384454	385728	385728	+	hisS	t0334	histidyl-tRNA synthetase	10197	9805	6852	342200	343683	399312	269	283	8838	8547	10082	294043	458015	332240	196	283	0.361355	1	1	0
385729	385742	386362	386372	+	-	t0335	hypothetical protein	4903	5229	3388	164546	183307	197475	278	292	4205	4220	4996	139901	226146	164651	197	284	0.467102	1	0.972603	-0.0400774
386373	386373	387551	387660	+	-	t0336	outer membrane protein assembly complex subunit YfgL	7346	8085	5252	246539	283399	306072	224	236	5714	5562	7262	190104	298047	239323	143	205	0.510162	1	0.868644	-0.203163
387662	387670	389142	389221	+	engA	t0337	GTP-binding protein EngA	4395	4751	3696	147488	166563	215414	111	119	2805	3379	3359	93338	181088	110712	59	87	0.734532	1	0.731092	-0.451874
	389231	389452	389452	+	-	t0338	hypothetical protein	90	78	45	3052	2734	2654	12	12	84	74	55	2827	3980	1822	8	12	0.758363	1	1	0
	392048	393013		+	sinI	t0340	hypothetical protein	102	100	92	3444	3531	5414	3	4	97	103	128	3242	5547	4244	3	4	0.827619	1	1	0
	393133	399525		+	ratA	t0341	hypothetical protein	1010	1008	535	33914	35340	31219	5	5	1039	572	1023	34585	30651	33740	3	5	0.295375	1	1	0
	405324	406904		+	-	t0343	hypothetical protein	251	230	114	8454	8087	6663	4	4	216	133	211	7196	7174	6961	3	4	0.735542	1	1	0
413904	413904	412555	412555	-	xseA	t0345	exodeoxyribonuclease VII large subunit	1549	1031	1121	51996	36144	65381	35	37	1381	1227	1301	45948	65798	42875	26	38	0.218302	1	1.02703	0.0384741
414053	414065	415531	415579	+	guaB	t0346	inosine 5'-monophosphate dehydrogenase	7705	7290	7616	258566	255537	443848	196	217	5268	9839	8103	175265	527235	267041	144	220	0.253166	1	1.01382	0.0198085
415595	415601	417178	417204	+	guaA	t0347	GMP synthase	10632	12699	11860	356790	445140	691178	284	315	8245	13895	12181	274299	744598	401396	198	300	0.490967	1	0.952381	-0.0703893
	417266	417424		+	-	t0348	hypothetical protein	14	13	13	474	457	805	3	3	12	20	8	407	1124	284	2	3	0.430161	1	1	0
418204	418190	417501	417293	-	-	t0349	hypothetical protein	5585	4782	3375	187429	167636	196712	254	266	7865	8173	13192	261661	438009	434726	386	548	0.000183431	0.00308628	2.06015	1.04275
418973	418958	418419	418419	-	-	t0350	hypothetical protein	269	410	210	9029	14389	12293	21	22	439	372	313	14620	19983	10334	19	27	0.0297347	1	1.22727	0.295456
	420102	420239		+	-	t0353	hypothetical protein	1	4	0	47	174	0	0	0	2	1	1	89	70	59	0	0	0.949846	1	#DIV/0!	#DIV/0!
	420336	422549		+	-	t0354	hypothetical protein	224	270	70	7519	9465	4101	3	3	75	61	92	2522	3287	3049	0	1	9.59418e-06	1	0.333333	-1.58496
424126	424126	422585	422585	-	ppx	t0355	exopolyphosphatase	1999	1913	1296	67112	67054	75544	43	45	2909	1414	2587	96800	75798	85268	40	55	0.0985748	0.711003	1.22222	0.289507
426265	426197	424131	424127	-	ppk	t0356	polyphosphate kinase	4138	4592	2653	138871	160985	154632	70	73	6114	2937	5371	203425	157433	177007	63	86	0.15307	0.949035	1.17808	0.23644
	427024	426386	426386	-	purN	t0357	phosphoribosylglycinamide formyltransferase	1234	1100	666	41421	38587	38842	60	61	1100	783	1069	36609	41968	35240	42	59	0.428442	1	0.967213	-0.0480943
428083	428061	427024		-	purM	t0358	phosphoribosylaminoimidazole synthetase	3942	3429	2394	132310	120224	139533	120	125	2700	2198	3534	89822	117827	116471	74	104	0.999138	1	0.832	-0.265345
428343	428474	429100	429124	+	upp	t0359	uracil phosphoribosyltransferase	7595	8862	5439	254869	310638	316975	446	469	3362	5215	5208	111850	279480	171630	200	299	0.44523	1	0.637527	-0.649442
429165	429188	430477	430517	+	uraA	t0360	uracil transporter	2202	3034	1909	73923	106365	111255	70	75	866	1492	1436	28819	79990	47349	26	40	0.0969264	0.711003	0.533333	-0.906891
430548	430548	431273	431320	+	-	t0361	DNA replication initiation factor	1322	1311	852	44393	45965	49661	61	64	1314	854	1261	43736	45800	41572	43	60	0.381379	1	0.9375	-0.0931094
431698	431659	431300	431174	-	-	t0362	arsenate reductase	1938	1640	981	65042	57487	57204	162	166	1976	849	1868	65739	45507	61566	119	160	0.420644	1	0.963855	-0.0531113
433250	433162	431699	431699	-	-	t0363	hypothetical protein	5301	4459	3056	177892	156306	178091	111	116	4309	2393	5519	143376	128274	181873	76	103	0.718296	1	0.887931	-0.17148
433370	433370	434437	434438	+	-	t0364	hypothetical protein	676	725	401	22709	25444	23397	21	22	669	592	663	22288	31769	21858	16	23	0.182508	1	1.04545	0.0641303
	435969	437237		+	-	t0366	permease	38	28	17	1282	982	1045	0	0	42	23	36	1405	1267	1187	0	1	0.0650217	1	#DIV/0!	#DIV/0!
	437243	438382		+	-	t0367	hypothetical protein	146	130	58	4923	4588	3418	3	3	115	68	168	3825	3687	5559	2	3	0.957361	1	1	0
	438899	438429	438195	-	bcp	t0368	thioredoxin-dependent thiol peroxidase	7494	6353	3361	251481	222700	195912	467	474	9777	4193	9234	325268	224713	304310	449	604	0.0323288	0.313992	1.27426	0.349661
439483	439471	438899		-	gcvR	t0369	glycine cleavage system transcriptional repressor	2556	2493	1383	85785	87415	80633	143	147	3604	1565	3349	119921	83901	110381	135	182	0.134676	0.869534	1.2381	0.308122
439604	439617	440495	440503	+	dapA	t0370	dihydrodipicolinate synthase	13420	11239	6572	450373	393952	382993	454	465	11948	7567	11345	397479	405524	373865	320	446	0.588171	1	0.95914	-0.060187
440504	440512	441546	441557	+	nlpB	t0371	lipoprotein	10158	8996	5601	340879	315348	326402	305	316	9374	6578	8646	311860	352487	284939	217	305	0.328122	1	0.96519	-0.0511153
441590	441721	442434	442434	+	purC	t0372	phosphoribosylaminoimidazole-succinocarboxamide synthase	2514	2110	1175	84366	73987	68496	103	105	2553	1700	3494	84952	91125	115139	98	135	0.0801003	0.631592	1.28571	0.36257
442556	442566	443429	443438	+	-	t0373	hypothetical protein	1594	1633	1021	53502	57271	59503	62	65	1580	1237	1923	52586	66304	63371	50	70	0.190681	1	1.07692	0.106915
443445	443445	445460	445460	+	-	t0374	hypothetical protein	2693	2703	1798	90379	94763	104783	45	47	2844	2054	3315	94641	110091	109244	37	51	0.380291	1	1.08511	0.117836
445714	445687	445487	445353	-	-	t0375	hypothetical protein	824	934	600	27672	32748	35000	149	158	980	565	1067	32618	30283	35176	118	162	0.190952	1	1.02532	0.0360693
446845	446842	445715	445715	-	dapE	t0376	succinyl-diaminopimelate desuccinylase	3804	3612	2246	127672	126615	130908	109	113	4107	2406	3679	136645	128958	121233	82	114	0.45458	1	1.00885	0.0127111
447286	447202	446846	446846	-	yffB	t0377	hypothetical protein	1525	1498	853	51187	52510	49749	138	143	1800	1037	1607	59900	55601	52977	113	157	0.108967	0.752259	1.0979	0.134749
450961	450961	447848	447848	-	acrD	t0378	aminoglycoside/multidrug efflux system	645	688	608	21653	24138	35438	7	8	496	435	689	16529	23362	22710	4	6	0.728369	1	0.75	-0.415037
	452846	451146		-	narQ	t0379	nitrate/nitrite sensor protein NarQ	604	398	150	20291	13979	8762	8	8	122	141	322	4076	7582	10624	3	4	0.000773128	1	0.5	-1
453032	453032	454891	454891	+	aegA	t0380	oxidoreductase	575	547	157	19321	19199	9205	8	8	188	139	281	6271	7474	9280	2	4	0.000141963	1	0.5	-1
456638	456638	455340	455340	-	-	t0381	hypothetical protein	716	571	258	24054	20043	15091	15	15	369	296	809	12297	15882	26685	10	14	0.302983	1	0.933333	-0.0995357
456842	456842	457417	457453	+	yffH	t0382	hypothetical protein	748	645	404	25107	22640	23545	39	41	1159	613	846	38582	32848	27880	41	57	0.00289125	0.037388	1.39024	0.475338
	457542	458585		+	-	t0383	hypothetical protein	41	40	26	1397	1412	1538	1	1	93	48	95	3110	2618	3134	2	2	2.4695e-12	1	2	1
458691	458713	458943	459075	+	-	t0384	hypothetical protein	508	455	163	17055	15972	9506	62	61	534	379	753	17775	20327	24832	65	90	0.00104367	0.0149482	1.47541	0.561116
461025	461006	459006	459006	-	tktB	t0385	transketolase	1277	1103	813	42866	38667	47400	20	21	992	613	1206	33026	32882	39743	12	17	0.900816	1	0.809524	-0.304855
462006	461976	461026	461026	-	talA	t0386	transaldolase A	531	446	365	17850	15638	21298	18	19	318	206	376	10604	11087	12420	8	11	0.123836	1	0.578947	-0.788496
462120	462248	464527	464527	+	maeB	t0387	malic enzyme	45475	34352	23350	1526030	1204096	1360731	578	598	45327	17750	52734	1507900	951189	1737734	462	613	0.710652	1	1.02508	0.0357416
464528	464716	465174	465187	+	tnpA	t0388	insertion sequence element IS200 transposase	3309	3257	1547	111070	114180	90199	226	229	2788	2638	3578	92752	141409	117931	179	255	0.327904	1	1.11354	0.15515
	465655	465990		+	eutS	t0389	ethanolamine utilization protein EutS	9	11	6	326	392	367	1	1	14	6	19	476	352	634	1	1	0.014901	1	1	0
	466003	466482		+	eutP	t0390	ethanolamine utilization protein EutP	65	37	24	2182	1297	1433	3	3	43	15	102	1454	805	3383	3	3	0.0743926	1	1	0
	466460	467149		+	eutQ	t0391	ethanolamine utilization protein EutQ	89	49	18	3005	1743	1052	2	2	64	34	129	2161	1864	4277	3	4	0.000249767	1	2	1
	467146	467943		+	-	t0392	cobalamin adenosyltransferase	57	32	11	1936	1151	670	1	1	60	22	79	1997	1194	2622	1	2	1.03431e-05	1	2	1
	467940	468956		+	eutD	t0393	phosphotransacetylase	91	54	28	3055	1897	1649	2	2	61	30	128	2042	1638	4244	1	2	0.0304329	1	1	0
468997	468997	469686	469697	+	eutN	t0394	ethanolamine utilization protein EutN	323	169	116	10862	5933	6806	11	11	230	123	486	7682	6609	16036	11	14	0.108235	1	1.27273	0.347923
469698	469698	471101	471109	+	eutE	t0395	aldehyde dehydrogenase	511	235	195	17150	8262	11392	8	8	371	265	690	12357	14219	22759	8	11	0.0090385	1	1.375	0.459432
	471112	471951		+	eutJ	t0396	ethanolamine utilization protein EutJ	154	86	57	5198	3045	3358	4	4	118	72	203	3943	3907	6714	4	5	0.344054	1	1.25	0.321928
	471941	473128		+	eutG	t0397	alcohol dehydrogenase	64	41	32	2153	1456	1914	1	1	55	34	102	1857	1850	3366	1	1	0.00536712	1	1	0
	473247	474473		+	eutH	t0398	hypothetical protein	89	59	31	3010	2081	1807	1	1	65	46	108	2168	2498	3575	1	2	0.0372886	1	2	1
	474470	475873		+	eutA	t0399	reactivating factor for ethanolamine ammonia lyase	123	80	71	4138	2826	4142	2	2	115	67	189	3831	3611	6241	2	3	0.379557	1	1.5	0.584963
475885	475885	477246	477264	+	eutB	t0400	ethanolamine ammonia-lyase heavy chain	413	329	241	13869	11535	14079	9	9	447	228	669	14894	12244	22052	8	12	0.0284392	1	1.33333	0.415037
	477265	478161		+	eutC	t0401	ethanolamine ammonia-lyase small subunit	95	67	47	3193	2371	2748	2	3	117	35	196	3917	1922	6489	3	4	0.0278729	1	1.33333	0.415037
478171	478171	478830	478830	+	eutL	t0402	ethanolamine utilization protein EutL	158	142	92	5331	4981	5415	7	7	164	74	229	5488	4009	7575	6	8	0.748941	1	1.14286	0.192645
	478843	479337		+	eutK	t0403	ethanolamine utilization protein EutK	120	75	53	4033	2648	3104	6	6	105	62	157	3525	3328	5174	5	8	0.360899	1	1.33333	0.415037
	479385	480437		+	yfeG	t0404	transcriptional regulator EutR	115	115	50	3885	4043	2943	3	3	107	79	187	3564	4264	6193	3	4	0.282069	1	1.33333	0.415037
481916	481914	480637	480637	-	-	t0405	hypothetical protein	811	821	449	27242	28807	26206	20	21	996	658	1230	33140	35275	40564	20	28	0.00923329	1	1.33333	0.415037
	482372	482043		-	-	t0406	hypothetical protein	41	48	17	1393	1704	1019	4	4	54	32	41	1809	1765	1355	3	4	0.0317358	1	1	0
483292	483292	482393	482374	-	hemF	t0407	coproporphyrinogen III oxidase	665	787	431	22318	27609	25146	26	27	861	594	864	28668	31839	28502	23	32	0.0449083	1	1.18519	0.245112
484250	484164	483295	483293	-	amiA	t0408	N-acetylmuramoyl-L-alanine amidase	1030	1329	872	34595	46597	50870	47	50	1417	998	1626	47163	53487	53607	42	59	0.058154	0.492893	1.18	0.238787
484365	484377	484802		+	-	t0409	acetyltransferase	1907	1777	961	63998	62317	56027	139	142	1200	974	1515	39949	52198	49940	79	111	0.964831	1	0.78169	-0.355331
	484789	485238	485297	+	-	t0410	hypothetical protein	824	613	320	27655	21503	18666	49	50	465	352	599	15498	18904	19768	28	40	0.985874	1	0.8	-0.321928
485300	485300	485875	485937	+	-	t0411	hypothetical protein	2348	2136	1121	78810	74879	65357	124	126	1260	1113	1731	41937	59663	57056	65	91	0.734989	1	0.722222	-0.469485
485939	485970	486869	486891	+	-	t0412	hypothetical protein	5107	5565	3098	171396	195068	180550	195	202	3442	2789	4291	114515	149489	141405	106	150	0.812224	1	0.742574	-0.429393
487075	487106	487897	487903	+	yfeF	t0413	short chain dehydrogenase	18702	15996	7622	627609	560696	444210	683	687	14913	4972	22224	496109	266477	732339	483	629	0.521089	1	0.915575	-0.12725
488055	488055	489071		+	cysP	t0414	thiosulfate transporter subunit	2488	2236	4592	83510	78406	267623	116	140	23104	10668	901	768596	571674	29702	315	449	3.53939e-10	9.15387e-09	3.20714	1.68129
	489071	489904		+	cysU	t0415	sulfate/thiosulfate transporter subunit	393	247	750	13216	8690	43761	21	26	4811	2414	149	160058	129360	4934	81	117	1.88674e-52	9.81537e-51	4.5	2.16993
	489904	490779		+	cysW	t0416	sulfate/thiosulfate transporter permease	699	440	1026	23465	15438	59846	31	37	4804	3128	238	159837	167655	7846	86	127	1.83072e-21	6.84782e-20	3.43243	1.77923
	490769	491863	491863	+	cysA	t0417	sulfate/thiosulfate transporter subunit	1945	1689	3306	65281	59222	192709	80	96	11519	12078	901	383232	647229	29691	206	322	2.1721e-10	5.74907e-09	3.35417	1.74595
491984	491984	492895	492895	+	cysM	t0418	cysteine synthase B	1364	1241	1575	45782	43516	91782	58	66	3418	4244	1116	113714	227449	36775	88	138	2.30868e-05	0.000433572	2.09091	1.06413
	493305	492928	492928	-	-	t0419	hypothetical protein	163	111	72	5496	3913	4201	11	12	78	63	97	2613	3398	3218	5	8	0.0908277	1	0.666667	-0.584963
494097	494083	493364	493362	-	-	t0420	glutamine amidotransferase	500	508	371	16805	17810	21663	24	26	351	227	388	11696	12213	12810	12	16	0.222067	1	0.615385	-0.70044
495390	495390	494098	494098	-	ptsJ	t0421	transcriptional regulator	505	538	283	16979	18862	16536	13	13	316	186	313	10538	10000	10316	5	7	0.0540948	1	0.538462	-0.893085
	496336	496575	496582	+	-	t0422	hypothetical protein	218	267	134	7322	9388	7842	33	34	135	89	197	4522	4777	6507	16	21	0.0588541	1	0.617647	-0.695145
495473	495473	496339		+	pdxK	t0423	pyridoxal kinase	1059	1155	569	35555	40500	33184	41	41	583	445	818	19420	23890	26960	19	27	0.163077	1	0.658537	-0.602665
497274	497234	496725	496703	-	crr	t0424	PTS system glucose-specific transporter subunit	11333	10931	7193	380308	383149	419174	738	772	9968	6551	10860	331606	351080	357881	490	680	0.781705	1	0.880829	-0.183066
499002	499002	497275	497275	-	-	t0425	phosphoenolpyruvate-protein phosphotransferase	33118	33646	20866	1111371	1179342	1215972	648	676	30692	22084	33821	1021025	1183420	1114512	457	640	0.421859	1	0.946746	-0.0789513
499313	499308	499051	499003	-	ptsH	t0426	PTS system phosphohistidinoprotein-hexose phosphotransferase subunit Hpr	20189	20144	11541	677501	706095	672562	2570	2656	18043	12943	18796	600241	693580	619378	1763	2471	0.340033	1	0.930346	-0.10416
500802	500663	499692	499592	-	cysK	t0427	cysteine synthase A	19455	14951	35085	652876	524062	2044624	912	1104	134575	73030	7506	4476910	3913401	247346	2044	2962	0.00704172	0.0824802	2.68297	1.42383
501804	501797	501036	501009	-	cysZ	t0428	sulfate transport protein CysZ	588	512	265	19761	17976	15480	22	23	638	343	442	21225	18408	14591	17	23	0.1374	1	1	0
501995	502029	503015	503048	+	-	t0429	cell division protein ZipA	7218	7271	4692	242222	254891	273426	248	260	7595	5016	6922	252668	268805	228107	180	253	0.250957	1	0.973077	-0.0393742
505104	505104	505322	505322	+	ypeB	t0430	hypothetical protein	141	137	109	4761	4829	6386	22	24	163	102	134	5434	5499	4418	16	23	0.862639	1	0.958333	-0.0614005
503086	503087	505102	505103	+	ligA	t0431	NAD-dependent DNA ligase LigA	3626	3873	2646	121705	135759	154229	64	68	4029	2688	4301	134036	144089	141741	49	69	0.390254	1	1.01471	0.0210616
506317	506317	505319	505312	-	yfeH	t0432	hypothetical protein	539	578	353	18102	20279	20619	18	19	426	329	599	14204	17671	19758	12	17	0.484643	1	0.894737	-0.160465
	506407	507333		+	-	t0433	transcriptional regulator	163	212	115	5490	7447	6703	6	7	190	118	216	6325	6358	7131	5	7	0.987183	1	1	0
	508156	507395		-	yfeN	t0434	hypothetical protein	16	8	5	537	286	320	0	0	10	15	11	358	856	393	0	0	0.00462298	1	#DIV/0!	#DIV/0!
	508412	509245		+	xapA	t0435	purine nucleoside phosphorylase	12	6	1	428	238	99	0	0	4	6	15	134	337	496	0	0	0.104058	1	#DIV/0!	#DIV/0!
	509300	510556		+	xapB	t0436	xanthosine permease	37	37	19	1258	1330	1111	0	0	29	12	20	989	650	687	0	0	0.00288066	1	#DIV/0!	#DIV/0!
	510825	511709		+	xapR	t0437	DNA-binding transcriptional activator XapR	68	56	51	2308	1979	3006	2	2	59	38	72	1975	2042	2393	1	2	0.809472	1	1	0
511947			511872	-	-	t0438	Lys tRNA	122	84	48	4097	2959	2803	42	43	141	69	48	4699	3703	1612	31	43	0.901953	1	1	0
512027			511952	-	-	t0439	Val tRNA	435	316	154	14619	11083	8976	152	152	539	271	210	17938	14556	6947	123	172	0.129665	0.846844	1.13158	0.178337
512144			512069	-	-	t0440	Val tRNA	1433	1191	434	48113	41750	25344	515	505	1582	816	609	52641	43760	20079	363	510	0.293352	1	1.0099	0.0142139
512265			512190	-	-	t0441	Val tRNA	972	821	282	32622	28802	16457	349	341	1143	589	473	38045	31610	15586	266	373	0.121449	0.811933	1.09384	0.129404
512486	512524	513939	513964	+	gltX	t0442	glutamyl-tRNA synthetase	10722	11032	7608	359819	386719	443379	264	280	9876	7902	10718	328561	423469	353192	183	260	0.653166	1	0.928571	-0.106915
514385	514385	513993	513993	-	yfeD	t0443	hypothetical protein	2014	1812	654	67606	63514	38122	145	143	1426	659	1535	47469	35360	50582	84	113	0.964182	1	0.79021	-0.339692
514764	514749	514387	514386	-	yfeC	t0444	hypothetical protein	2600	2545	921	87279	89232	53689	213	211	1666	832	2041	55423	44593	67261	114	153	0.730333	1	0.725118	-0.463711
514971			515046	+	-	t0445	Ala tRNA	412	360	136	13851	12637	7951	153	151	338	227	190	11271	12181	6290	91	130	0.975979	1	0.860927	-0.216037
515089			515164	+	-	t0446	Ala tRNA	183	155	64	6169	5460	3780	68	67	139	85	65	4656	4578	2148	35	49	0.215353	1	0.731343	-0.451379
515353	515355	517544	517560	+	yfeA	t0447	hypothetical protein	1202	1146	620	40361	40169	36182	17	17	722	654	1230	24024	35048	40557	10	15	0.770184	1	0.882353	-0.180572
518815	518799	517597	517597	-	nupC	t0448	nucleoside permease NupC	5450	4509	4904	182910	158062	285827	157	173	5860	7311	6106	194973	391787	201213	146	218	0.036061	0.339767	1.26012	0.333556
	519142	520383		+	mntH	t0449	manganese transport protein MntH	137	121	97	4622	4253	5655	3	3	148	100	138	4950	5365	4573	2	3	0.926099	1	1	0
520798	520770	520444	520441	-	-	t0450	hypothetical protein	420	378	244	14113	13251	14229	40	42	469	313	646	15609	16796	21317	39	54	0.013743	0.149163	1.28571	0.36257
521885	521882	520884	520849	-	-	t0451	ion-channel protein	1077	1068	603	36148	37449	35166	35	36	982	572	1358	32676	30674	44767	26	36	0.328864	1	1	0
	522062	523714		+	-	t0452	decarboxylase	223	161	104	7516	5645	6117	3	3	330	87	355	10988	4677	11719	4	5	0.0719245	1	1.66667	0.736966
	524969	523734		-	-	t0453	hypothetical protein	261	253	209	8782	8894	12232	7	8	334	140	296	11124	7537	9777	5	7	0.738615	1	0.875	-0.192645
525165	525173	526138	526218	+	glk	t0454	glucokinase	4356	5188	2840	146188	181878	165500	163	170	5444	2806	5261	181128	150374	173389	127	174	0.395465	1	1.02353	0.0335526
526810	526861	528099	528243	+	-	t0455	aminotransferase	3999	3432	2624	134206	120321	152970	103	109	5111	2894	5793	170029	155103	190903	101	138	0.0970668	0.711003	1.26606	0.34034
528276	528278	528736	528758	+	tnpA	t0456	insertion sequence element IS200 transposase	5482	5501	2762	183980	192843	160994	382	390	4928	4655	6348	163956	249446	209211	316	452	0.123206	0.821252	1.15897	0.212849
	530252	529332		-	-	t0457	lipid A biosynthesis palmitoleoyl acyltransferase	70	46	66	2365	1644	3893	2	2	42	33	45	1420	1814	1507	1	1	0.000148049	1	0.5	-1
530728	530773	531015	531114	+	-	t0458	hypothetical protein	147	163	81	4949	5726	4753	20	21	131	67	218	4358	3629	7208	15	20	0.943664	1	0.952381	-0.0703893
	532645	531254		-	pgtP	t0459	phosphoglycerate transporter protein	59	47	35	2008	1679	2090	1	1	53	19	81	1789	1056	2670	1	1	0.716145	1	1	0
533081	533081	534274		+	pgtC	t0460	phosphoglycerate transport regulatory protein PgtC	407	339	220	13658	11916	12878	10	10	416	215	371	13842	11531	12244	7	10	0.479257	1	1	0
	534271	536277		+	pgtB	t0461	phosphoglycerate transport system sensor protein PgtB	1244	973	562	41771	34105	32752	17	18	997	581	1026	33198	31166	33809	11	16	0.569791	1	0.888889	-0.169925
	536267	537514	537514	+	pgtA	t0462	phosphoglycerate transport system transcriptional regulator PgtA	1494	1254	592	50167	43965	34535	34	34	1181	771	1315	39290	41360	43346	23	33	0.355425	1	0.970588	-0.0430687
537782	537782	538720	538720	+	pgtE	t0463	outer membrane protease	283	210	111	9519	7370	6512	8	8	121	132	271	4025	7094	8943	5	7	0.522628	1	0.875	-0.192645
542123	542123	540201	540201	-	-	t0466	lipopolysaccharide modification acyltransferase	1294	2055	1178	43435	72062	68670	30	31	912	1487	1151	30351	79698	37960	16	25	0.93395	1	0.806452	-0.31034
542752	542752	542363		-	gtrA	t0468	bactoprenol-linked glucose transferase	166	136	56	5574	4786	3301	11	11	145	130	91	4842	6983	3010	8	12	0.739988	1	1.09091	0.125531
543919			543845	-	-	t0470	Arg tRNA	28	26	19	968	930	1121	12	13	28	13	20	943	724	665	7	10	0.177127	1	0.769231	-0.378512
	544936	543995		-	yfdC	t0471	hypothetical protein	104	118	51	3490	4169	2977	3	3	127	90	145	4255	4863	4785	3	4	0.254491	1	1.33333	0.415037
545078	545225	545980	546071	+	vacJ	t0472	VacJ lipoprotein	7989	7021	4070	268105	246099	237230	322	331	6716	4717	7716	223437	252800	254268	231	322	0.244717	1	0.97281	-0.0397705
547385	547348	546041	546031	-	fadL	t0473	long-chain fatty acid outer membrane transporter	2633	3077	3138	88384	107868	182903	86	96	2424	1497	3573	80662	80219	117752	52	71	0.66203	1	0.739583	-0.435215
547683	547719	548003	548003	+	-	t0474	hypothetical protein	2116	2577	1005	71033	90343	58619	255	257	982	752	1419	32668	40301	46791	100	140	0.0729582	0.591772	0.544747	-0.876342
419490	419468	418974	418974	-	-	t04740	hypothetical protein	341	382	238	11443	13423	13921	24	26	652	487	329	21717	26098	10844	27	39	0.000716006	1	1.5	0.584963
420007	419905	419732	419732	-	-	t04745	hypothetical protein	372	385	200	12509	13515	11676	70	72	273	137	305	9108	7362	10053	37	50	0.20195	1	0.694444	-0.526069
548162	548181	549491		+	fadI	t0475	3-ketoacyl-CoA thiolase	1256	768	687	42154	26938	40079	26	27	6641	1755	9405	220930	94077	309946	123	158	4.53653e-64	2.63235e-62	5.85185	2.54889
	549491	551638	551638	+	fadJ	t0476	multifunctional fatty acid oxidation complex subunit alpha	2551	1956	1241	85626	68581	72348	34	35	10692	2473	13805	355699	132517	454915	114	146	1.42127e-20	5.27267e-19	4.17143	2.06054
551843	551847	552332	552424	+	-	t0477	phosphohistidine phosphatase	1891	1475	845	63484	51718	49282	110	112	1811	848	1775	60258	45481	58490	83	112	0.270045	1	1	0
552935	552932	552381	552381	-	-	t0478	hypothetical protein	539	587	359	18102	20593	20954	34	36	551	330	457	18357	17687	15087	22	30	0.565992	1	0.833333	-0.263034
553085	553098	554030	554030	+	-	t0479	N5-glutamine S-adenosyl-L-methionine-dependent methyltransferase	5009	5278	3147	168097	185017	183444	184	191	3669	3115	4135	122080	166964	136285	106	151	0.998148	1	0.790576	-0.339024
554031	554066	555151	555151	+	aroC	t0480	chorismate synthase	4773	6282	3313	160193	220207	193107	168	176	4624	3795	5931	153852	203392	195451	120	169	0.445444	1	0.960227	-0.0585522
555152	555155	555979		+	mepA	t0481	penicillin-insensitive murein endopeptidase	1239	1382	940	41604	48461	54781	55	58	1383	1022	1231	46027	54809	40579	40	57	0.268472	1	0.982759	-0.025091
	555979	556788	556788	+	yfcA	t0482	hypothetical protein	588	743	454	19742	26045	26510	28	29	729	562	641	24257	30120	21147	21	31	0.215849	1	1.06897	0.0962153
557296	557370	557645	557645	+	-	t0484	hypothetical protein	435	551	273	14629	19324	15940	58	60	430	399	363	14306	21391	11990	39	57	0.329762	1	0.95	-0.0740006
559707	559697	557697	557692	-	mnmC	t0485	5-methylaminomethyl-2-thiouridine methyltransferase	1425	1568	940	47820	54964	54781	25	26	1365	970	2580	45437	52018	85025	22	30	0.0745624	1	1.15385	0.206451
559835	559857	561071	561108	+	fabB	t0486	3-oxoacyl-ACP synthase	20724	22605	11566	695449	792345	674015	577	593	11759	10054	52893	391185	538786	1742959	555	733	0.213506	1	1.23609	0.305781
	561169	561825		+	-	t0487	hypothetical protein	106	75	42	3586	2642	2475	4	4	54	34	117	1821	1829	3881	2	3	0.457362	1	0.75	-0.415037
	562410	561892		-	-	t0488	lipoprotein	19	18	7	641	657	434	1	1	15	8	19	530	456	639	0	1	0.921807	1	1	0
	727928	728182	728182	+	-	t04885	hypothetical protein	57	63	27	1922	2212	1630	7	7	68	33	62	2263	1791	2073	5	8	0.216797	1	1.14286	0.192645
	562778	562410		-	-	t0489	hypothetical protein	13	4	5	442	156	341	0	0	6	2	12	202	149	423	0	0	0.27197	1	#DIV/0!	#DIV/0!
	563195	562947		-	-	t0490	DNA-binding protein	2	4	3	70	148	196	0	0	3	0	3	100	45	131	0	0	0.0313333	1	#DIV/0!	#DIV/0!
	563367	563741		+	-	t0491	bacteriophage protein	70	42	33	2368	1476	1961	4	5	34	32	56	1137	1753	1863	3	4	0.350415	1	0.8	-0.321928
	771920	772828		+	-	t04910	bifunctional sterol desaturase/short chain dehydrogenase	161	143	87	5405	5039	5089	5	5	120	67	113	4014	3605	3729	3	4	0.198051	1	0.8	-0.321928
563826	563921	565099	565152	+	-	t0492	hypothetical protein	1174	1091	673	39401	38242	39267	31	33	982	786	1082	32682	42119	35663	22	31	0.472287	1	0.939394	-0.0901978
566127	566097	565096	565070	-	flk	t0493	flagella biosynthesis regulator	1225	1080	819	41135	37877	47783	39	42	1059	774	1160	35235	41487	38237	27	38	0.565149	1	0.904762	-0.14439
566180	566201	567337	567337	+	pdxB	t0494	erythronate-4-phosphate dehydrogenase	7737	7794	4749	259662	273196	276770	227	237	5970	5120	6598	198604	274391	217448	142	202	0.565274	1	0.852321	-0.230532
567394	567405	568418		+	usg	t0495	semialdehyde dehydrogenase	4462	4695	3617	149739	164575	210815	160	172	3385	3772	4503	112611	202162	148413	105	152	0.724547	1	0.883721	-0.178337
	568418	569230	569272	+	truA	t0496	tRNA pseudouridine synthase A	1676	2188	1371	56271	76726	79907	82	87	1550	1942	2092	51565	104068	68941	62	92	0.275045	1	1.05747	0.0806185
569273	569279	569938	570045	+	dedA	t0497	hypothetical protein	878	958	708	29472	33614	41277	49	52	654	797	792	21777	42716	26124	31	45	0.704844	1	0.865385	-0.208587
570080	570088	571002	571002	+	accD	t0498	acetyl-CoA carboxylase subunit beta	8032	7384	5303	269541	258848	309050	289	305	6048	4612	5543	201220	247152	182664	162	229	0.996432	1	0.75082	-0.413462
	957844	958059		+	-	t04980	DNA binding protein	4	11	4	152	407	289	1	1	9	5	13	312	281	450	1	1	0.103478	1	1	0
	958089	958400		+	-	t04985	hypothetical protein	14	26	11	498	934	658	2	2	16	17	26	538	942	864	1	2	0.196412	1	1	0
571003	571070	572338		+	folC	t0499	bifunctional folylpolyglutamate synthase/ dihydrofolate synthase	4506	4841	3034	151231	169712	176823	124	130	4026	3363	4277	133950	180221	140958	84	119	0.640844	1	0.915385	-0.12755
	958400	958801		+	-	t04990	hypothetical protein	17	14	6	585	502	389	1	1	22	13	17	745	703	577	1	1	0.00794146	1	1	0
	958818	959105		+	-	t04995	hypothetical protein	20	11	6	692	405	371	1	1	11	22	22	385	1221	725	1	2	0.000176906	1	2	1
	572328	573002	573002	+	dedD	t0500	hypothetical protein	3535	3544	2191	118655	124230	127689	175	182	3190	2359	3415	106143	126417	112534	121	170	0.68466	1	0.934066	-0.0984037
	959191	959484		+	-	t05000	hypothetical protein	16	6	6	569	219	357	1	1	7	7	11	253	419	366	0	1	0.76158	1	1	0
	959597	959992		+	-	t05005	hypothetical protein	3	6	5	121	235	292	0	0	5	6	5	194	341	195	0	0	0.681087	1	#DIV/0!	#DIV/0!
573301	573313	573801	573838	+	cvpA	t0501	colicin V production protein	2714	2337	1645	91100	81922	95882	175	183	1734	1678	1940	57704	89957	63959	100	144	0.912425	1	0.786885	-0.345775
	960382	960089		-	-	t05010	hypothetical protein	8	0	0	276	30	46	0	0	4	2	3	165	129	104	0	0	0.890452	1	#DIV/0!	#DIV/0!
961175	961175	961819	961827	+	-	t05015	hypothetical protein	1582	1612	707	53104	56515	41222	77	77	1712	936	1430	56966	50164	47129	57	79	0.189361	1	1.02597	0.0369942
573839	573839	575356	575557	+	purF	t0502	amidophosphoribosyltransferase	6059	6559	5061	203358	229933	294931	148	159	4332	4787	6388	144129	256527	210527	93	134	0.665168	1	0.842767	-0.246794
	963406	961895		-	-	t05020	conjugal transfer protein	21	17	23	733	598	1352	0	0	13	7	10	457	426	352	0	0	1.21983e-07	1	#DIV/0!	#DIV/0!
	965065	965574		+	-	t05025	hypothetical protein	10	14	9	349	492	552	0	0	6	2	7	224	147	245	0	0	1.25428e-08	1	#DIV/0!	#DIV/0!
576819	576819	575392	575392	-	-	t0503	transcriptional regulator	1794	2202	1050	60217	77212	61245	45	46	938	646	1667	31221	34664	54938	20	28	0.203101	1	0.608696	-0.716207
	965621	966136		+	-	t05030	hypothetical protein	7	5	4	264	191	257	0	0	7	0	5	240	0	169	0	0	0.000631457	1	#DIV/0!	#DIV/0!
	966220	966543		+	-	t05035	hypothetical protein	3	6	0	126	214	22	0	0	8	1	2	283	84	72	0	0	0.64988	1	#DIV/0!	#DIV/0!
	577030	578427		+	-	t0504	amino acid decarboxylase	187	92	61	6289	3239	3585	3	3	68	74	91	2262	4011	3029	1	2	0.138438	1	0.666667	-0.584963
	966855	968279		+	-	t05040	hypothetical protein	69	57	36	2343	2029	2110	1	1	46	66	84	1558	3537	2774	1	1	0.0227592	1	1	0
	968796	969110		+	-	t05045	hypothetical protein	3	1	0	133	36	22	0	0	2	0	2	80	22	92	0	0	0.918774	1	#DIV/0!	#DIV/0!
578518	578518	579939		+	-	t0505	amino acid transporter	399	340	217	13394	11944	12670	8	8	228	212	385	7595	11386	12715	5	7	0.863426	1	0.875	-0.192645
	969138	970553		+	-	t05050	hypothetical protein	88	107	43	2959	3759	2538	2	2	110	64	132	3688	3481	4349	1	2	0.304675	1	1	0
579940	579941	581044	581044	+	-	t0506	hypothetical protein	872	698	450	29273	24489	26224	23	24	659	489	973	21930	26256	32072	17	24	0.287773	1	1	0
976039	976062	977450	977563	+	-	t05060	hypothetical protein	7608	8220	4197	255317	288142	244590	184	189	5661	4761	7772	188339	255127	256138	119	167	0.450267	1	0.883598	-0.178538
978777	978771	977497	977497	-	-	t05065	hypothetical protein	1735	2215	1044	58238	77645	60873	50	51	1795	1008	1838	59729	54065	60587	33	45	0.666388	1	0.882353	-0.180572
581045	581108	582397	582397	+	-	t0507	amino acid permease	687	628	340	23054	22046	19838	16	16	516	380	559	17174	20385	18423	10	14	0.632385	1	0.875	-0.192645
582398	582541	583110	583110	+	ubiX	t0508	3-octaprenyl-4-hydroxybenzoate carboxy-lyase	529	528	354	17766	18519	20656	31	33	567	292	488	18864	15698	16104	21	29	0.437291	1	0.878788	-0.186413
583278	583399	584181	584190	+	argT	t0509	lysine-arginine-ornithine-binding periplasmic protein	556	302	308	18667	10613	17962	19	20	2905	506	3289	96657	27164	108383	77	98	1.56449e-68	9.97306e-67	4.9	2.29278
584419	584419	585201	585201	+	hisJ	t0510	histidine-binding periplasmic protein	3892	3934	3077	130637	137908	179354	177	190	5441	3354	6288	181007	179744	207227	175	241	0.0792077	0.628937	1.26842	0.343034
585202	585384	586070		+	hisQ	t0511	histidine transport system permease	490	425	247	16444	14919	14408	21	22	742	454	655	24708	24342	21614	24	34	0.000256772	1	1.54545	0.628031
	586067	586774	586780	+	hisM	t0512	histidine transport system permease	387	331	207	13000	11622	12106	16	17	653	331	586	21729	17783	19313	20	27	0.000176203	1	1.58824	0.667425
	1100728	1100946		+	-	t05125	hypothetical protein	3	7	4	129	268	236	0	0	4	5	4	153	282	151	0	0	0.487147	1	#DIV/0!	#DIV/0!
586785	586785	587561	587652	+	hisP	t0513	histidine/lysine/arginine/ornithine transporter subunit	626	562	395	21038	19715	23038	26	27	1145	588	1164	38110	31517	38362	34	46	5.00748e-06	1	1.7037	0.768674
588545	588506	587613	587613	-	-	t0514	hypothetical protein	535	639	388	17973	22412	22635	22	23	508	256	540	16926	13734	17800	13	18	0.894008	1	0.782609	-0.353637
	589277	588630		-	-	t0515	glutathione-S transferase	30	33	19	1015	1176	1116	1	1	23	17	30	792	935	1019	1	1	0.30881	1	1	0
589406	589420	590064	590119	+	-	t0516	glutathione-S transferase	1183	1181	613	39730	41408	35749	59	60	1231	730	1523	40971	39126	50199	49	67	0.110725	0.759306	1.11667	0.159199
590120	590120	590671	590719	+	-	t0517	phosphodiesterase	3246	3129	1616	108956	109696	94207	185	188	3190	2327	3191	106129	124709	105154	144	202	0.407436	1	1.07447	0.103623
590728	590728	591282	591376	+	-	t0518	hypothetical protein	3187	2965	1668	106972	103940	97208	180	185	3736	2680	3247	124297	143616	107006	159	225	0.183648	1	1.21622	0.2824
	1169137	1167593		-	-	t05185	cytochrome bd-II oxidase subunit 1	42	47	19	1429	1672	1130	0	0	37	29	48	1248	1589	1583	0	0	0.323234	1	#DIV/0!	#DIV/0!
592338	592307	591288	591288	-	-	t0519	transcriptional regulator	553	780	301	18585	27368	17545	20	20	736	295	608	24490	15860	20052	14	19	0.303625	1	0.95	-0.0740006
592553	592560	593003	593003	+	-	t0520	sugar phosphotransferase subunit IIA	475	523	117	15958	18332	6844	32	30	3733	110	708	124190	5921	23335	94	115	2.71678e-33	1.1938e-31	3.83333	1.9386
593004	593084	593356	593356	+	-	t0521	sugar phosphotransferase subunit IIB	600	358	126	20140	12564	7396	50	48	5505	65	561	183134	3511	18487	207	250	3.58594e-69	2.31857e-67	5.20833	2.38082
1236571	1236419	1236243	1236115	-	-	t05210	hypothetical protein	360	241	126	12094	8471	7352	52	52	843	110	437	28062	5941	14410	72	91	0.000102342	0.00181648	1.75	0.807355
593357	593371	594768		+	ulaA	t0522	PTS system ascorbate-specific transporter subunit IIC	2519	1412	524	84558	49510	30547	40	39	23841	365	2693	793124	19605	88745	177	214	3.11946e-49	1.5515e-47	5.48718	2.45606
	594765	595595		+	-	t0523	transketolase N-terminal section	2734	1364	577	91776	47822	33650	72	69	28263	423	3155	940249	22715	103971	353	427	1.18646e-59	6.39279e-58	6.18841	2.62957
	595588	596541	596547	+	-	t0524	transketolase C-terminal section	2728	1334	634	91554	46784	36967	63	61	30201	486	3176	1004703	26061	104686	327	396	6.49627e-66	4.08363e-64	6.4918	2.69862
598110	598110	596590	596590	-	-	t0525	hypothetical protein	413	448	97	13884	15729	5676	8	7	68	82	89	2286	4439	2948	1	2	1.80093e-14	1	0.285714	-1.80735
600535	600472	598328	598328	-	pta	t0526	phosphate acetyltransferase	18046	15840	10706	605600	555223	623905	265	277	6706	6856	9958	223106	367402	328146	100	142	0.115608	0.784469	0.512635	-0.963995
1390193	1390193	1390038	1389958	-	-	t05265	beta-lactam resistance protein	277	282	98	9313	9889	5756	53	53	288	174	149	9597	9328	4942	36	50	0.964443	1	0.943396	-0.0840643
601958	601751	600549	600536	-	ackA	t0527	acetate kinase	13051	11968	6668	437964	419522	388629	336	345	3762	4183	5420	125164	224200	178634	101	146	0.00551038	0.0670429	0.423188	-1.24063
601976	602091	602546	602556	+	-	t0528	hypothetical protein	580	538	327	19468	18866	19095	40	41	440	345	518	14667	18519	17101	26	36	0.492815	1	0.878049	-0.187627
	1408967	1409335		+	-	t05280	Tail collar domain-containing protein	41	23	14	1378	825	821	2	2	35	24	36	1193	1295	1189	2	3	0.0320093	1	1.5	0.584963
1409346	1409346	1409849		+	-	t05285	Tail collar domain-containing protein	1390	1268	733	46652	44449	42729	86	88	941	677	1327	31331	36283	43741	53	73	0.846249	1	0.829545	-0.269607
602591	602629	603123	603123	+	-	t0529	hypothetical protein	3892	3566	1942	130625	125008	113189	242	248	4087	1725	3977	135978	92468	131079	180	242	0.562857	1	0.975806	-0.0353331
	1410844	1410473		-	-	t05290	Tail collar domain-containing protein	16	18	8	541	648	476	1	1	22	10	23	736	541	774	1	1	0.0619169	1	1	0
	1436394	1437560		+	-	t05295	transposase B subunit; phage-associated protein	70	77	36	2355	2732	2138	2	2	65	40	91	2181	2171	3027	1	2	0.352523	1	1	0
603124	603134	603793	603793	+	-	t0530	phosphatase	3595	3279	1907	120666	114967	111184	170	175	3805	1650	3568	126601	88435	117584	124	167	0.6438	1	0.954286	-0.0675068
603794	603869	605695	605695	+	-	t0531	sodium/sulfate transporter	1354	1417	703	45456	49687	40972	24	24	1207	668	1535	40167	35831	50602	17	23	0.420131	1	0.958333	-0.0614005
606386	606386	605787	605653	-	-	t0532	hypothetical protein	391	457	255	13144	16041	14912	23	24	487	244	476	16208	13086	15709	18	25	0.264484	1	1.04167	0.0588937
607724	607694	606480	606480	-	-	t0533	aminotransferase	2014	1985	1332	67617	69605	77671	56	58	2160	1236	2016	71863	66239	66458	40	56	0.482389	1	0.965517	-0.0506261
608626	608626	609564	609564	+	lrhA	t0534	NADH dehydrogenase operon transcriptional regulator	2639	2029	1454	88576	71119	84761	83	86	550	714	777	18307	38294	25606	19	29	3.50889e-07	8.1862e-06	0.337209	-1.56828
	609644	609796		+	-	t0535	hypothetical protein	29	26	12	995	917	701	5	5	8	10	7	285	551	234	1	2	2.73764e-11	1	0.4	-1.32193
1512919	1512956	1513255	1513268	+	-	t05355	acyl carrier protein	355	570	226	11933	20000	13206	49	50	334	229	413	11113	12286	13638	29	41	0.883589	1	0.82	-0.286304
609909	610189	610632	610632	+	nuoA	t0536	NADH dehydrogenase subunit A	7593	5498	3760	254817	192737	219157	485	500	7684	5523	6334	255625	295966	208741	402	570	0.0736778	0.596539	1.14	0.189034
610633	610648	611310	611310	+	nuoB	t0537	NADH dehydrogenase subunit B	13602	9842	8202	456460	345002	478019	610	643	14254	11142	16793	474215	597053	553399	581	816	0.168408	1	1.26905	0.34375
611311	611397	613199	613199	+	nuoC	t0538	bifunctional NADH:ubiquinone oxidoreductase subunit C/D	39417	34271	32041	1322764	1201272	1867230	749	811	40960	35066	57955	1362611	1879051	1909772	677	952	0.730504	1	1.17386	0.23126
613200	613202	613702		+	nuoE	t0539	NADH dehydrogenase subunit E	13819	13455	12015	463761	471625	700222	1001	1088	14589	13026	21244	485358	698059	700043	889	1253	0.239432	1	1.15165	0.203708
	613699	615036	615066	+	nuoF	t0540	NADH dehydrogenase I subunit F	26076	25444	24775	875065	891877	1443773	728	799	27296	23224	39003	908068	1244515	1285272	610	856	0.343548	1	1.07134	0.0994153
615067	615067	617793		+	nuoG	t0541	NADH dehydrogenase subunit G	49178	48458	47199	1650302	1698530	2750525	678	745	49202	41985	71587	1636807	2249820	2358987	544	763	0.716922	1	1.02416	0.0344426
	617790	618767	618767	+	nuoH	t0542	NADH dehydrogenase subunit H	13687	14672	12784	459315	514287	744994	537	585	13953	12452	19336	464197	667290	637191	426	602	0.289483	1	1.02906	0.0413269
618768	618782	619324	619333	+	nuoI	t0543	NADH dehydrogenase subunit I	10322	11200	9159	346400	392599	533773	721	781	10057	9489	13789	334595	508523	454411	560	796	0.392978	1	1.01921	0.0274459
	1659775	1660092		+	-	t05435	hypothetical protein	0	0	0	0	0	0	0	0	0	0	0	0	0	0	0	0	1	1	#DIV/0!	#DIV/0!
619334	619335	619889		+	nuoJ	t0544	NADH dehydrogenase subunit J	8952	10535	8091	300419	369274	471503	634	685	8904	8309	12211	296225	445279	402409	483	687	0.429377	1	1.00292	0.00420611
1674112	1674119	1674298	1674298	+	-	t05445	hypothetical protein	457	440	192	15366	15435	11228	77	77	429	209	325	14291	11210	10720	49	67	0.96488	1	0.87013	-0.200697
	619886	620188		+	nuoK	t0545	NADH dehydrogenase subunit K	2913	3205	2731	97772	112366	159189	373	406	3047	2454	3932	101376	131547	129591	284	398	0.543426	1	0.980296	-0.0287113
	620185	622026	622325	+	nuoL	t0546	NADH dehydrogenase subunit L	21046	24233	20974	706274	849399	1222279	459	502	21882	18904	30122	727952	1012988	992604	351	494	0.339125	1	0.984064	-0.0231763
622326	622340	623869	623875	+	nuoM	t0547	NADH dehydrogenase subunit M	15008	18007	13798	503649	631193	804103	390	422	14398	14141	23035	479004	757796	759083	307	434	0.296901	1	1.02844	0.040452
623876	623876	625333	625341	+	nuoN	t0548	NADH dehydrogenase subunit N	13099	14946	13088	439573	523893	762747	360	394	12660	11249	17701	421168	602833	583306	260	367	0.38544	1	0.931472	-0.102416
626497	626478	625474	625406	-	-	t0549	receptor/regulator protein	8657	6336	5760	290525	222120	335666	264	281	10470	12827	19693	348304	687387	648937	389	558	0.0012644	0.0176083	1.98577	0.989695
627462	627461	626544	626544	-	-	t0550	ribonuclease Z	322	292	230	10815	10244	13419	11	12	348	203	444	11596	10881	14636	9	13	0.235483	1	1.08333	0.115477
	1872684	1873046		+	-	t05500	anti-adapter protein IraM	8	7	0	294	264	20	0	0	9	1	2	328	103	91	0	0	0.364686	1	#DIV/0!	#DIV/0!
627462	627522	627983	627983	+	-	t0551	hypothetical protein	682	901	226	22886	31600	13199	50	48	572	497	1179	19036	26670	38878	44	61	0.0154988	0.166621	1.27083	0.345775
	1896074	1895925		-	-	t05510	hypothetical protein	2	1	2	97	62	137	0	0	1	0	2	51	50	80	0	0	0.0387374	1	#DIV/0!	#DIV/0!
627992	628038	628343	628350	+	-	t0552	hypothetical protein	793	769	307	26638	26975	17947	78	77	738	424	970	24577	22722	31994	63	86	0.109142	0.752259	1.11688	0.159478
628444	628444	629739	629784	+	menF	t0553	menaquinone-specific isochorismate synthase	2056	1493	899	68997	52337	52401	43	44	974	1034	1435	32423	55456	47290	24	34	0.975071	1	0.772727	-0.371969
629819	629825	631495		+	menD	t0554	2-succinyl-5-enolpyruvyl-6-hydroxy-3-cyclohexene-1-carboxylate synthase	1483	1622	843	49769	56883	49169	30	31	683	737	947	22723	39532	31224	12	18	0.193402	1	0.580645	-0.784271
	631492	632250	632250	+	yfbB	t0555	acyl-CoA thioester hydrolase	2490	2544	1292	83577	89198	75309	106	108	2361	1498	2611	78549	80296	86055	77	107	0.47924	1	0.990741	-0.0134205
632251	632265	633122		+	menB	t0556	naphthoate synthase	11766	11019	7158	394853	386247	417176	446	465	11211	6854	12375	372979	367318	407808	323	446	0.581856	1	0.95914	-0.060187
	633122	634084		+	menC	t0557	O-succinylbenzoate synthase	9326	9045	5978	312985	317059	348392	323	338	8735	6041	9995	290607	323730	329380	234	326	0.330747	1	0.964497	-0.0521513
	634081	635448	635536	+	menE	t0558	O-succinylbenzoic acid--CoA ligase	4045	3699	2534	135753	129666	147684	96	100	3558	2629	3382	118386	140894	111463	63	90	0.719831	1	0.9	-0.152003
635546	635546	635803	636013	+	pmrD	t0559	polymyxin B resistance protein	1697	1901	1040	56980	66645	60660	229	238	1293	843	1983	43031	45214	65359	145	198	0.816294	1	0.831933	-0.265461
	636175	635798	635798	-	-	t0560	hypothetical protein	62	72	48	2098	2556	2829	6	6	111	72	56	3696	3863	1874	5	8	0.0257938	1	1.33333	0.415037
	636510	636175		-	-	t0561	hypothetical protein	257	343	176	8641	12035	10314	29	30	410	316	403	13667	16981	13285	30	43	0.00689506	1	1.43333	0.519374
	638153	636507		-	arnT	t0562	4-amino-4-deoxy-L-arabinose transferase	1035	1000	827	34760	35063	48244	22	23	1456	1020	1142	48437	54663	37655	20	28	0.0513792	1	1.21739	0.283793
	639049	638150		-	-	t0563	hypothetical protein	1537	1355	1578	51591	47525	91958	63	70	2050	1423	1950	68198	76286	64283	55	77	0.204415	1	1.1	0.137504
	641028	639046		-	-	t0564	bifunctional UDP-glucuronic acid decarboxylase/UDP-4-amino-4-deoxy-L-arabinose formyltransferase	5368	4805	5649	180157	168429	329234	101	113	7081	4547	7834	235566	243666	258156	89	123	0.105398	0.738804	1.0885	0.122336
642010	642008	641025		-	pmrF	t0565	undecaprenyl phosphate 4-deoxy-4-formamido-L-arabinose transferase	2171	1957	1958	72884	68625	114149	79	86	2644	1853	3089	87961	99321	101796	70	97	0.25453	1	1.12791	0.173648
643191	643150	642011	642011	-	-	t0566	UDP-4-amino-4-deoxy-L-arabinose--oxoglutarate aminotransferase	1537	1429	1438	51588	50116	83827	49	54	2301	1527	2008	76570	81868	66193	46	65	0.0882621	0.664682	1.2037	0.26748
643443	643443	644048	644048	+	ais	t0567	Ais protein	200	155	143	6731	5437	8349	10	11	178	112	136	5948	6020	4506	6	9	0.347764	1	0.818182	-0.289507
644527	644518	644093	644093	-	-	t0568	hypothetical protein	1111	1343	526	37313	47104	30685	89	90	1209	596	991	40248	31989	32660	60	82	0.566787	1	0.911111	-0.134301
644770	644797	645339	645339	+	-	t0569	hypothetical protein	2438	2193	1000	81840	76873	58297	132	133	1447	1534	1628	48146	82202	53676	77	112	0.809908	1	0.842105	-0.247928
645446	645454	646650	646650	+	-	t0570	competence damage-inducible protein A	1858	1805	1082	62380	63280	63063	50	52	2166	1172	1952	72079	62803	64351	40	55	0.257993	1	1.05769	0.08092
	646900	647682		+	-	t0571	transcriptional regulator	151	133	52	5090	4694	3065	5	5	184	62	223	6142	3370	7361	5	7	0.262222	1	1.4	0.485427
647683	647696	648901	648901	+	-	t0572	MR-MLE-family protein	858	565	329	28819	19828	19183	18	18	1106	354	1380	36820	18999	45488	21	28	0.000426982	1	1.55556	0.63743
	648957	650246	650246	+	-	t0573	transport protein	274	206	87	9210	7236	5104	5	5	314	134	357	10472	7208	11792	5	7	0.0785965	1	1.4	0.485427
650247	650272	651075	651075	+	-	t0574	aldolase	537	432	285	18035	15148	16664	19	20	600	247	711	19974	13248	23445	17	23	0.0453048	1	1.15	0.201634
651076	651081	651257	651257	+	-	t0575	hypothetical protein	90	71	44	3043	2502	2582	14	15	81	36	105	2711	1960	3485	11	15	0.756209	1	1	0
	652297	651344	651344	-	-	t0576	deubiquitinase	348	142	50	11696	4995	2956	7	6	67	42	121	2229	2283	4001	2	2	1.41234e-05	1	0.333333	-1.58496
652490	652490	652287		-	-	t0577	hypothetical protein	60	21	6	2028	764	360	5	5	8	5	19	269	269	655	1	1	1.02487e-13	1	0.2	-2.32193
	653982	652792	652731	-	glpC	t0578	sn-glycerol-3-phosphate dehydrogenase subunit C	33475	20042	4993	1123355	702516	290974	629	592	7287	3553	16551	242435	190432	545407	208	273	0.0601309	0.503055	0.461149	-1.1167
	655238	653979		-	glpB	t0579	anaerobic glycerol-3-phosphate dehydrogenase subunit B	28727	18934	5219	964005	663670	304160	537	511	6217	3397	15227	206844	182045	501797	178	235	0.0575423	0.491844	0.459883	-1.12066
656865	656856	655228		-	glpA	t0580	sn-glycerol-3-phosphate dehydrogenase subunit A	28931	27423	9305	970852	961230	542276	515	506	7675	4476	18985	255347	239875	625602	173	229	0.0567902	0.488655	0.452569	-1.14379
657011	657089	658447	658447	+	glpT	t0581	sn-glycerol-3-phosphate transporter	60940	47728	25703	2045005	1672935	1497837	1265	1279	44239	22420	48600	1471702	1201416	1601506	773	1048	0.629386	1	0.81939	-0.287378
658448	658452	659522	659660	+	glpQ	t0582	glycerophosphodiester phosphodiesterase	65206	47833	25844	2188165	1676617	1506088	1659	1671	44927	22369	49902	1494587	1198666	1644416	998	1350	0.610661	1	0.807899	-0.307752
660516	660516	659638	659638	-	-	t0583	transcriptional regulator	265	319	170	8896	11190	9954	10	11	412	162	314	13726	8695	10361	9	12	0.26705	1	1.09091	0.125531
	660678	661868		+	-	t0584	transmembrane transport protein	64	42	30	2176	1502	1758	1	1	29	28	29	977	1532	960	0	0	0.00180584	1	0	#NUM!
	2633169	2632909		-	-	t05840	hypothetical protein	13	12	7	444	430	439	1	1	5	7	13	196	388	452	0	1	0.259428	1	1	0
	662124	661870	661809	-	yfaE	t0585	2Fe-2S ferredoxin	660	844	831	22167	29586	48466	116	131	842	820	987	28019	43976	32547	95	136	0.190429	1	1.03817	0.0540398
663285	663254	662124		-	nrdB	t0586	ribonucleotide-diphosphate reductase subunit beta	6938	8084	7758	232841	283374	452111	257	285	7798	7783	10721	259438	417078	353313	212	303	0.182779	1	1.06316	0.0883559
665762	665652	663367	663290	-	nrdA	t0587	ribonucleotide-diphosphate reductase subunit alpha	14965	16136	15545	502218	565616	905936	260	287	16610	16029	20453	552581	858963	673999	212	304	0.285624	1	1.05923	0.0830206
	2737014	2736268	2736268	-	-	t05875	hypothetical protein	1590	1789	318	53369	62720	18569	63	60	1220	435	905	40595	23335	29824	31	41	0.546003	1	0.683333	-0.549339
666735	666735	666007	666006	-	ubiG	t0588	3-demethylubiquinone-9 3-methyltransferase	2221	1709	1253	74550	59903	73051	90	94	2039	1336	2135	67832	71629	70383	69	95	0.345351	1	1.01064	0.0152668
2737875	2737832	2737011		-	-	t05880	hypothetical protein	7508	9784	2091	251955	342958	121869	301	290	5971	2578	7284	198646	138153	240048	175	233	0.825029	1	0.803448	-0.315723
667517	667513	666818	666736	-	-	t0589	hypothetical protein	198	213	125	6668	7467	7323	9	10	159	124	278	5301	6692	9179	7	10	0.938108	1	1	0
	2769927	2770040		+	-	t05900	hypothetical protein	69	50	31	2348	1777	1821	17	17	43	32	38	1453	1753	1265	9	13	0.118359	1	0.764706	-0.387023
	669092	670294		+	-	t0591	MR-MLE-family protein	115	105	50	3866	3694	2922	2	2	62	74	86	2079	4012	2861	1	2	0.477489	1	1	0
670678	670704	673340	673525	+	gyrA	t0592	DNA gyrase subunit A	30915	33406	24628	1037446	1170946	1435245	430	460	27757	24577	32683	923391	1317004	1076985	294	419	0.490445	1	0.91087	-0.134684
673526	673526	673984	674006	+	tnpA	t0593	insertion sequence element IS200 transposase	5512	5592	2771	184971	196032	161528	386	393	5024	4815	6527	167154	258045	215111	325	465	0.0958502	0.706768	1.18321	0.242701
674170	674170	677016	677171	+	rcsC	t0594	hybrid sensory kinase in two-component regulatory system with RcsB and YojN	2989	3020	2140	100327	105857	124755	36	38	3934	2079	3148	130879	111453	103744	29	40	0.452242	1	1.05263	0.0740006
	2921006	2921491		+	-	t05940	hypothetical protein	18	14	8	628	505	518	1	1	15	11	13	529	589	447	0	1	0.88723	1	1	0
677785	677769	677119	677062	-	rcsB	t0595	transcriptional regulator RcsB	3207	2519	1836	107648	88297	107016	148	155	3714	2343	3034	123553	125569	99980	127	178	0.270264	1	1.14839	0.199609
680455	680455	677786	677786	-	yojN	t0596	phosphotransfer intermediate protein in two-component regulatory system with RcsBC	3692	3883	2271	123912	136107	132362	47	48	3873	2396	3460	128864	128433	114028	33	46	0.599583	1	0.958333	-0.0614005
681096	681183	682319	682319	+	ompC	t0597	porin	770695	681620	530112	25862597	23891718	30892125	22287	23643	556691	418768	741142	18519329	22440012	24422460	13771	19167	0.30782	1	0.810684	-0.302789
682320	682434	683486	683522	+	yojL	t0598	thiamine biosynthesis lipoprotein ApbE	1942	2320	1601	65170	81342	93306	71	75	1360	2333	2643	45258	125062	87117	54	81	0.306268	1	1.08	0.111031
3054684	3054684	3054920	3054923	+	-	t05980	hypothetical protein	194	197	121	6531	6923	7062	27	28	187	124	196	6251	6647	6465	19	27	0.790348	1	0.964286	-0.0524674
	3074514	3074720		+	-	t05985	hypothetical protein	7	15	11	249	558	661	2	2	17	13	19	566	712	632	2	3	0.0223978	1	1.5	0.584963
683524	683570	684628	684628	+	ada	t0599	ADA regulatory protein	734	955	746	24647	33493	43489	29	31	715	902	1096	23812	48359	36146	23	34	0.168228	1	1.09677	0.133267
3092798	3092798	3092517	3092517	-	-	t05990	hypothetical protein	101	92	75	3415	3240	4376	12	13	100	82	69	3331	4406	2301	8	11	0.725747	1	0.846154	-0.241008
684631	684631	685281	685281	+	alkB	t0600	AlkB protein	259	257	202	8699	9017	11793	14	15	258	251	384	8606	13466	12671	12	17	0.132282	1	1.13333	0.180572
685357	685357	687000		+	yojI	t0601	multidrug transporter membrane protein/ATP-binding protein	114	227	220	3838	7985	12862	4	5	798	537	433	26573	28781	14290	9	14	2.10974e-13	1	2.8	1.48543
687737	687703	687209	687093	-	eco	t0602	ecotin	3434	3266	2107	115241	114482	122794	227	237	2399	1550	3714	79817	83080	122415	140	192	0.891084	1	0.810127	-0.303781
	688598	688861		+	yojF	t0603	assembly protein for periplasmic nitrate reductase	1658	2111	306	55639	74021	17863	197	186	43	82	262	1431	4419	8637	13	18	9.01888e-195	1.45784e-192	0.0967742	-3.36923
	3132320	3131937	3131937	-	-	t06035	DNA replication/recombination/repair protein	329	283	67	11062	9947	3916	22	21	68	59	158	2286	3202	5213	6	9	6.16283e-05	1	0.428571	-1.22239
688095	688117	688608		+	napF	t0604	ferredoxin-type protein	2170	5785	1407	72844	202786	82015	242	242	124	240	910	4145	12885	30017	23	31	6.88202e-82	5.02388e-80	0.128099	-2.96467
3158728	3158728	3158225	3158155	-	-	t06040	ATP-dependent RNA helicase-like protein	643	547	355	21608	19195	20721	39	40	1110	629	728	36952	33757	23993	44	62	4.25567e-05	0.000782973	1.55	0.632268
	3176349	3175966		-	-	t06045	hypothetical protein	9	13	7	320	483	457	1	1	9	13	20	332	700	683	1	1	0.0049421	1	1	0
	688858	691344	691344	+	napA	t0605	nitrate reductase catalytic subunit	65753	41751	3499	2206510	1463462	203940	572	519	763	1125	5469	25402	60305	180226	26	35	1.27675e-163	1.8058e-161	0.0674374	-3.89031
3177444	3177444	3177298	3177226	-	-	t06050	hypothetical protein	152	216	92	5103	7590	5387	40	40	145	134	170	4843	7200	5628	28	40	0.909119	1	1	0
3197099	3197099	3196923		-	-	t06055	hypothetical protein TTC0453	31	105	48	1044	3713	2803	13	14	13	10	21	438	541	710	2	3	2.03041e-55	1	0.214286	-2.22239
691345	691351	692046		+	napG	t0606	quinol dehydrogenase periplasmic protein	6527	3772	244	219052	132244	14226	194	175	86	115	429	2868	6215	14149	8	11	0	0	0.0628571	-3.99178
	692033	692902	692902	+	napH	t0607	quinol dehydrogenase membrane protein	6304	3184	197	211555	111635	11522	142	128	79	120	381	2646	6441	12562	6	8	0	0	0.0625	-4
692903	693018	693467	693470	+	napB	t0608	citrate reductase cytochrome c-type subunit	8876	4447	318	297863	155879	18549	389	349	150	186	718	5011	10007	23687	21	28	2.44202e-286	4.80546e-284	0.0802292	-3.63973
693477	693477	694079	694099	+	napC	t0609	cytochrome c-type protein NapC	12473	6309	454	418565	221150	26464	409	368	274	320	1127	9134	17148	37159	25	35	1.92512e-158	2.56267e-156	0.0951087	-3.39428
3357835	3357809	3357084	3356978	-	-	t06090	hypothetical protein	2919	4106	1932	97966	143951	112605	157	162	1764	2721	2980	58691	145831	98205	93	138	0.961675	1	0.851852	-0.231326
694100	694100	694717		+	ccmA	t0610	cytochrome c biogenesis protein CcmA	7191	3121	318	241332	109418	18550	220	199	212	228	702	7071	12228	23148	16	22	4.76289e-123	4.49101e-121	0.110553	-3.17719
3396695	3396707	3396871	3396909	+	-	t06100	hypothetical protein	177	184	65	5953	6461	3811	33	32	74	68	76	2469	3688	2508	12	17	0.00252263	1	0.53125	-0.912537
	694714	695373	695373	+	ccmB	t0611	heme exporter protein B1	3515	1383	158	117963	48480	9222	98	88	100	92	268	3337	4964	8834	6	8	6.50939e-217	1.17846e-214	0.0909091	-3.45943
695374	695425	696162		+	ccmC	t0612	heme exporter protein C1	8999	3640	384	302013	127611	22429	226	204	323	308	883	10750	16557	29097	18	25	1.44452e-82	1.08965e-80	0.122549	-3.02857
	696159	696371		+	ccmD	t0613	heme exporter protein D1	2292	768	113	76936	26945	6602	191	172	78	75	206	2596	4050	6790	15	21	5.475e-113	4.95597e-111	0.122093	-3.03395
3489914	3489914	3489645	3489625	-	-	t06130	hypothetical protein	140	160	54	4704	5637	3188	16	16	145	43	111	4840	2307	3665	10	13	0.368049	1	0.8125	-0.29956
	3500854	3501087		+	-	t06135	hypothetical protein	4	8	1	141	298	85	0	0	3	1	0	119	75	28	0	0	3.05431e-06	1	#DIV/0!	#DIV/0!
	696368	696847		+	ccmE	t0614	cytochrome c-type biogenesis protein CcmE	5622	1621	280	188687	56851	16342	201	181	225	205	514	7504	11008	16947	17	24	3.51721e-91	2.84266e-89	0.132597	-2.91488
	3534845	3536047		+	-	t06145	ATP-dependent protease	158	185	97	5317	6488	5708	4	4	264	121	209	8796	6527	6902	4	6	0.316175	1	1.5	0.584963
	696844	698775		+	ccmF	t0615	cytochrome c-type biogenesis protein F1	8331	2399	484	279570	84110	28205	74	67	383	376	927	12756	20197	30552	7	10	2.39028e-45	1.16327e-43	0.149254	-2.74416
	3561467	3561252		-	-	t06150	hypothetical protein	37	51	18	1245	1820	1075	6	6	28	21	23	947	1156	766	3	4	0.0103817	1	0.666667	-0.584963
	698772	699329		+	dsbE	t0616	thiol:disulfide interchange protein	3460	972	183	116137	34085	10698	106	96	173	203	391	5757	10915	12892	12	17	2.78309e-45	1.32592e-43	0.177083	-2.4975
	3562549	3562271		-	-	t06160	hypothetical protein	26	46	30	892	1616	1751	4	5	28	17	18	936	942	598	2	2	0.000134355	1	0.4	-1.32193
	699326	700369	700370	+	ccmH	t0617	cytochrome c-type biogenesis protein H1	5572	1340	341	187005	46983	19905	89	81	374	258	611	12456	13868	20148	10	14	5.6108e-38	2.53945e-36	0.17284	-2.5325
701125	701060	700413	700412	-	narP	t0618	transcriptional regulator NarP	3101	2011	990	104094	70489	57737	120	119	628	1004	1440	20908	53805	47482	43	62	0.0536228	0.465906	0.521008	-0.940621
	702092	702352		+	-	t0619	hypothetical protein	7	3	1	244	123	66	0	0	0	1	2	0	98	92	0	0	1.93664e-05	1	#DIV/0!	#DIV/0!
3651255	3651255	3651085		-	-	t06195	hypothetical protein	19	26	14	663	934	865	4	4	50	17	26	1681	942	861	5	6	0.000919616	1	1.5	0.584963
	702747	702544		-	-	t0620	virulence protein MsgA-like protein	0	0	1	29	0	73	0	0	0	0	0	0	32	0	0	0	2.47475e-10	1	#DIV/0!	#DIV/0!
704510	704510	706876	706876	+	sspH	t0623	secreted effector protein	507	624	446	17021	21876	26006	8	9	800	467	826	26629	25064	27232	8	11	0.0184415	1	1.22222	0.289507
707573			707497	-	-	t0625	Pro tRNA	49	54	28	1658	1919	1645	21	22	98	32	37	3273	1758	1241	20	27	0.0308363	1	1.22727	0.295456
709414	709407	707647	707647	-	yejM	t0626	sulfatase	2002	1893	1308	67199	66374	76228	37	39	2107	1384	1768	70110	74204	58285	27	38	0.447059	1	0.974359	-0.0374747
709706	709666	709439	709423	-	yejL	t0627	hypothetical protein	1313	1251	680	44073	43868	39636	181	186	1483	1088	987	49357	58326	32555	143	205	0.111129	0.759773	1.10215	0.140321
709834	709846	710853	710855	+	yejK	t0628	nucleoid-associated protein NdpA	3316	3705	2424	111308	129868	141278	119	126	2259	2686	3097	75158	143982	102074	72	106	0.9662	1	0.84127	-0.249359
710859	710881	711501	711523	+	-	t0629	hypothetical protein	831	1206	595	27890	42284	34720	54	56	655	773	947	21809	41456	31220	34	50	0.568158	1	0.892857	-0.163499
711960	711894	711610	711585	-	rplY	t0630	50S ribosomal protein L25	9125	10929	5964	306239	383094	347607	1166	1212	6713	9432	5447	223321	505430	179517	695	1062	0.55548	1	0.876238	-0.190606
713779	713779	712019	712019	-	yejH	t0631	helicase	624	676	448	20967	23714	26127	12	13	837	441	712	27866	23633	23478	10	14	0.184467	1	1.07692	0.106915
713931	713931	714626	714653	+	yejD	t0632	16S rRNA pseudouridylate synthase A	787	570	457	26438	19979	26657	33	34	766	654	548	25505	35060	18086	25	37	0.155603	1	1.08824	0.121991
714654	714654	715844		+	bcr	t0633	bicyclomycin/multidrug efflux system	376	347	267	12621	12186	15567	10	11	361	316	301	12015	16959	9947	7	10	0.515405	1	0.909091	-0.137504
	715841	715939		+	-	t0634	hypothetical protein	5	8	5	174	313	331	2	2	8	3	2	269	211	96	1	1	0.043714	1	0.5	-1
716043	716235	716579	716579	+	yejG	t0635	hypothetical protein	666	310	379	22363	10893	22112	50	53	750	505	595	24973	27082	19633	49	69	0.00399341	0.0497911	1.30189	0.380604
	3973619	3972633		-	-	t06355	TRAP family 2,3-diketo-L-gulonate transporter substrate-binding protein	108	60	47	3650	2109	2779	2	2	54	35	89	1798	1900	2946	1	2	0.129718	1	1	0
718173	718172	716583	716583	-	yejF	t0636	ABC transporter ATP-binding protein	1698	1728	1097	56997	60577	63950	36	38	1602	853	1906	53323	45738	62834	25	33	0.608037	1	0.868421	-0.203533
	719199	718174	718174	-	yejE	t0637	binding-protein-dependent transporter	753	640	405	25269	22445	23607	22	23	689	420	681	22927	22550	22453	15	22	0.468672	1	0.956522	-0.0641303
	3994136	3994375		+	-	t06370	hypothetical protein	2	1	2	94	54	146	0	0	1	0	0	64	28	32	0	0	7.24893e-05	1	#DIV/0!	#DIV/0!
720293	720293	719199		-	yejB	t0638	binding-protein-dependent transporter	560	547	305	18814	19196	17802	16	16	473	272	471	15752	14583	15525	10	13	0.803847	1	0.8125	-0.29956
722108	722108	720303	720294	-	yejA	t0639	transport system periplasmic binding protein	1548	1512	846	51964	53029	49325	27	28	1336	873	1523	44474	46797	50205	18	26	0.417511	1	0.928571	-0.106915
723779	723771	722215	722161	-	rtn	t0640	hypothetical protein	720	1005	487	24170	35230	28406	18	18	939	465	824	31260	24949	27161	13	17	0.39757	1	0.944444	-0.0824622
724823	724669	724097	723967	-	spr	t0641	outer membrane lipoprotein	24564	17884	8278	824338	626886	482437	1133	1124	17861	13065	17615	594202	700098	580459	774	1090	0.322256	1	0.969751	-0.0443139
725802	725802	725083	725080	-	-	t0642	hypothetical protein	2411	2039	1577	80910	71493	91920	107	113	1266	1161	1470	42147	62249	48471	49	70	0.335484	1	0.619469	-0.690896
726818	726818	725832	725829	-	yeiR	t0643	hypothetical protein	1006	1035	567	33776	36297	33083	33	34	1771	780	1178	58916	41842	38827	34	47	0.00737163	1	1.38235	0.467126
727618	727603	727031	727031	-	yeiP	t0644	elongation factor P	3395	3403	1849	113959	119296	107776	192	198	2613	1923	2434	86926	103069	80227	111	157	0.829421	1	0.792929	-0.334736
	728597	728719		+	-	t0646	hypothetical protein	12	8	2	416	306	148	2	2	7	9	6	265	526	229	1	2	0.181398	1	1	0
4241685	4241685	4241933	4242148	+	-	t06460	hypothetical protein	2009	1944	1645	67429	68151	95899	287	309	2898	3349	3424	96438	179504	112832	355	520	0.00327306	0.0417652	1.68285	0.750905
	728721	729386		+	-	t0647	hypothetical protein	100	72	27	3382	2556	1618	3	3	52	90	43	1746	4872	1445	2	4	0.279029	1	1.33333	0.415037
	730632	729451		-	yeiO	t0648	sugar efflux transporter	42	54	41	1428	1904	2422	1	1	41	32	30	1378	1738	1006	0	1	0.051523	1	1	0
	4337421	4337263		-	-	t06480	hypothetical protein	0	2	0	18	101	0	0	0	1	1	0	50	55	20	0	0	0.899123	1	#DIV/0!	#DIV/0!
	732132	733070		+	fruK	t0649	1-phosphofructokinase	194	194	169	6526	6818	9899	7	8	231	154	264	7714	8263	8703	6	8	0.684714	1	1	0
731002	731002	732132		+	fruB	t0650	bifunctional PTS system fructose-specific transporter subunit IIA/HPr protein	369	454	293	12395	15913	17079	12	13	464	341	618	15455	18281	20372	11	15	0.0341756	1	1.15385	0.206451
733087	733087	734775	734775	+	fruA	t0651	PTS system fructose-specific transporter subunits IIBC	465	625	481	15632	21910	28045	11	12	666	439	803	22159	23560	26461	10	14	0.0911535	1	1.16667	0.222392
735715	735697	734840	734840	-	nfo	t0652	endonuclease IV	2059	1983	1273	69116	69522	74201	79	82	2015	1343	1887	67064	72004	62207	55	78	0.498701	1	0.95122	-0.0721498
736825	736825	735776	735776	-	yeiH	t0653	hypothetical protein	447	452	197	15018	15847	11509	13	13	240	577	475	7986	30951	15671	11	17	0.01341	1	1.30769	0.387023
736892	736946	737809	737822	+	yeiE	t0654	DNA-binding transcriptional regulator	2102	2017	1225	70562	70701	71427	79	82	1533	1603	2774	51020	85946	91442	62	88	0.246971	1	1.07317	0.10188
737823	737999	739468	739537	+	lysP	t0655	lysine transporter	1776	1625	1331	59613	56977	77599	41	44	1605	1745	1541	53422	93548	50799	30	44	0.330173	1	1	0
	739814	741805		+	cirA	t0656	colicin I receptor	105	141	71	3556	4964	4169	2	2	199	83	100	6646	4482	3318	1	2	0.59553	1	1	0
	744091	743204		-	-	t0658	hydrolase	54	46	16	1833	1621	973	1	1	25	23	46	839	1267	1533	0	1	0.3637	1	1	0
744308	744308	745675	745679	+	sdaC	t0659	L-serine dehydratase	646	642	413	21688	22516	24095	15	16	601	362	1114	19994	19429	36721	13	18	0.0917395	1	1.125	0.169925
745680	745680	746069	746132	+	-	t0660	DNA-binding protein	215	240	137	7235	8442	8022	19	20	207	121	303	6887	6493	9998	14	19	0.97506	1	0.95	-0.0740006
747054	746915	746058	745899	-	yeiG	t0661	esterase	16746	13449	9118	561975	471428	531380	586	607	17640	8226	20080	586836	440828	661707	488	656	0.266168	1	1.08072	0.111999
747060	747245	747913	747927	+	folE	t0662	GTP cyclohydrolase I	1709	1153	960	57375	40417	55973	73	76	1935	1183	1778	64375	63422	58603	66	92	0.0428466	0.387847	1.21053	0.275634
	747928	749070	749070	+	yeiB	t0663	hypothetical protein	268	238	176	9020	8351	10303	7	8	354	239	263	11786	12841	8698	6	9	0.121318	1	1.125	0.169925
749220	749220	750242	750242	+	galS	t0664	DNA-binding transcriptional regulator GalS	1964	2106	595	65915	73825	34715	58	56	836	409	969	27828	21968	31935	19	26	0.00345575	0.0435674	0.464286	-1.10692
750350	750741	751739	751739	+	mglB	t0665	D-galactose-binding periplasmic protein	30491	15137	6716	1023201	530579	391381	671	649	14378	5161	19565	478323	276563	644742	356	467	0.808618	1	0.719569	-0.474796
	4491316	4490963		-	-	t06650	hypothetical protein	32	33	16	1084	1188	964	2	3	29	25	36	987	1382	1218	2	3	0.162099	1	1	0
753270	753407	754417	754421	+	mglC	t0667	beta-methylgalactoside transporter inner membrane protein	1877	1171	503	63019	41055	29333	45	43	1016	436	1832	33829	23389	60372	29	38	0.627121	1	0.883721	-0.178337
756968	756961	755720	755720	-	-	t0669	oxidoreductase	865	492	199	29031	17246	11632	16	15	437	253	955	14561	13586	31480	12	16	0.11039	1	1.06667	0.0931094
	757411	757166	757166	-	-	t0670	hypothetical protein	80	79	31	2713	2781	1856	9	9	131	39	63	4359	2120	2085	8	11	0.0676612	1	1.22222	0.289507
758129	758127	757408		-	sanA	t0671	hypothetical protein	447	679	318	15012	23819	18588	25	26	767	355	587	25530	19054	19350	21	29	0.0450272	1	1.11538	0.157541
759188	759188	758304	758304	-	cdd	t0672	cytidine deaminase	159	114	128	5344	4027	7492	5	6	468	338	381	15586	18126	12578	12	17	1.13268e-09	1	2.83333	1.5025
4678154	4678170	4678328	4678328	+	-	t06725	hypothetical protein	156	283	160	5237	9936	9356	48	51	165	60	194	5496	3239	6408	24	31	0.0373246	0.347908	0.607843	-0.718229
	760037	759342	759323	-	yohK	t0673	hypothetical protein	290	163	152	9736	5737	8862	11	11	263	208	291	8753	11174	9603	10	14	0.175796	1	1.27273	0.347923
760432	760432	760034		-	yohJ	t0674	hypothetical protein	146	103	79	4904	3635	4644	10	11	155	105	144	5186	5639	4777	9	13	0.493948	1	1.18182	0.241008
761476	761472	760564	760564	-	-	t0675	transcriptional regulator	385	218	208	12949	7658	12152	11	12	541	267	631	18015	14316	20808	14	19	0.000199513	1	1.58333	0.662965
761598	761598	762956	762956	+	-	t0676	n-hydroxybenzoate transporter	43	25	28	1460	895	1659	0	0	69	119	1163	2324	6408	38354	8	11	0	1	#DIV/0!	#DIV/0!
762957	762968	764005	764005	+	-	t0677	gentisate 1,2-dioxygenase	219	124	119	7373	4357	6941	5	5	336	537	5911	11189	28792	194789	58	75	0	0	15	3.90689
764006	764021	764722	764722	+	-	t0678	FAA-hydrolase-family protein	232	201	149	7799	7064	8689	10	11	416	559	5190	13870	29964	171040	79	102	7.50008e-202	1.25724e-199	9.27273	3.21299
764723	764731	765375	765382	+	-	t0679	glutathione-S-transferase-family protein	287	222	211	9635	7795	12330	14	15	544	568	5083	18109	30453	167529	86	111	8.34252e-146	1.04884e-143	7.4	2.88753
765390	765390	766583	766651	+	-	t0680	salicylate hydroxylase	566	489	348	19003	17156	20319	15	15	735	711	5143	24456	38133	169501	49	64	2.47326e-50	1.25775e-48	4.26667	2.09311
766692	766692	767630	767630	+	yohI	t0681	tRNA-dihydrouridine synthase C	271	235	175	9097	8255	10238	9	9	162	214	313	5407	11486	10346	6	9	0.686542	1	1	0
	767898	767701		-	-	t0682	hypothetical protein	4	4	2	152	141	134	0	0	2	0	2	88	33	83	0	0	0.000157512	1	#DIV/0!	#DIV/0!
	768089	769525		+	yohG	t0683	multidrug resistance outer membrane protein MdtQ	67	62	44	2251	2183	2606	1	1	65	57	101	2190	3094	3330	1	1	0.0282729	1	1	0
	769591	770352		+	yohF	t0684	acetoin dehydrogenase	97	122	78	3267	4295	4547	4	5	90	74	146	3019	4006	4841	3	5	0.950696	1	1	0
	770969	770400		-	yohD	t0685	hypothetical protein	76	99	47	2564	3495	2787	5	5	106	67	140	3554	3617	4625	5	6	0.14897	1	1.2	0.263034
	771128	771715		+	yohC	t0686	hypothetical protein	10	12	5	364	434	341	0	0	7	2	15	256	144	497	0	0	0.225332	1	#DIV/0!	#DIV/0!
774643	774617	772887	772884	-	dld	t0688	D-lactate dehydrogenase	6743	6487	4102	226288	227390	239052	127	133	6981	3731	8333	232261	199963	274623	100	136	0.174887	1	1.02256	0.0321804
774854	774884	777181	777188	+	bglX	t0689	periplasmic beta-glucosidase	4618	5012	3649	154969	175680	212646	73	78	4848	3648	5501	161301	195512	181292	55	78	0.423074	1	1	0
777348	777363	778280	778280	+	yehZ	t0690	periplasmic protein	270	264	185	9093	9259	10819	10	10	338	192	385	11262	10293	12716	9	12	0.138718	1	1.2	0.263034
	779446	780393		+	yehX	t0691	ABC transporter ATP-binding protein	127	147	83	4273	5186	4844	4	5	154	81	133	5153	4342	4404	3	4	0.907539	1	0.8	-0.321928
	778284	779453		+	yehY	t0692	permease transmembrane protein	176	138	100	5916	4843	5834	4	4	211	105	201	7049	5627	6641	4	5	0.540247	1	1.25	0.321928
	780377	781108		+	yehW	t0693	permease transmembrane protein	48	55	39	1618	1934	2278	2	2	80	35	47	2692	1881	1574	2	2	0.24315	1	1	0
781199	781196	781089	780907	-	-	t0694	hypothetical protein	199	218	141	6707	7648	8230	66	69	232	102	221	7728	5481	7305	47	63	0.683562	1	0.913043	-0.131245
	781987	781256	781256	-	yehV	t0695	transcriptional regulator	171	188	101	5749	6617	5919	8	8	144	62	211	4793	3355	6956	5	6	0.423286	1	0.75	-0.415037
782210	782210	783895		+	yehU	t0696	two-component system sensor kinase	1786	2010	1229	59937	70479	71632	38	39	1404	1248	1420	46711	66890	46820	22	31	0.981797	1	0.794872	-0.331206
	783892	784611	784641	+	yehT	t0697	two-component response-regulatory protein YehT	1034	1429	912	34726	50088	53162	59	63	983	725	962	32733	38870	31731	33	47	0.806802	1	0.746032	-0.422691
784658	784658	785125	785125	+	yehS	t0698	hypothetical protein	801	755	387	26906	26481	22562	53	54	759	517	496	25276	27746	16348	34	49	0.633889	1	0.907407	-0.140178
	785712	785182		-	-	t0699	lipoprotein	105	115	40	3530	4045	2350	6	6	104	63	83	3480	3406	2745	4	6	0.93475	1	1	0
	786342	785884		-	yehR	t0700	lipoprotein	83	92	56	2805	3226	3263	6	6	95	70	68	3179	3759	2263	4	6	0.996068	1	1	0
788632	788616	786583	786580	-	metG	t0701	methionyl-tRNA synthetase	11481	11235	8867	385291	393803	516751	198	212	9840	8125	12791	327371	435406	421524	138	194	0.726611	1	0.915094	-0.128008
788668	788781	789890	789898	+	mrp	t0702	ATPase	7962	8778	5894	267189	307708	343523	260	275	8213	5926	8660	273243	317565	285398	187	263	0.338471	1	0.956364	-0.0643688
	790168	790449	790449	+	yehE	t0703	hypothetical protein	117	65	54	3958	2278	3174	10	11	154	83	78	5155	4491	2591	10	14	0.232032	1	1.27273	0.347923
790728	790728	791258	791258	+	stcA	t0704	fimbrial subunit protein	303	113	22	10168	3989	1298	10	9	14	12	44	466	685	1459	1	1	2.18867e-133	1	0.111111	-3.16993
	791314	791997		+	stcB	t0705	fimbrial chaperone protein	7	6	4	253	231	290	0	0	2	0	4	67	42	158	0	0	1.44024e-10	1	#DIV/0!	#DIV/0!
	794515	795522		+	stcD	t0707	hypothetical protein	47	48	29	1599	1704	1692	1	1	30	24	46	1025	1339	1522	0	1	0.20062	1	1	0
796188	796098	795784	795776	-	yohN	t0708	hypothetical protein	1016	1112	671	34113	38981	39154	113	118	1554	665	1520	51715	35666	50089	108	145	0.0374408	0.347908	1.22881	0.297266
	796508	797305		+	-	t0709	hydroxyethylthiazole kinase	191	167	137	6434	5880	8025	7	8	146	120	202	4889	6452	6686	5	7	0.597917	1	0.875	-0.192645
	797292	798092	798092	+	thiD	t0710	phosphomethylpyrimidine kinase	237	186	139	7972	6535	8138	9	9	181	139	244	6034	7451	8045	6	8	0.836879	1	0.888889	-0.169925
798119	798128	798874	798931	+	-	t0711	GntR family transcriptional regulator	796	836	571	26729	29326	33292	37	39	845	468	948	28139	25108	31239	27	37	0.399251	1	0.948718	-0.0759489
	799813	798848	798848	-	-	t0712	sugar kinase	634	496	233	21277	17398	13590	18	18	331	204	398	11015	10978	13119	8	12	0.259937	1	0.666667	-0.584963
	800814	799810		-	-	t0713	hydrolase	943	766	368	31674	26878	21463	26	26	549	289	683	18281	15492	22520	13	18	0.445549	1	0.692308	-0.530515
802082	802082	800811		-	-	t0714	nucleoside permease	612	556	182	20537	19515	10608	13	13	268	162	340	8937	8722	11214	5	7	0.0273669	1	0.538462	-0.893085
802336	802336	803388	803388	+	fbaB	t0715	fructose-bisphosphate aldolase	261	221	146	8765	7751	8524	7	7	278	160	416	9278	8625	13740	7	10	0.101069	1	1.42857	0.514573
	804424	804540		+	-	t0717	hypothetical protein	6	4	1	228	172	105	1	1	2	2	4	76	143	131	0	0	0.0273573	1	0	#NUM!
804845	804905	805240	805313	+	-	t0718	hypothetical protein	249	206	100	8385	7253	5845	21	21	147	162	215	4904	8727	7104	14	20	0.862448	1	0.952381	-0.0703893
	805362	805778		+	-	t0719	hypothetical protein	127	113	62	4284	3970	3617	9	9	69	69	104	2316	3715	3458	5	7	0.355509	1	0.777778	-0.36257
807780	807780	806419	806392	-	-	t0720	protease	1441	1499	1432	48383	52551	83491	41	45	368	1566	879	12243	83937	28986	18	30	0.467121	1	0.666667	-0.584963
	807944	808561		+	-	t0721	hypothetical protein	38	50	16	1302	1771	938	2	2	34	28	62	1133	1501	2056	1	2	0.0520735	1	1	0
	808586	808783		+	-	t0722	hypothetical protein	0	2	0	0	103	48	0	0	0	0	0	5	46	8	0	0	1.6925e-05	1	#DIV/0!	#DIV/0!
	808880	808978		+	-	t0723	hypothetical protein	1	2	0	34	82	26	0	0	1	0	0	56	28	9	0	0	0.0300608	1	#DIV/0!	#DIV/0!
	809218	809637		+	-	t0724	hypothetical protein	10	14	6	341	505	407	0	0	7	4	9	255	261	315	0	0	0.0210931	1	#DIV/0!	#DIV/0!
	810444	810746		+	-	t0727	hypothetical protein	4	3	0	145	134	30	0	0	2	3	6	78	213	199	0	0	0.0227235	1	#DIV/0!	#DIV/0!
	810877	811377		+	-	t0728	hypothetical protein	7	9	5	235	348	297	0	0	10	14	15	360	764	516	0	1	6.22762e-07	1	#DIV/0!	#DIV/0!
	811448	812143		+	-	t0729	hypothetical protein	1	2	4	51	98	269	0	0	15	6	14	512	322	484	0	0	1.43893e-13	1	#DIV/0!	#DIV/0!
	812113	812391		+	-	t0730	hypothetical protein	0	2	0	0	80	23	0	0	2	0	1	70	50	47	0	0	0.0643237	1	#DIV/0!	#DIV/0!
	812460	813062		+	-	t0731	hypothetical protein	8	6	0	297	222	38	0	0	11	7	8	374	384	284	0	0	0.000641293	1	#DIV/0!	#DIV/0!
	813172	813651		+	-	t0732	hypothetical protein	7	7	3	248	280	208	0	0	42	17	7	1424	952	251	1	1	7.32656e-31	1	#DIV/0!	#DIV/0!
	813719	814168		+	-	t0733	hypothetical protein	6	3	0	225	133	57	0	0	11	5	5	373	278	181	0	0	0.00050854	1	#DIV/0!	#DIV/0!
	814284	814727		+	-	t0734	hypothetical protein	14	11	5	482	391	307	0	0	10	5	13	339	316	451	0	0	0.992959	1	#DIV/0!	#DIV/0!
	814829	815542		+	-	t0735	hypothetical protein	14	7	6	493	275	380	0	0	5	4	15	192	231	526	0	0	0.362017	1	#DIV/0!	#DIV/0!
	816415	815696		-	-	t0736	hypothetical protein	32	19	19	1093	696	1141	1	1	19	15	35	653	825	1174	0	1	0.785948	1	1	0
	818531	816420		-	-	t0737	hypothetical protein	124	113	81	4163	3983	4753	1	2	106	79	116	3541	4273	3854	1	1	0.696517	1	0.5	-1
	819249	818542		-	-	t0738	hypothetical protein	9	10	0	332	376	33	0	0	8	10	5	290	547	173	0	0	0.0429588	1	#DIV/0!	#DIV/0!
	821436	820714	820714	-	baeR	t0741	DNA-binding transcriptional regulator BaeR	482	443	335	16187	15536	19564	22	23	622	413	646	20720	22182	21287	21	29	0.0105714	1	1.26087	0.334419
	822836	821433		-	baeS	t0742	signal transduction histidine-protein kinase BaeS	378	322	246	12715	11309	14369	8	9	325	271	453	10835	14572	14948	6	9	0.261768	1	1	0
	824248	822836		-	yegB	t0743	multidrug efflux system protein MdtE	214	191	159	7207	6722	9313	5	5	256	173	318	8525	9299	10500	4	6	0.205101	1	1.2	0.263034
	827325	824245		-	-	t0744	multidrug efflux system subunit MdtC	311	312	227	10437	10966	13272	3	3	283	200	318	9427	10725	10500	2	3	0.913255	1	1	0
	830448	827326		-	yegN	t0745	multidrug efflux system subunit MdtB	197	268	214	6638	9424	12522	2	3	208	153	243	6926	8234	8033	1	2	0.437257	1	0.666667	-0.584963
831689	831689	830448		-	-	t0746	multidrug efflux system subunit MdtA	387	372	304	13008	13073	17735	10	11	361	247	433	12018	13237	14281	7	10	0.716621	1	0.909091	-0.137504
833482	833482	832130	832130	-	yegD	t0747	chaperone	362	278	245	12156	9767	14310	8	8	168	228	297	5594	12243	9815	4	6	0.454823	1	0.75	-0.415037
	833616	834485		+	alkA	t0748	3-methyl-adenine DNA glycosylase	70	64	39	2360	2259	2322	2	2	88	47	109	2944	2563	3602	2	3	0.00622522	1	1.5	0.584963
	837443	834453	834453	-	yegE	t0749	hypothetical protein	596	625	382	20004	21941	22266	6	7	751	318	613	25004	17082	20209	5	6	0.277269	1	0.857143	-0.222392
837750	837774	838415	838415	+	udk	t0750	uridine kinase	1941	1479	887	65160	51865	51695	85	87	1665	1386	1290	55399	74279	42540	61	89	0.253649	1	1.02299	0.0327899
838416	838506	839087	839125	+	dcd	t0751	deoxycytidine triphosphate deaminase	2942	2852	1989	98731	100000	115954	170	180	2641	1819	3175	87888	97479	104625	119	166	0.787585	1	0.922222	-0.116814
839126	839126	840982	841058	+	asmA	t0752	assembly protein	3922	4165	2584	131624	145992	150590	73	76	3764	2684	4123	125219	143861	135867	52	72	0.555493	1	0.947368	-0.0780025
842648	842648	841068	841068	-	yegH	t0753	hypothetical protein	994	1247	852	33385	43728	49689	24	26	1674	1195	1920	55692	64036	63283	27	38	0.00408078	1	1.46154	0.547488
	843322	844461		+	wza	t0754	polysaccharide export protein	13	15	8	439	526	504	0	0	11	12	11	376	659	390	0	0	0.767213	1	#DIV/0!	#DIV/0!
	844467	844916		+	wzb	t0755	tyrosine phosphatase	10	13	7	348	478	449	0	0	6	6	13	210	334	445	0	0	0.209434	1	#DIV/0!	#DIV/0!
	844913	847072		+	wzc	t0756	tyrosine kinase	68	73	45	2307	2560	2652	1	1	80	72	111	2692	3889	3675	1	1	0.00761104	1	1	0
	847159	848001		+	wcaA	t0757	glycosyl transferase	61	50	45	2050	1784	2673	2	2	67	50	76	2235	2731	2528	2	2	0.0577144	1	1	0
	848004	848492		+	wcaB	t0758	colanic acid biosynthesis acetyltransferase WcaB	20	13	13	685	477	778	1	1	15	19	24	512	1059	796	1	1	0.0657739	1	1	0
	848489	849706		+	wcaC	t0759	glycosyl transferase	51	32	27	1743	1126	1605	1	1	60	27	67	2019	1477	2232	1	1	0.00845302	1	1	0
	850907	851653		+	wcaE	t0761	glycosyl transferase	4	7	3	139	247	221	0	0	3	5	10	132	271	341	0	0	0.427732	1	#DIV/0!	#DIV/0!
	851669	852223		+	wcaF	t0762	colanic acid biosynthesis acetyltransferase WcaF	6	12	4	217	445	251	0	0	7	10	12	256	537	417	0	0	0.0238948	1	#DIV/0!	#DIV/0!
	852247	853368		+	gmd	t0763	GDP-mannose 4,6-dehydratase	99	92	90	3354	3257	5302	3	3	95	103	166	3192	5564	5477	2	4	0.461188	1	1.33333	0.415037
	854339	854812		+	wcaH	t0764	O-antigen biosynthesis protein	29	29	28	998	1036	1650	2	2	31	40	55	1058	2157	1821	2	3	0.00123037	1	1.5	0.584963
	853371	854336		+	fcl	t0765	GDP-fucose synthetase	61	60	34	2077	2126	2000	2	2	64	53	77	2133	2892	2537	1	2	0.0173168	1	1	0
	854809	856032		+	wcaI	t0766	glycosyl transferase	56	57	42	1899	2014	2493	1	1	50	47	68	1679	2519	2255	1	1	0.397526	1	1	0
	856029	857471		+	manC	t0767	mannose-1-phosphate guanylyltransferase	96	87	74	3229	3060	4327	2	2	99	69	121	3316	3746	3992	1	2	0.836505	1	1	0
	857582	858952		+	manB	t0768	phosphomannomutase	25	25	18	870	888	1063	0	0	29	22	52	984	1201	1737	0	0	0.0010411	1	#DIV/0!	#DIV/0!
	859006	860400		+	wcaJ	t0769	UDP-glucose lipid carrier transferase	13	20	10	439	734	624	0	0	15	8	16	523	474	556	0	0	0.635697	1	#DIV/0!	#DIV/0!
	860502	861980		+	wzxC	t0770	colanic acid exporter	46	42	30	1570	1492	1799	1	1	29	22	39	997	1179	1285	0	0	0.0256562	1	0	#NUM!
	863277	864497		+	-	t0772	glycosyl transferase	19	25	15	659	877	911	0	0	9	9	27	328	482	893	0	0	0.0697283	1	#DIV/0!	#DIV/0!
	864508	865911		+	wcaM	t0773	colanic acid biosynthesis protein	45	54	28	1537	1912	1686	1	1	49	47	59	1660	2540	1973	1	1	0.0299385	1	1	0
866079	866089	866982	867112	+	galF	t0774	UTP-glucose-1-phosphate uridylyltransferase	8890	8559	4097	298344	300034	238758	308	312	8705	5843	8579	289606	313146	282719	236	330	0.174064	1	1.05769	0.08092
867210	867359	868444		+	rfbB	t0775	dTDP-glucose 4,6 dehydratase	4644	4260	2508	155860	149339	146172	134	138	4326	3402	3655	143913	182344	120450	95	137	0.453523	1	0.992754	-0.0104924
	868444	869343	869386	+	rfbD	t0776	dTDP-4-dehydrorhamnose reductase	3625	3709	2397	121679	130025	139706	138	144	3932	3070	3765	130828	164538	124094	109	155	0.310309	1	1.07639	0.106199
869387	869391	870269		+	rfbA	t0777	TDP-glucose pyrophosphorylase	4962	5429	3206	166540	190322	186840	197	206	5362	4376	5226	178406	234514	172213	155	221	0.23472	1	1.07282	0.101402
	870270	870821	870821	+	rfbC	t0778	dTDP-4-dehydrorhamnose 3,5-epimerase	3171	3310	1869	106430	116041	108947	193	200	3496	2808	3077	116318	150514	101413	155	222	0.320422	1	1.11	0.15056
870822	870827	871801	871816	+	rfbI	t0779	CDP-6-deoxy-delta-3,4-glucoseen reductase	4607	4986	3079	154611	174789	179458	166	173	5113	4449	4776	170121	238442	157396	134	193	0.211075	1	1.11561	0.157829
871817	871817	872590	872594	+	rfbF	t0780	glucose-1-phosphate cytidylyltransferase	6800	8393	5462	228213	294214	318299	340	362	7012	6325	8494	233288	338974	279911	257	366	0.226072	1	1.01105	0.015854
872595	872595	873674	873674	+	rfbG	t0781	CDP-glucose 4,6-dehydratase	7832	9091	6255	262834	318652	364543	274	291	8421	6797	10465	280146	364226	344860	217	305	0.20637	1	1.04811	0.0677901
873675	873701	875014	875014	+	rfbH	t0782	dehydratase RfbH	21170	23603	16339	710421	827318	952190	594	631	21820	17914	27581	725886	959979	908892	467	658	0.307409	1	1.04279	0.0604476
875015	875049	875888		+	rfbS	t0783	paratose synthase	5721	7202	3600	191993	252469	209791	251	259	6526	5420	6398	217121	290484	210852	199	285	0.101711	0.722678	1.10039	0.13801
	875885	876901	876901	+	rfbE	t0784	CDP-tyvelose-2-epimerase	12552	14816	6887	421241	519353	401360	430	439	12962	9692	17036	431221	519388	561387	356	495	0.224827	1	1.12756	0.173208
876902	876972	878270	878271	+	rfbX	t0785	O-antigen transporter	1743	1822	792	58509	63896	46164	42	43	2014	1239	1567	67020	66411	51646	33	47	0.151562	1	1.09302	0.128324
878272	878272	879273	879280	+	rfbV	t0786	glycosyl transferase	3484	3497	1607	116917	122596	93673	109	110	3341	2124	2615	111157	113846	86198	73	103	0.740602	1	0.936364	-0.0948592
879688	879848	880909		+	rfbU	t0787	glycosyl transferase	2131	1822	981	71512	63887	57189	59	60	1904	1154	1732	63358	61860	57080	41	57	0.495967	1	0.95	-0.0740006
	880910	881854		+	rfbN	t0788	rhamnosyltransferase	3206	2988	1846	107618	104761	107603	108	112	2872	2021	2814	95573	108318	92751	74	104	0.772681	1	0.928571	-0.106915
	881855	883294		+	rfbM	t0789	mannose-1-phosphate guanylyltransferase	4859	5071	3184	163073	177746	185559	116	121	4474	3524	4875	148858	188847	160661	81	115	0.555129	1	0.950413	-0.0733732
	883281	884714	884714	+	rfbK	t0790	phosphomannomutase	4571	4787	2690	153416	167800	156772	107	111	4345	3381	5196	144553	181219	171228	82	115	0.365276	1	1.03604	0.0510742
884715	884786	886216	886337	+	rfbP	t0791	undecaprenyl-phosphate galactosephosphotransferase	2664	2811	1584	89429	98559	92322	63	65	2601	2026	2621	86550	108577	86373	46	65	0.526588	1	1	0
886339	886380	887786	887807	+	gnd	t0792	6-phosphogluconate dehydrogenase	16575	17315	12824	556225	606939	747316	424	452	22569	14818	23792	750828	794045	784024	397	551	0.220892	1	1.21903	0.28573
888015	888023	889189	889203	+	ugd	t0793	UDP-glucose 6-dehydrogenase	1378	1149	844	46249	40293	49190	36	38	1851	982	1456	61607	52627	48003	33	46	0.044625	1	1.21053	0.275634
889326	889332	890315	890315	+	cld	t0794	polysaccharide chain length regulator	2612	2071	1497	87676	72595	87256	80	83	4506	2689	3453	149914	144129	113808	99	138	0.00537219	0.0658931	1.66265	0.733485
	891007	890396	890396	-	hisI	t0795	bifunctional phosphoribosyl-AMP cyclohydrolase/phosphoribosyl-ATP pyrophosphatase	1578	1647	1339	52956	57760	78049	95	102	1334	868	1440	44381	46542	47463	54	75	0.750956	1	0.735294	-0.443607
	891777	891001		-	hisF	t0796	imidazole glycerol phosphate synthase subunit HisF	2164	2664	1937	72631	93400	112907	111	119	1835	1341	2220	61055	71882	73187	63	88	0.717542	1	0.739496	-0.435386
	892496	891759		-	hisA	t0797	1-(5-phosphoribosyl)-5-[(5-phosphoribosylamino)methylideneamino] imidazole-4-carboxamide isomerase	1087	1384	951	36494	48532	55424	59	63	973	653	1140	32391	35001	37578	34	47	0.80014	1	0.746032	-0.422691
	893086	892496		-	hisH	t0798	imidazole glycerol phosphate synthase subunit HisH	1186	1291	1016	39813	45269	59241	75	81	1068	648	1158	35555	34767	38183	44	61	0.815749	1	0.753086	-0.409113
	894153	893086		-	hisB	t0799	imidazole glycerol-phosphate dehydratase/histidinol phosphatase	2533	2643	2125	85033	92669	123888	87	94	2206	1526	2381	73389	81779	78489	52	72	0.806088	1	0.765957	-0.384664
	895229	894150		-	hisC	t0800	histidinol-phosphate aminotransferase	1664	1814	1732	55857	63612	100932	61	68	1259	849	1525	41898	45516	50264	30	42	0.326308	1	0.617647	-0.695145
896530	896530	895226		-	hisD	t0801	histidinol dehydrogenase	1452	1689	1561	48749	59216	91003	46	50	1108	783	1386	36875	42002	45674	22	31	0.273514	1	0.62	-0.68966
897532	897532	896633	896594	-	hisG	t0802	ATP phosphoribosyltransferase	964	963	900	32368	33788	52459	40	43	628	488	714	20918	26195	23543	18	26	0.071359	1	0.604651	-0.725825
	897720	897679		-	hisL	t0803	his operon leader peptide	4	5	0	166	192	48	3	3	4	2	3	133	145	129	2	3	0.614843	1	1	0
897848	897883	898707	898752	+	-	t0804	hypothetical protein	1939	2170	1248	65070	76090	72730	82	86	2556	1194	2837	85040	64022	93501	72	98	0.178705	1	1.13953	0.188445
898753	898753	899667	899667	+	-	t0805	transcriptional regulator	393	375	222	13217	13156	12967	13	14	431	205	390	14355	11013	12865	10	13	0.496794	1	0.928571	-0.106915
899766	899953	901311	901328	+	yeeF	t0806	amino acid transporter protein	7977	12315	11728	267700	431658	683489	300	339	2707	9365	4082	90084	501839	134541	109	178	0.124656	0.824983	0.525074	-0.929408
903018	902877	901447	901433	-	sbcB	t0807	exonuclease I	1789	1683	1197	60036	58998	69774	41	43	1920	1240	1763	63895	66492	58109	31	43	0.36904	1	1	0
906198	906205	908481	908489	+	phsA	t0809	thiosulfate reductase	13169	6673	1996	441947	233930	116342	123	115	3880	495	11706	129099	26533	385750	63	79	0.617099	1	0.686957	-0.541709
908490	908496	909074		+	phsB	t0810	thiosulfate reductase electron transport protein	2824	1260	391	94772	44175	22794	99	93	1014	103	2418	33747	5520	79708	55	68	0.744479	1	0.731183	-0.451696
	909071	909835	909859	+	phsC	t0811	thiosulfate reductase cytochrome subunit B	2716	1032	380	91149	36194	22175	69	65	1047	110	2323	34856	5923	76576	41	51	1	1	0.784615	-0.349942
911266	911282	911749	911763	+	sbmC	t0813	DNA gyrase inhibitor	7916	7139	3681	265672	250265	214521	512	520	3813	2325	5295	126866	124631	174489	222	303	0.294519	1	0.582692	-0.779194
911765	911868	912926	913021	+	yeeA	t0814	hypothetical protein	2051	1870	922	68837	65569	53773	58	59	1335	802	1565	44428	43003	51589	31	43	0.777381	1	0.728814	-0.456378
913044	913171	913506	913675	+	-	t0815	hypothetical protein	4425	4409	2122	148496	154559	123672	416	423	4571	2328	4307	152080	124779	141956	304	415	0.467147	1	0.981087	-0.0275463
	914442	913540		-	pduX	t0816	hypothetical protein	94	178	79	3154	6241	4635	4	5	65	50	102	2176	2710	3381	2	3	0.00951568	1	0.6	-0.736966
	915714	914500		-	-	t0817	propionate kinase	54	51	23	1822	1791	1351	1	1	66	22	71	2223	1199	2354	1	1	0.0576543	1	1	0
	916151	915699		-	pduV	t0818	propanediol utilization protein PduV	12	7	3	408	273	220	0	0	9	7	6	306	394	203	0	0	0.74509	1	#DIV/0!	#DIV/0!
	916506	916156		-	-	t0819	propanediol utilization protein PduU	5	4	2	167	153	163	0	0	2	1	2	85	93	80	0	0	0.000926278	1	#DIV/0!	#DIV/0!
	917060	916506		-	pduT	t0820	propanediol utilization protein PduT	4	4	3	164	161	209	0	0	9	3	7	324	204	251	0	0	0.0970575	1	#DIV/0!	#DIV/0!
	918391	917063		-	pduS	t0821	ferredoxin	14	3	5	486	108	308	0	0	13	2	23	458	108	783	0	0	0.00169758	1	#DIV/0!	#DIV/0!
	919527	918415		-	pduQ	t0822	propanol dehydrogenase	57	36	30	1941	1264	1794	1	1	54	20	55	1812	1082	1818	1	1	0.879998	1	1	0
	920933	919539		-	pduP	t0823	CoA-dependent proprionaldehyde dehydrogenase	95	78	60	3199	2743	3534	2	2	132	66	165	4422	3559	5468	2	3	0.117772	1	1.5	0.584963
	921940	920930		-	pduO	t0824	hypothetical protein	59	54	21	2012	1900	1271	1	1	87	46	98	2895	2502	3230	2	2	6.19518e-07	1	2	1
	922719	922228		-	pduM	t0826	hypothetical protein	48	36	28	1613	1296	1673	2	3	73	25	63	2452	1348	2088	3	3	0.00763775	1	1	0
	923348	922716		-	pduL	t0827	hypothetical protein	87	72	47	2935	2558	2771	4	4	114	54	94	3807	2942	3117	3	5	0.224683	1	1.25	0.321928
	923809	923348		-	pduK	t0828	propanediol utilization protein PduK	53	58	56	1787	2048	3310	4	5	90	48	94	3001	2582	3104	4	6	0.0320101	1	1.2	0.263034
	924109	923834		-	pduJ	t0829	propanediol utilization protein PduJ	72	56	44	2422	1967	2588	8	8	75	45	90	2502	2412	2989	6	9	0.0968653	1	1.125	0.169925
	924479	924129		-	pduH	t0830	PduH protein	37	36	23	1274	1262	1343	3	3	43	27	48	1462	1479	1593	3	4	0.0490604	1	1.33333	0.415037
	926301	924469		-	pduG	t0831	PduG protein	99	121	72	3340	4269	4214	2	2	105	56	115	3507	3000	3815	1	1	0.597578	1	0.5	-1
	927029	926508		-	pduE	t0832	diol dehydratase small subunit	19	13	5	637	490	315	0	0	20	10	35	693	589	1154	1	1	1.93526e-05	1	#DIV/0!	#DIV/0!
	927718	927044		-	pduD	t0833	diol dehydratase medium subunit	24	17	7	825	610	423	0	0	22	16	43	752	872	1418	1	1	6.28251e-05	1	#DIV/0!	#DIV/0!
	929393	927729		-	pduC	t0834	glycerol dehydratase large subunit	45	36	19	1522	1290	1115	0	0	45	17	57	1500	940	1882	0	0	0.135608	1	#DIV/0!	#DIV/0!
	930113	929412		-	pduB	t0835	propanediol utilization protein PduB	27	17	11	909	619	661	1	1	19	10	17	659	553	564	0	0	0.427636	1	0	#NUM!
	930505	930221		-	pduA	t0836	propanediol utilization protein PduA	3	9	2	118	324	117	0	0	6	0	11	210	23	379	0	0	0.930658	1	#DIV/0!	#DIV/0!
	931030	931824		+	pduF	t0837	propanediol diffusion facilitator	72	75	31	2434	2654	1864	2	2	74	41	78	2463	2225	2574	2	3	0.258376	1	1.5	0.584963
932041	932041	932955	932955	+	pocR	t0838	pdu/cob regulatory protein PocR	774	1445	392	25984	50672	22876	36	36	513	213	576	17078	11467	18985	12	17	0.0017485	1	0.472222	-1.08246
	934928	935887		+	cbiB	t0839	cobalamin biosynthesis protein	108	83	27	3653	2928	1612	2	2	50	20	53	1693	1101	1757	1	1	6.66069e-06	1	0.5	-1
	933507	934931		+	cbiA	t0840	cobyrinic acid a,c-diamide synthase	229	186	57	7712	6552	3337	4	4	67	39	130	2257	2122	4304	1	2	0.000528139	1	0.5	-1
	936377	937516		+	cbiD	t0842	cobalt-precorrin-6A synthase	186	143	44	6258	5038	2572	4	4	119	66	121	3966	3570	4008	2	3	0.463414	1	0.75	-0.415037
	937510	938115		+	cbiE	t0843	cobalt-precorrin-6Y C(5)-methyltransferase	101	93	39	3405	3263	2302	4	4	75	35	61	2496	1915	2035	2	3	0.0305094	1	0.75	-0.415037
	938105	938683		+	cbiT	t0844	cobalt-precorrin-6Y C(15)-methyltransferase	173	109	38	5835	3849	2242	7	6	105	38	105	3501	2052	3479	3	5	0.219463	1	0.833333	-0.263034
	938667	939440		+	cbiF	t0845	precorrin-4 C11-methyltransferase	346	215	83	11625	7549	4881	10	10	221	107	288	7373	5772	9503	7	9	0.844477	1	0.9	-0.152003
	939421	940476		+	cbiG	t0846	cobalamin biosynthesis protein CbiG	411	214	160	13812	7504	9353	9	9	239	93	318	7983	5035	10505	5	7	0.301186	1	0.777778	-0.36257
	940476	941201	941208	+	cbiH	t0847	precorrin-3B C17-methyltransferase	442	273	139	14857	9595	8154	15	14	319	159	394	10624	8570	12998	10	14	0.515947	1	1	0
	942781	943494		+	cbiL	t0850	cobalt-precorrin-2 C(20)-methyltransferase	106	44	34	3587	1571	2021	3	3	62	36	77	2066	1929	2566	2	3	0.944383	1	1	0
	944229	944510		+	cbiN	t0852	cobalt transport protein CbiN	60	50	23	2035	1786	1382	6	6	52	26	54	1737	1441	1788	4	5	0.778045	1	0.833333	-0.263034
	944497	945174		+	cbiQ	t0853	cobalt transport protein CbiQ	111	79	42	3757	2776	2494	4	4	103	60	114	3430	3251	3785	3	5	0.444592	1	1.25	0.321928
945183	945183	945998		+	cbiO	t0854	cobalt transporter ATP-binding subunit	482	384	232	16204	13462	13548	17	17	423	309	522	14081	16602	17233	14	19	0.112128	1	1.11765	0.160465
	945995	947515		+	cbiP	t0855	cobyric acid synthase	959	812	535	32192	28464	31203	19	20	995	638	1375	33128	34212	45312	18	24	0.0275813	1	1.2	0.263034
	947512	948057		+	cobU	t0856	adenosylcobinamide kinase	275	258	126	9235	9069	7347	15	15	306	181	331	10205	9724	10921	13	18	0.156968	1	1.2	0.263034
	948054	948797	948797	+	cobS	t0857	cobalamin synthase	451	385	207	15145	13506	12111	17	18	463	326	564	15429	17505	18617	16	23	0.020691	1	1.27778	0.353637
948798	948824	949894	949914	+	cobT	t0858	nicotinate-nucleotide--dimethylbenzimidazole phosphoribosyltransferase	867	809	506	29121	28388	29520	26	27	771	483	1048	25662	25927	34555	19	26	0.28152	1	0.962963	-0.0544478
949916	949972	950901	950901	+	erfK	t0859	hypothetical protein	511	515	339	17178	18081	19797	18	19	493	281	650	16423	15103	21443	13	18	0.229009	1	0.947368	-0.0780025
	950952	951122		+	-	t0860	hypothetical protein	23	34	11	777	1217	692	5	5	15	10	27	511	588	897	2	3	0.147505	1	0.6	-0.736966
951202			951127	-	-	t0861	Asn tRNA	41	47	11	1393	1664	679	16	16	50	30	30	1670	1616	989	13	18	0.0765018	1	1.125	0.169925
951362	951362	952819	952819	+	-	t0862	hypothetical protein	215	264	145	7244	9268	8474	5	5	404	176	372	13445	9448	12266	5	8	0.0255989	1	1.6	0.678072
952960			953035	+	-	t0863	Asn tRNA	42	39	14	1438	1379	844	16	16	62	35	24	2093	1886	793	14	20	0.00519397	1	1.25	0.321928
953464	953533	953919		+	-	t0865	hypothetical protein	353	519	217	11858	18202	12650	35	36	342	187	302	11389	10024	9970	19	27	0.410081	1	0.75	-0.415037
	953913	954239	954239	+	-	t0866	hypothetical protein	649	759	348	21804	26618	20326	68	70	694	382	576	23095	20477	19004	46	63	0.561596	1	0.9	-0.152003
	954389	954228		-	-	t0867	hypothetical protein	10	13	3	352	465	177	2	2	7	3	12	235	195	425	1	1	0.495157	1	0.5	-1
954409	954435	955889	956225	+	amn	t0868	AMP nucleosidase	5248	4923	3199	176117	172585	186446	117	122	6994	2970	8166	232670	159185	269105	113	151	0.0608776	0.505563	1.2377	0.307667
956785	956794	957657	957657	+	-	t0869	hypothetical protein	1427	1502	901	47914	52662	52559	56	59	1790	861	1672	59557	46157	55098	45	62	0.156498	0.962377	1.05085	0.0715533
975886	973881	970921	970921	-	-	t0871	hypothetical protein	12510	13635	8846	419824	477951	515539	150	159	13245	8486	14880	440651	454756	490363	112	156	0.440016	1	0.981132	-0.0274807
979027			978952	-	-	t0873	Asn tRNA	7	3	4	265	129	285	2	2	7	2	1	254	129	45	1	1	0.00384182	1	0.5	-1
	979149	979322		+	-	t0874	hypothetical protein	23	35	9	779	1230	572	5	4	16	16	29	560	862	958	3	4	0.989435	1	1	0
	979325	979501		+	-	t0875	hypothetical protein	39	46	24	1329	1626	1430	7	8	30	22	48	1011	1181	1595	5	7	0.629141	1	0.875	-0.192645
979650			979575	-	-	t0876	Asn tRNA	22	33	14	767	1170	836	11	12	14	6	18	489	374	596	4	6	5.44284e-05	1	0.5	-1
980714	980548	979751	979679	-	-	t0877	hypothetical protein	3129	3750	1621	105021	131454	94467	136	138	2481	1236	3407	82566	66249	112297	81	109	0.816796	1	0.789855	-0.34034
980637			980726	+	-	t0878	Ser tRNA	84	104	56	2849	3663	3270	34	36	140	48	67	4680	2577	2227	26	35	0.927233	1	0.972222	-0.040642
	981029	981190		+	-	t0879	hypothetical protein	12	3	4	410	118	276	1	1	7	4	8	233	228	267	1	1	0.584322	1	1	0
981317	981317	981736	981736	+	umuD	t0880	DNA polymerase V subunit UmuD	179	195	127	6022	6839	7441	15	16	170	115	178	5672	6206	5893	10	14	0.562339	1	0.875	-0.192645
981739	981739	983007	983007	+	umuC	t0881	DNA polymerase V subunit UmuC	309	343	238	10381	12055	13904	8	9	408	223	395	13575	11979	13035	7	10	0.249043	1	1.11111	0.152003
983394	983453	983665	983665	+	cspB	t0882	cold shock protein	115	142	108	3883	5009	6294	21	23	131	81	112	4387	4353	3720	14	19	0.423231	1	0.826087	-0.275634
985309	985309	984125	984125	-	ompS	t0883	outer membrane protein S1	355	327	228	11922	11474	13318	9	10	146	116	210	4863	6235	6926	3	5	0.000495892	1	0.5	-1
	985960	986271		+	-	t0884	hypothetical protein	21	30	27	726	1063	1597	3	3	34	36	34	1157	1973	1124	3	4	0.0142713	1	1.33333	0.415037
986351	986351	987046	987119	+	yedJ	t0885	hypothetical protein	411	444	255	13818	15578	14900	20	21	368	229	509	12260	12318	16783	14	19	0.560762	1	0.904762	-0.14439
987120	987120	988550		+	dcm	t0886	DNA cytosine methylase	2269	2275	1347	76150	79744	78544	52	54	2096	1193	2314	69739	63960	76264	35	48	0.666188	1	0.888889	-0.169925
	988531	989001	989074	+	vsr	t0887	patch repair protein	355	392	213	11940	13773	12461	26	27	387	209	406	12891	11216	13398	19	26	0.465728	1	0.962963	-0.0544478
	989910	988990		-	yedA	t0888	hypothetical protein	130	119	79	4378	4190	4629	4	4	203	101	140	6777	5454	4644	4	6	0.314537	1	1.5	0.584963
991014	991014	991259	991259	+	-	t0890	hypothetical protein	275	207	108	9244	7266	6347	30	30	177	79	166	5913	4280	5473	15	21	0.105851	1	0.7	-0.514573
	991424	993127		+	-	t0891	hypothetical protein	322	332	161	10816	11649	9416	6	6	265	170	367	8829	9135	12117	4	5	0.706122	1	0.833333	-0.263034
	993921	993106		-	-	t0892	mannosyl-3-phosphoglycerate phosphatase	62	78	32	2088	2742	1922	2	2	67	44	98	2251	2384	3246	2	3	0.0521035	1	1.5	0.584963
	994458	994231	994231	-	yodD	t0893	hypothetical protein	49	70	37	1668	2466	2175	8	9	59	44	68	1975	2365	2256	6	9	0.256959	1	1	0
994579	994587	994781	994781	+	dsrB	t0894	hypothetical protein	203	280	126	6828	9844	7361	39	41	291	113	248	9707	6092	8180	30	40	0.903264	1	0.97561	-0.0356239
	995443	994820	994820	-	rcsA	t0895	colanic acid capsullar biosynthesis activation protein A	73	55	35	2472	1952	2071	3	3	202	122	184	6744	6589	6084	7	10	3.73925e-24	1	3.33333	1.73697
996519	996519	995725	995725	-	fliR	t0896	flagellar biosynthesis protein FliR	145	141	97	4885	4948	5674	6	6	322	264	257	10734	14190	8478	9	14	4.2562e-05	1	2.33333	1.22239
996797	996797	996528	996520	-	fliQ	t0897	flagellar biosynthesis protein FliQ	124	123	99	4163	4311	5781	16	17	334	264	284	11118	14190	9372	29	42	1.23431e-06	1	2.47059	1.30485
	997544	996807	996805	-	fliP	t0898	flagellar biosynthesis protein FliP	607	435	402	20387	15247	23447	25	26	1473	1226	1160	49022	65729	38246	47	69	1.99368e-17	6.73389e-16	2.65385	1.40808
	997921	997544		-	fliO	t0899	flagellar biosynthesis protein FliO	830	668	506	27859	23418	29526	67	71	2122	1929	1989	70592	103419	65549	146	211	4.03568e-17	1.34305e-15	2.97183	1.57135
	998334	997921		-	fliN	t0900	flagellar motor switch protein FliN	1541	1171	936	51714	41069	54591	112	118	3393	3206	3454	112903	171807	113829	222	320	2.21439e-11	6.07413e-10	2.71186	1.43929
999339	999335	998331		-	fliM	t0901	flagellar motor switch protein FliM	4652	3456	2935	156133	121153	171041	140	148	9942	9341	10517	330756	500578	346574	271	390	6.64666e-07	1.48925e-05	2.63514	1.39788
999807	999807	999340	999340	-	fliL	t0902	flagellar basal body protein FliL	2068	1407	1263	69406	49350	73641	129	137	4307	3897	4839	143284	208833	159477	254	364	2.04222e-08	4.99626e-07	2.65693	1.40976
	1001141	999912	999808	-	fliK	t0903	flagellar hook-length control protein	5852	3952	3976	196402	138545	231726	143	153	11965	9802	15009	398069	525250	494613	272	384	2.55911e-06	5.36229e-05	2.5098	1.32757
1001602	1001581	1001138		-	fliJ	t0904	flagellar biosynthesis chaperone	1965	1544	1305	65958	54119	76099	138	147	4186	3632	5942	139277	194658	195816	282	397	1.1723e-08	2.89936e-07	2.70068	1.43332
	1002973	1001603	1001603	-	fliI	t0905	flagellum-specific ATP synthase	1744	1616	1135	58545	56673	66182	41	44	3777	3391	3865	125653	181718	127364	73	105	4.17086e-07	9.68066e-06	2.38636	1.25481
	1003680	1002973		-	fliH	t0906	flagellar assembly protein H	2401	2148	1672	80597	75316	97440	112	119	5572	5600	5724	185383	300130	188642	218	317	1.58542e-07	3.73729e-06	2.66387	1.41352
	1004668	1003673		-	fliG	t0907	flagellar motor switch protein G	2890	2534	2003	97014	88852	116775	95	101	6630	6056	6658	220583	324516	219404	177	255	4.19783e-06	8.67552e-05	2.52475	1.33614
1006406	1006343	1004661		-	fliF	t0908	flagellar MS-ring protein	4786	3404	3179	160633	119331	185263	86	92	10131	9062	10198	337059	485601	336068	159	229	3.36529e-06	6.98684e-05	2.48913	1.31564
1006550	1006560	1006874	1007068	+	fliE	t0909	flagellar hook-basal body protein FliE	1338	1171	549	44915	41058	31999	124	124	2626	3277	4035	87388	175620	132964	288	419	2.38237e-18	8.231e-17	3.37903	1.75661
1007388	1007347	1006994	1006974	-	-	t0910	hypothetical protein	81	51	41	2747	1800	2435	6	6	196	120	156	6520	6444	5140	12	17	1.74286e-15	1	2.83333	1.5025
	1007878	1007645	1007645	-	yedF	t0911	hypothetical protein	212	380	272	7138	13339	15868	47	51	100	238	209	3340	12788	6918	21	32	0.0388081	0.358282	0.627451	-0.672425
1009083	1009080	1007875		-	yedE	t0912	hypothetical protein	1050	1468	1145	35261	51457	66733	38	42	469	945	776	15620	50673	25592	16	25	0.186723	1	0.595238	-0.748461
	1009329	1009742		+	yedD	t0913	hypothetical protein	19	7	2	660	255	168	0	0	9	0	30	301	50	1008	0	1	0.0565554	1	#DIV/0!	#DIV/0!
1011337	1011266	1009782	1009782	-	amyA	t0914	cytoplasmic alpha-amylase	472	456	263	15861	15987	15352	10	10	544	330	599	18100	17721	19749	9	12	0.0346598	1	1.2	0.263034
	1011706	1011338	1011338	-	fliT	t0915	flagellar biosynthesis protein FliT	3503	2461	2135	117578	86271	124436	280	296	6360	5114	6929	211597	274080	228330	455	644	0.00011592	0.00203355	2.17568	1.12146
1012127	1012113	1011706		-	fliS	t0916	flagellar protein FliS	4772	3588	2979	160140	125788	173645	355	375	8144	6780	9316	270930	363340	307006	542	769	0.000197865	0.00329242	2.05067	1.03609
1013570	1013531	1012128	1012128	-	fliD	t0917	flagellar capping protein	52731	38596	32412	1769546	1352847	1888828	1127	1189	77912	72008	124893	2591891	3858606	4115557	1784	2508	0.104561	0.736869	2.10934	1.07679
1013733	1013788	1015308	1015835	+	fliC	t0918	flagellin	581131	463759	428022	19501293	16255413	24942903	12379	13302	949142	882825	1563046	31574948	47306891	51506187	20341	28575	0.0405841	0.371829	2.14817	1.10311
1016772	1016788	1017507	1017536	+	fliA	t0920	flagellar biosynthesis sigma factor	16342	13369	9252	548414	468626	539213	692	720	27461	37906	46152	913559	2031237	1520838	1413	2067	0.00107506	0.015301	2.87083	1.52147
1017537	1017566	1018117	1018257	+	fliZ	t0921	flagella biosynthesis protein FliZ	9630	7296	5755	323162	255761	335428	525	552	16087	19316	26694	535183	1035085	879634	1026	1479	8.00711e-06	0.000160355	2.67935	1.42188
1018258	1018264	1019064	1019064	+	fliY	t0922	cystine transporter subunit	7491	6512	5002	251394	228276	291501	303	320	15845	13487	14585	527140	722763	480617	501	720	7.18861e-05	0.00128599	2.25	1.16993
1019065	1019218	1020204	1020204	+	-	t0923	D-cysteine desulfhydrase	1628	1671	1017	54641	58604	59302	55	58	2368	1902	3180	78793	101952	104805	68	96	0.00156176	0.0212908	1.65517	0.726982
1020205	1020225	1020893		+	yecS	t0924	ABC transporter membrane protein	968	865	591	32491	30345	34463	46	48	1258	1062	1392	41871	56924	45888	50	72	0.00103349	0.0148967	1.5	0.584963
	1020890	1021642	1021642	+	-	t0925	amino-acid ABC transporter ATP-binding protein YecC	974	895	596	32690	31405	34742	41	43	1355	911	1406	45103	48838	46342	44	62	0.00263462	0.0345631	1.44186	0.527932
1021818	1021875	1022597	1022622	+	sdiA	t0926	DNA-binding transcriptional activator SdiA	1586	1604	1235	53236	56255	71979	78	83	3507	2604	4086	116699	139541	134644	128	180	1.03047e-05	0.000204558	2.16867	1.11681
	1022888	1022664	1022664	-	yecF	t0927	hypothetical protein	1360	1452	628	45653	50919	36627	195	197	931	1013	588	30991	54310	19384	103	155	0.962806	1	0.786802	-0.345927
1023040	1023040	1022885		-	-	t0928	hypothetical protein	196	226	83	6586	7955	4863	41	41	131	147	78	4380	7888	2596	21	31	0.26126	1	0.756098	-0.403356
1023323	1023352	1024008		+	sirA	t0929	response regulator	3153	3014	1419	105812	105662	82731	147	149	3558	1843	2990	118387	98782	98541	116	160	0.403591	1	1.07383	0.10276
	1024005	1025837	1025859	+	uvrC	t0930	excinuclease ABC subunit C	3146	3223	1823	105587	112977	106253	57	59	3855	2097	3518	128263	112370	115939	47	64	0.353615	1	1.08475	0.117357
1025875	1025894	1026442	1026593	+	pgsA	t0931	phosphatidylglycerophosphate synthetase	713	809	425	23957	28386	24770	45	46	868	395	514	28896	21179	16965	29	40	0.822398	1	0.869565	-0.201634
1026594			1026669	+	-	t0932	Gly tRNA	567	580	228	19031	20352	13286	231	231	998	389	308	33232	20879	10166	205	281	0.0141871	0.153247	1.21645	0.282677
1026722			1026795	+	-	t0933	Cys tRNA	661	641	267	22200	22469	15599	271	271	1205	497	361	40113	26675	11923	256	354	0.00275594	0.0359463	1.30627	0.385457
1026807			1026893	+	-	t0934	Leu tRNA	371	386	138	12463	13556	8099	131	130	643	244	158	21415	13083	5207	110	152	0.103152	0.73062	1.16923	0.22556
	1027693	1029126	1029126	+	-	t0937	hypothetical protein	482	405	222	16179	14198	12948	9	10	306	157	459	10181	8448	15150	5	7	0.627036	1	0.7	-0.514573
1029818	1029903	1030568	1030959	+	yecA	t0940	hypothetical protein	4070	3589	1728	136612	125801	100751	180	181	4428	1437	4681	147308	77009	154276	144	189	0.403627	1	1.0442	0.0623965
1031854	1031854	1030643	1030643	-	tyrP	t0941	tyrosine-specific transport protein	370	457	394	12432	16020	22967	12	14	398	434	433	13247	23284	14270	9	13	0.21408	1	0.928571	-0.106915
1032081	1032081	1032320	1032320	+	yecH	t0942	hypothetical protein	197	327	82	6642	11474	4832	32	31	19	11	59	641	618	1957	3	4	2.48879e-216	1	0.129032	-2.9542
1032890	1032863	1032366	1032237	-	ftnA	t0943	ferritin	29159	19174	9483	978513	672086	552676	1486	1474	4793	5306	9939	159456	284344	327522	366	516	0.0061052	0.0734898	0.350068	-1.51429
1033447	1033438	1033103	1033066	-	-	t0944	lipoprotein	748	550	447	25101	19292	26069	66	69	958	1283	1778	31878	68792	58604	109	158	4.59476e-10	1.18158e-08	2.28986	1.19526
1034386	1034272	1033769	1033756	-	yecI	t0945	ferritin	707	476	255	23745	16710	14869	36	36	177	103	432	5912	5556	14243	12	17	0.000131907	1	0.472222	-1.08246
	1034822	1035379		+	-	t0946	hypothetical protein	65	80	26	2181	2817	1526	3	3	52	32	70	1735	1765	2308	2	3	0.863422	1	1	0
	1036013	1036816		+	otsB	t0948	trehalose-6-phosphate phosphatase	109	111	88	3671	3921	5148	4	5	158	115	204	5284	6181	6727	5	7	0.136121	1	1.4	0.485427
	1036791	1038212		+	otsA	t0949	trehalose-6-phosphate synthase	227	209	179	7647	7357	10451	5	5	339	237	418	11280	12746	13786	6	8	0.0092059	1	1.6	0.678072
1038935	1039453	1039794		+	flhD	t0952	transcriptional activator FlhD	2971	1973	1437	99726	69172	83785	238	246	3557	4292	5265	118349	230023	173508	350	508	0.000161173	0.00277364	2.06504	1.04617
	1039791	1040375	1040476	+	flhC	t0953	transcriptional activator FlhC	2171	1256	1186	72870	44047	69123	100	106	2466	2871	3867	82058	153890	127437	143	207	0.000133497	0.00232388	1.95283	0.965567
1040503	1040503	1041390		+	motA	t0954	flagellar motor protein MotA	3428	2503	1964	115052	87734	114454	113	119	5260	4455	6140	175005	238740	202336	163	231	0.00093915	0.0136237	1.94118	0.956931
	1041387	1042316	1042320	+	motB	t0955	flagellar motor protein MotB	5437	4359	3203	182452	152814	186660	178	187	8714	7129	8515	289909	382038	280599	239	341	0.00113859	0.016104	1.82353	0.866733
1042321	1042321	1044336	1044356	+	cheA	t0956	chemotaxis protein CheA	19195	17266	13887	644163	605213	809264	319	340	31328	28396	40302	1042186	1521661	1328060	453	643	0.0492325	0.436124	1.89118	0.919284
1044357	1044357	1044860	1045012	+	cheW	t0957	purine-binding chemotaxis protein	5271	4452	3002	176901	156060	174963	322	335	7874	6590	9642	261959	353177	317732	436	616	0.00106648	0.0152268	1.83881	0.878769
1045083	1045097	1046758	1046859	+	tar	t0958	methyl-accepting chemotaxis protein II	16264	12349	11051	545801	432874	644044	305	325	21926	20176	33909	729410	1081147	1117386	416	587	0.057778	0.491844	1.80615	0.852921
1046860	1046919	1047785		+	cheR	t0959	chemotaxis methyltransferase CheR	3876	2953	2428	130084	103510	141510	136	144	6806	5390	7693	226420	288859	253524	209	295	0.00021455	0.00353111	2.04861	1.03465
	1047782	1048831	1048831	+	cheB	t0960	chemotaxis-specific methylesterase	4672	4887	2881	156799	171321	167944	151	157	8598	7937	11933	286040	425325	393221	247	350	4.82301e-05	0.000880199	2.2293	1.15659
1048832	1048849	1049238	1049238	+	cheY	t0961	chemotaxis regulatory protein CheY	5454	5446	3829	183039	190897	223147	482	510	10252	9287	12990	341058	497666	428071	761	1082	8.20751e-05	0.00146249	2.12157	1.08513
1049239	1049249	1049893	1050002	+	cheZ	t0962	chemotaxis regulator CheZ	6922	6763	5321	232305	237059	310082	376	402	12963	11665	16559	431248	625130	545667	583	827	0.00037715	0.00598941	2.05721	1.04069
1050087	1050087	1051238		+	flhB	t0963	flagellar biosynthesis protein FlhB	661	587	364	22181	20583	21236	17	18	1170	1334	1231	38923	71509	40580	29	43	6.91647e-13	1	2.38889	1.25634
	1051231	1053309		+	flhA	t0964	flagellar biosynthesis protein FlhA	1754	1485	1317	58866	52053	76776	28	30	2980	3362	3820	99151	180175	125906	44	64	1.31286e-05	0.000255021	2.13333	1.09311
	1053309	1053701	1053706	+	flhE	t0965	flagellar protein FlhE	281	255	241	9455	8945	14056	25	27	554	573	761	18448	30730	25094	43	62	5.10989e-10	1.30663e-08	2.2963	1.19931
1053934	1053941	1055077	1055077	+	-	t0966	hypothetical protein	366	324	251	12301	11389	14637	10	11	417	448	529	13890	24050	17434	11	16	0.00189309	1	1.45455	0.540568
1058963	1058924	1057191	1057165	-	argS	t0968	arginyl-tRNA synthetase	13150	11570	8456	441293	405562	492789	244	257	13026	11202	13638	433342	600281	449414	199	285	0.231702	1	1.10895	0.149194
1059161	1059161	1059730	1059741	+	-	t0969	hypothetical protein	816	999	542	27407	35047	31597	52	55	607	571	834	20193	30609	27506	32	45	0.895967	1	0.818182	-0.289507
1059745	1059750	1060529	1060529	+	cutC	t0970	copper homeostasis protein CutC	1014	950	567	34037	33331	33055	41	42	641	475	832	21351	25473	27446	22	31	0.567245	1	0.738095	-0.438121
	1061704	1060733	1060648	-	-	t0971	hypothetical protein	1738	1814	1432	58349	63590	83507	65	70	1248	1223	1238	41546	65559	40820	34	50	0.710802	1	0.714286	-0.485427
1062447	1062444	1061701		-	-	t0972	hypothetical protein	2319	2120	1671	77851	74321	97387	104	111	1518	1521	1529	50525	81510	50389	56	81	0.703035	1	0.72973	-0.454566
1062880	1062880	1062485	1062485	-	-	t0973	hypothetical protein	709	698	397	23817	24469	23172	58	60	480	283	466	15968	15193	15359	28	39	0.196409	1	0.65	-0.621488
	1063751	1062933	1062933	-	yecE	t0974	hypothetical protein	484	354	254	16256	12422	14831	17	17	569	260	567	18943	13945	18701	15	20	0.0442146	1	1.17647	0.234465
1064322	1064314	1063748		-	yecD	t0975	hypothetical protein	987	914	558	33125	32040	32571	55	57	989	471	1161	32925	25265	38262	42	56	0.278082	1	0.982456	-0.0255351
1064455	1064639	1066411	1066508	+	aspS	t0976	aspartyl-tRNA synthetase	17403	19331	16222	584032	677611	945371	381	414	12218	14524	17330	406481	778291	571067	227	330	0.706053	1	0.797101	-0.327165
1066510	1066514	1066966	1066966	+	ntpA	t0977	dATP pyrophosphohydrolase	3233	3909	2800	108510	137036	163226	280	300	2567	3146	3194	85416	168629	105266	179	264	0.790006	1	0.88	-0.184425
1066967	1066996	1067736	1067756	+	yebC	t0978	hypothetical protein	7770	8338	6010	260752	292276	350257	381	406	5456	6862	8301	181525	367737	273542	254	370	0.420798	1	0.91133	-0.133954
1067764	1067773	1068294	1068294	+	ruvC	t0979	Holliday junction resolvase	2177	2473	1716	73072	86695	100000	155	165	1787	2019	1910	59463	108217	62969	100	147	0.744911	1	0.890909	-0.16665
	1068895	1068296		-	yebB	t0980	hypothetical protein	79	72	44	2662	2556	2601	4	4	85	42	90	2837	2270	2980	3	4	0.525262	1	1	0
	1069123	1069797		+	-	t0981	hypothetical protein	19	15	7	642	529	459	0	0	15	10	13	525	577	436	0	0	0.925617	1	#DIV/0!	#DIV/0!
1070147	1070157	1070768	1070776	+	ruvA	t0982	Holliday junction DNA helicase RuvA	1261	1297	820	42325	45479	47838	70	73	1297	972	1294	43160	52107	42669	53	75	0.209159	1	1.0274	0.0389941
1070777	1070777	1071787	1071931	+	ruvB	t0983	Holliday junction DNA helicase RuvB	1642	1959	1083	55104	68689	63122	59	61	1742	1141	1819	57973	61150	59954	42	59	0.4557	1	0.967213	-0.0480943
	1072651	1071866	1071866	-	znuB	t0984	high-affinity zinc transporter membrane protein	257	208	121	8643	7292	7102	9	9	254	169	157	8464	9087	5187	6	9	0.987509	1	1	0
1073403	1073403	1072648		-	znuC	t0985	high-affinity zinc transporter ATPase	453	471	246	15210	16543	14377	19	20	454	299	349	15131	16037	11533	13	18	0.544843	1	0.9	-0.152003
1073482	1073482	1074426	1074426	+	znuA	t0986	high-affinity zinc transporter periplasmic protein	2963	3155	1333	99447	110602	77710	100	101	3149	2261	3216	104780	121160	105992	83	117	0.258961	1	1.15842	0.212153
1074427	1074442	1075761	1075761	+	yebA	t0987	hypothetical protein	6875	6409	3489	230719	224645	203362	162	166	5410	4322	8036	179984	231600	264818	122	170	0.183653	1	1.0241	0.0343515
1075762	1075878	1076849	1076849	+	msbB	t0988	lipid A biosynthesis (KDO)2-(lauroyl)-lipid IVA acyltransferase	2497	2565	1582	83811	89935	92200	87	91	1762	1727	2163	58647	92576	71286	53	76	0.911813	1	0.835165	-0.259867
1078447	1078364	1076922	1076915	-	pykA	t0989	pyruvate kinase	11044	9775	4832	370625	342659	281636	227	229	14099	4905	10145	469055	262860	334325	184	246	0.174726	1	1.07424	0.103311
1079387	1079357	1078488	1078448	-	hexR	t0990	DNA-binding transcriptional regulator HexR	1479	1889	875	49638	66241	51014	62	63	2121	827	1645	70566	44359	54216	48	64	0.256187	1	1.01587	0.0227201
1079547	1079699	1081174	1081218	+	zwf	t0991	glucose-6-phosphate 1-dehydrogenase	9153	9901	5817	307173	347053	339017	215	224	12903	7003	12721	429270	375291	419202	201	276	0.0716978	0.58364	1.23214	0.30117
1081409	1081409	1083220	1083220	+	edd	t0992	phosphogluconate dehydratase	3245	3432	2189	108897	120324	127613	62	65	3224	2624	4027	107277	140610	132722	49	70	0.363205	1	1.07692	0.106915
1083221	1083258	1083899	1083953	+	-	t0993	keto-hydroxyglutarate-aldolase/keto-deoxy-phosphogluconate aldolase	4234	3783	2601	142105	132604	151626	211	221	3972	2837	5205	132151	152065	171547	170	236	0.302588	1	1.06787	0.0947405
1085177	1085177	1083999	1083999	-	purT	t0994	phosphoribosylglycinamide formyltransferase 2	671	553	394	22536	19387	22970	17	18	407	331	656	13569	17789	21630	10	14	0.852589	1	0.777778	-0.36257
1085308	1085308	1085598	1085600	+	yebG	t0995	DNA damage-inducible protein YebG	315	303	252	10580	10631	14700	38	41	316	204	340	10527	10939	11208	27	37	0.774407	1	0.902439	-0.148099
1085604	1085666	1086019	1086019	+	yebF	t0996	hypothetical protein	318	379	268	10673	13310	15620	34	37	380	243	399	12648	13026	13174	26	36	0.460928	1	0.972973	-0.0395284
1086113	1086113	1086772	1086781	+	yebE	t0997	hypothetical protein	882	739	489	29600	25922	28538	40	42	328	310	890	10935	16651	29351	21	28	0.341545	1	0.666667	-0.584963
1086865	1086986	1089037	1089037	+	opdB	t0998	protease 2	1569	1596	1033	52674	55973	60207	26	27	1672	989	1969	55625	53011	64904	20	28	0.243377	1	1.03704	0.0524674
1089780	1089772	1089074	1088952	-	exoX	t0999	exodeoxyribonuclease X	1294	1363	825	43432	47782	48127	63	66	1456	752	1573	48449	40314	51839	49	67	0.21583	1	1.01515	0.0216951
1090467	1090452	1089796	1089796	-	-	t1000	hypothetical protein	287	246	136	9633	8644	7933	13	13	284	101	349	9468	5419	11513	10	13	0.690126	1	1	0
1090792	1090790	1090560	1090525	-	holE	t1001	DNA polymerase III subunit theta	371	308	169	12450	10796	9895	47	47	315	208	393	10502	11155	12966	36	49	0.332337	1	1.04255	0.060121
1090910	1090928	1091302		+	-	t1002	hypothetical protein	2526	2608	1507	84767	91421	87820	226	234	3246	1641	2859	108015	87981	94216	188	257	0.313118	1	1.09829	0.13526
	1091303	1092178	1092194	+	-	t1003	cation transporter	3472	3335	1853	116520	116910	108016	126	129	4458	2853	4053	148313	152915	133574	118	165	0.115671	0.784469	1.27907	0.355095
1092195	1092195	1092548	1092548	+	-	t1004	hypothetical protein	888	841	428	29808	29498	24995	77	79	1157	742	934	38512	39792	30801	73	102	0.0131164	0.143393	1.29114	0.368645
	1092609	1092725	1092725	+	-	t1005	hypothetical protein	45	38	20	1539	1349	1199	11	11	28	20	20	947	1120	683	5	7	0.00664233	1	0.636364	-0.652077
	1093704	1093931		+	-	t1009	DNA-binding protein	3	8	3	126	281	202	0	0	3	4	3	109	232	125	0	0	0.0838643	1	#DIV/0!	#DIV/0!
	1094248	1094075		-	-	t1010	hypothetical protein	6	7	6	208	278	358	1	1	5	1	4	174	66	149	0	0	1.17048e-06	1	0	#NUM!
	1095515	1094385		-	-	t1011	hypothetical protein	168	150	85	5642	5280	4953	4	4	138	110	145	4612	5910	4809	3	4	0.879066	1	1	0
1095911	1095911	1097890	1097890	+	yjcS	t1012	hydrolase	924	817	600	31034	28655	35018	15	15	1014	573	1242	33755	30734	40931	13	17	0.0910476	1	1.13333	0.180572
	1098099	1097908	1097908	-	-	t1013	hypothetical protein	60	83	28	2023	2927	1656	11	11	58	37	53	1936	1986	1753	7	9	0.643739	1	0.818182	-0.289507
	1098913	1098299		-	-	t1014	hypothetical protein	57	34	18	1921	1225	1076	2	2	13	20	28	441	1108	944	0	1	0.000248229	1	0.5	-1
	1099081	1098923		-	-	t1015	hypothetical protein	21	11	5	717	390	296	3	2	3	4	15	101	262	517	1	1	0.0053855	1	0.5	-1
	1100128	1099214		-	-	t1016	hypothetical protein	189	150	127	6363	5261	7452	6	6	92	37	104	3087	2024	3427	2	3	3.7737e-05	1	0.5	-1
1103340	1103340	1103164	1103164	-	-	t1018	hypothetical protein	36	44	18	1211	1544	1085	7	7	34	18	42	1146	991	1388	4	6	0.969594	1	0.857143	-0.222392
	1103739	1103473		-	-	t1019	hypothetical protein	5	9	1	194	348	88	0	0	2	4	4	73	251	140	0	0	0.0500955	1	#DIV/0!	#DIV/0!
1104091	1104110	1104529	1104614	+	-	t1020	acetyltransferase	956	600	456	32108	21064	26615	61	63	2476	1228	2186	82370	65847	72035	128	174	1.09252e-14	3.38681e-13	2.7619	1.46566
1105425	1105393	1104917	1104917	-	-	t1021	hypothetical protein	827	718	514	27764	25167	29983	55	57	573	437	681	19065	23426	22442	32	45	0.776726	1	0.789474	-0.341037
	1106117	1105722		-	-	t1022	hypothetical protein	43	39	24	1454	1395	1423	3	3	24	25	30	809	1343	1021	1	2	0.0352269	1	0.666667	-0.584963
1107783	1107807	1107971	1107978	+	-	t1024	hypothetical protein	245	216	150	8240	7604	8794	47	49	53	118	172	1787	6353	5678	19	27	0.011134	1	0.55102	-0.859822
	1108195	1108845		+	pphA	t1025	serine/threonine protein phosphatase 1	84	77	58	2832	2733	3405	4	4	55	43	88	1843	2335	2920	2	3	0.162949	1	0.75	-0.415037
	1109055	1108864		-	-	t1026	hypothetical protein	13	19	8	450	694	516	2	2	20	7	15	668	377	520	2	2	0.915534	1	1	0
1109438	1109405	1109166	1109166	-	-	t1027	hypothetical protein	78	85	70	2627	3010	4094	12	13	127	90	242	4235	4833	7989	17	23	0.0110854	1	1.76923	0.823122
1110965	1110959	1109520	1109517	-	yebU	t1028	rRNA (cytosine-C(5)-)-methyltransferase RsmF	890	941	771	29891	32987	44965	23	24	756	655	748	25165	35105	24662	13	19	0.870171	1	0.791667	-0.337035
	1113670	1111037	1111037	-	-	t1029	leucyl aminopeptidase	2382	2594	2054	79937	90950	119726	34	36	2404	1923	2786	79988	103094	91836	24	34	0.687664	1	0.944444	-0.0824622
	1114817	1113639		-	-	t1030	hypothetical protein	407	447	308	13662	15680	17981	12	13	395	250	395	13154	13422	13030	8	11	0.961601	1	0.846154	-0.241008
1115024	1115051	1115548	1115645	+	-	t1031	free methionine-(R)-sulfoxide reductase	4394	4904	2101	147484	171915	122461	292	295	7836	3937	3913	260683	210988	128957	289	402	0.037248	0.347908	1.36271	0.446481
1115646	1115646	1116332	1116332	+	proP	t1032	solute/DNA competence effector	12508	10933	7043	419750	383239	410460	567	588	13130	10360	10176	436799	555171	335331	448	644	0.244772	1	1.09524	0.131245
1116333	1116352	1118400	1118412	+	prc	t1033	carboxy-terminal protease	15202	16580	10378	510169	581182	604778	262	275	16495	13148	14480	548754	704587	477153	197	281	0.292455	1	1.02182	0.0311385
1118480	1118593	1119474	1119485	+	htpX	t1034	heat shock protein HtpX	6144	4503	3933	206184	157848	229220	211	224	5257	2641	5145	174914	141559	169551	135	183	0.881293	1	0.816964	-0.291655
1121046	1121070	1121861	1121875	+	kdgR	t1036	transcriptional regulator KdgR	3941	3950	2114	132253	138485	123207	161	165	3771	2552	3429	125478	136772	113013	112	157	0.578377	1	0.951515	-0.0717015
1122312	1122312	1122073	1122073	-	-	t1037	hypothetical protein	28	21	11	965	748	666	3	3	58	30	56	1947	1653	1866	5	7	1.1015e-16	1	2.33333	1.22239
1122455	1122465	1122608	1122678	+	-	t1038	hypothetical protein	247	272	114	8306	9560	6691	56	56	217	132	211	7228	7088	6964	35	49	0.572704	1	0.875	-0.192645
1122679	1122679	1122966	1123062	+	-	t1039	hypothetical protein	588	716	251	19732	25107	14673	69	68	584	417	517	19436	22356	17038	48	68	0.172489	1	1	0
1123424	1123615	1123758	1123758	+	-	t1040	hypothetical protein	17114	21517	9341	574325	754226	544378	4256	4335	21140	17363	11223	703273	930439	369843	3171	4637	0.278276	1	1.06967	0.0971597
1123759	1123771	1123980	1124032	+	cspC	t1041	cold shock-like protein CspC	26166	31314	16038	878085	1097627	934629	4472	4619	33625	27069	19289	1118599	1450523	635634	3495	5086	0.30081	1	1.1011	0.138951
1124074	1124200	1125945	1125945	+	ftsI	t1042	penicillin-binding protein	716	602	448	24027	21133	26121	12	13	746	432	940	24843	23154	30989	11	15	0.108924	1	1.15385	0.206451
1126004	1126011	1126820	1126820	+	rrmA	t1043	23S rRNA methyltransferase	641	601	505	21524	21069	29452	27	29	511	537	474	17010	28828	15636	17	25	0.843194	1	0.862069	-0.214125
1127578	1127437	1126817	1126817	-	-	t1044	hypothetical protein	1129	1009	532	37913	35372	31058	55	56	867	403	718	28874	21603	23668	29	39	0.419174	1	0.696429	-0.521953
	1128251	1127793	1127793	-	-	t1045	hypothetical protein	256	192	98	8605	6730	5747	15	15	257	128	156	8562	6886	5169	10	14	0.907795	1	0.933333	-0.0995357
1129170	1129170	1128310	1128252	-	manZ	t1046	PTS system mannose-specific transporter subunit IID	11196	7899	5556	375717	276881	323800	366	378	9781	4246	11084	325414	227536	365246	265	355	0.372564	1	0.939153	-0.0905672
1129981	1129974	1129174	1129171	-	manY	t1047	phosphotransferase enzyme II subunit C	11350	8529	5593	380883	298963	325949	406	418	9783	4552	12089	325469	243926	398366	300	402	0.341748	1	0.961722	-0.0563074
1131098	1130995	1130027	1130027	-	manX	t1048	PTS system mannose-specific transporter IIAB	21753	17039	11074	729999	597240	645364	658	678	18852	8988	24313	627161	481646	801183	490	657	0.323109	1	0.969027	-0.0453919
1131367	1131468	1133027	1133039	+	-	t1049	hypothetical protein	477	442	282	16013	15499	16435	9	10	743	371	589	24730	19919	19425	9	13	0.0045178	1	1.3	0.378512
	1134650	1133049		-	-	t1050	hypothetical protein	44	42	29	1501	1494	1725	0	0	30	24	56	1014	1315	1873	0	0	0.796301	1	#DIV/0!	#DIV/0!
1136190	1136152	1134788	1134783	-	sdaA	t1051	L-serine deaminase 1	8169	7783	5326	274160	272815	310382	199	209	4773	3896	6005	158798	208775	197883	98	138	0.528848	1	0.660287	-0.598835
1136994	1136994	1136416	1136410	-	-	t1052	hypothetical protein	419	369	239	14093	12943	13950	22	23	436	201	420	14507	10807	13843	16	22	0.54088	1	0.956522	-0.0641303
1138394	1138359	1136998	1136995	-	pabB	t1053	para-aminobenzoate synthase component I	2013	1868	1250	67575	65476	72853	48	50	2035	1053	1888	67714	56446	62224	33	45	0.61896	1	0.9	-0.152003
1138438	1138443	1138622	1138727	+	-	t1054	hypothetical protein	440	426	228	14792	14964	13322	77	79	416	255	288	13856	13666	9505	48	68	0.953673	1	0.860759	-0.216318
1138991	1138972	1138628	1138623	-	-	t1055	hypothetical protein	2509	2535	1092	84202	88857	63660	227	228	2958	1479	2458	98416	79297	81018	182	249	0.27095	1	1.09211	0.127112
1139104	1139104	1141014	1141067	+	-	t1056	ATP-dependent helicase	2244	2398	1563	75317	84055	91084	41	43	2160	1515	2170	71858	81185	71520	27	39	0.69867	1	0.906977	-0.140863
1141072	1141072	1141767	1141837	+	-	t1057	hypothetical protein	1947	1849	1225	65341	64841	71418	92	96	1757	1476	1856	58469	79117	61165	66	95	0.400856	1	0.989583	-0.0151069
1141838	1141838	1142419	1142501	+	-	t1058	lipoprotein	1082	1100	766	36326	38586	44690	64	68	866	737	1003	28821	39540	33081	40	58	0.790138	1	0.852941	-0.229482
1142585	1142624	1144309	1144309	+	fadD	t1059	long-chain-fatty-acid--CoA ligase	1763	1436	1339	59177	50350	78082	34	37	7720	2516	10199	256842	134841	336110	110	143	3.37443e-19	1.17482e-17	3.86486	1.95042
1144310	1144382	1145509	1145525	+	rnd	t1060	ribonuclease D	633	708	554	21268	24844	32337	21	23	645	555	664	21461	29764	21897	15	21	0.546755	1	0.913043	-0.131245
1145897	1145897	1145631	1145593	-	minE	t1061	cell division topological specificity factor MinE	5459	5224	2922	183210	183124	170281	651	669	4987	2645	5920	165934	141753	195079	462	627	0.574957	1	0.93722	-0.0935408
1146736	1146713	1145901	1145898	-	minD	t1062	cell division inhibitor MinD	31124	30967	16821	1044463	1085462	980287	1240	1275	28150	17311	36342	936493	927660	1197565	917	1255	0.363603	1	0.984314	-0.0228099
1147492	1147444	1146737	1146737	-	minC	t1063	septum formation inhibitor	6179	5806	3033	207374	203537	176775	271	276	6671	3893	6523	221944	208629	214959	220	303	0.142696	0.90409	1.09783	0.13465
1147540	1147570	1147863	1147904	+	-	t1064	hypothetical protein	1660	1558	1041	55733	54630	60671	185	193	1647	1059	1705	54799	56795	56187	137	190	0.335276	1	0.984456	-0.0226014
1147906	1147913	1148572	1148639	+	-	t1065	hypothetical protein	2144	1671	1154	71975	58580	67292	96	99	2058	1186	2136	68489	63601	70411	74	102	0.320708	1	1.0303	0.0430687
1148650	1148650	1149111	1149111	+	-	t1066	hypothetical protein	1129	781	541	37887	27391	31577	67	69	1141	841	1077	37964	45115	35507	60	85	0.0302582	0.297068	1.23188	0.300866
1149319	1149463	1149600	1149600	+	-	t1067	hypothetical protein	96	59	43	3233	2089	2524	18	18	44	24	63	1471	1292	2098	8	11	0.000517501	1	0.611111	-0.710493
1149733	1149792	1149965	1150005	+	-	t1068	hypothetical protein	3513	4161	2012	117901	145868	117292	711	730	2364	1860	4459	78650	99700	146950	454	623	0.919194	1	0.853425	-0.228664
1150417	1150378	1150037	1150037	-	-	t1069	hypothetical protein	505	510	325	16955	17887	18961	50	52	447	335	439	14898	17992	14492	32	46	0.533582	1	0.884615	-0.176878
1151157	1151016	1150486	1150436	-	dsbB	t1070	disulfide bond formation protein B	1234	1119	695	41411	39256	40517	73	76	1371	800	744	45618	42911	24521	50	70	0.49905	1	0.921053	-0.118644
1152718	1152702	1151158	1151158	-	nhaB	t1071	sodium/proton antiporter	2695	2655	2014	90468	93065	117398	60	64	3248	2073	2894	108054	111128	95386	48	67	0.466293	1	1.04688	0.0660892
1152909	1152922	1153641	1153760	+	fadR	t1072	fatty acid metabolism regulator	2955	3431	1953	99172	120288	113858	147	154	3083	1683	2716	102589	90216	89521	95	130	0.996311	1	0.844156	-0.244419
	1155220	1153688		-	-	t1073	SpoVR family protein	239	253	155	8022	8874	9066	5	5	196	92	264	6544	4982	8715	3	4	0.310372	1	0.8	-0.321928
1155536	1155543	1156841	1156854	+	dadA	t1074	D-amino acid dehydrogenase small subunit	8071	3292	8376	270851	115420	488148	194	224	46922	14318	47992	1560951	767257	1581474	766	1003	8.17453e-17	2.70058e-15	4.47768	2.16275
1156855	1156855	1157925	1157937	+	dadX	t1075	alanine racemase	3644	1635	3967	122288	57320	231212	110	127	23244	7222	22427	773277	387038	739049	450	591	1.40865e-22	5.44917e-21	4.65354	2.21833
1159742	1159720	1157987	1157987	-	-	t1076	potassium/proton antiporter	1381	1448	1092	46363	50765	63663	28	30	1755	1493	1769	58385	80027	58309	26	37	0.0451598	1	1.23333	0.302563
1160731	1160731	1159817	1159803	-	ldcA	t1077	L,D-carboxypeptidase A	689	740	492	23130	25940	28710	26	28	864	466	823	28765	25001	27148	21	29	0.210994	1	1.03571	0.0506261
1160835	1160902	1161513	1161513	+	mltE	t1078	membrane-bound lytic murein transglycosylase E	770	689	389	25848	24162	22679	38	39	680	578	599	22652	31019	19754	27	39	0.299724	1	1	0
1162272	1162261	1161527	1161478	-	-	t1079	hypothetical protein	1090	716	691	36597	25106	40302	43	46	1591	1374	1397	52937	73638	46052	54	78	0.000107522	0.00189357	1.69565	0.76184
	1162430	1162684		+	-	t1080	hypothetical protein	20	27	17	695	946	1013	3	3	21	21	39	704	1155	1317	2	4	0.0744872	1	1.33333	0.415037
1166006	1165842	1164673	1164669	-	gdhA	t1082	glutamate dehydrogenase	9813	5093	4388	329332	178529	255743	211	217	12600	4894	9969	419180	262299	328524	214	287	0.0307164	0.300914	1.32258	0.403356
	1167581	1166445		-	appB	t1083	cytochrome oxidase subunit II	79	52	32	2659	1825	1898	1	1	45	31	75	1508	1680	2476	1	1	0.837084	1	1	0
	1170060	1169212		-	hyaF	t1085	hydrogenase-1 operon protein HyaF	7	8	3	265	289	198	0	0	18	5	12	630	270	402	0	0	9.90124e-05	1	#DIV/0!	#DIV/0!
	1170461	1170057		-	hyaE	t1086	hydrogenase-1 operon protein HyaE	6	4	3	232	145	207	0	0	7	5	6	243	307	211	0	0	0.269308	1	#DIV/0!	#DIV/0!
	1171047	1170451		-	hyaD	t1087	hydrogenase 1 maturation protease	17	9	9	587	334	572	0	0	9	12	17	325	650	583	0	0	0.440389	1	#DIV/0!	#DIV/0!
	1171775	1171044		-	hyaC	t1088	hydrogenase 1 b-type cytochrome subunit	6	8	7	208	311	461	0	0	3	7	10	120	426	359	0	0	0.806409	1	#DIV/0!	#DIV/0!
	1173587	1171794		-	-	t1089	hydrogenase 1 large subunit	27	20	20	924	704	1166	0	0	22	17	26	750	934	871	0	0	0.889553	1	#DIV/0!	#DIV/0!
1175165	1175197	1176462	1176462	+	-	t1091	hypothetical protein	1080	1258	691	36273	44112	40309	30	31	792	590	1015	26348	31657	33451	17	24	0.782577	1	0.774194	-0.369234
1177712	1177712	1176621	1176621	-	-	t1092	GTP-dependent nucleic acid-binding protein EngD	6720	6883	4608	225519	241276	268544	213	224	4479	4576	5113	149023	245216	168489	118	171	0.99378	1	0.763393	-0.389502
1178428	1178413	1177829	1177746	-	pth	t1093	peptidyl-tRNA hydrolase	1465	1339	688	49170	46951	40116	76	77	1111	1018	1182	36981	54599	38967	51	74	0.33612	1	0.961039	-0.0573332
1178650	1178689	1178910	1179275	+	-	t1094	hypothetical protein	1890	3779	810	63434	132463	47211	372	365	1128	1347	6509	37547	72209	214493	365	486	0.0651607	0.535517	1.33151	0.41306
1180811	1180697	1179012	1179012	-	-	t1095	sulfate transporter YchM	1880	2191	2196	63093	76802	128008	47	52	1236	1797	1695	41122	96299	55874	25	38	0.654368	1	0.730769	-0.452512
1182034	1181769	1180822	1180816	-	prsA	t1096	ribose-phosphate pyrophosphokinase	24906	25334	19713	835799	888020	1148777	942	1010	15675	16226	22124	521478	869499	729072	520	745	0.915561	1	0.737624	-0.439043
	1182886	1182035	1182035	-	ipk	t1097	4-diphosphocytidyl-2-C-methyl-D-erythritol kinase	4205	4281	2921	141136	150076	170231	171	180	3560	2826	3924	118449	151454	129308	110	156	0.790106	1	0.866667	-0.206451
1183627	1183506	1182883		-	lolB	t1098	molecular chaperone LolB	1897	1779	1214	63659	62358	70802	100	105	2350	1359	2322	78201	72851	76532	88	121	0.141656	0.903008	1.15238	0.204618
1183795	1183820	1185076	1185116	+	hemA	t1099	glutamyl-tRNA reductase	3798	3569	2191	127456	125131	127683	97	100	2889	1992	3123	96140	106771	102930	58	81	0.900945	1	0.81	-0.304006
1185117	1185117	1186199		+	prfA	t1100	peptide chain release factor 1	4287	4143	3284	143861	145235	191376	138	147	2695	3381	3774	89658	181183	124365	83	121	0.931967	1	0.823129	-0.280809
	1186199	1187032		+	hemK	t1101	N5-glutamine S-adenosyl-L-methionine-dependent methyltransferase	919	1059	901	30851	37126	52525	44	48	683	856	929	22741	45915	30620	27	39	0.888684	1	0.8125	-0.29956
	1187029	1187418	1187421	+	-	t1102	transcriptional regulator	321	339	254	10777	11891	14813	29	32	278	268	292	9274	14370	9649	19	28	0.868693	1	0.875	-0.192645
1187422	1187422	1188231	1188247	+	-	t1103	transcriptional regulator	2452	2496	1616	82312	87503	94192	103	108	2235	1747	2331	74352	93652	76822	71	100	0.655843	1	0.925926	-0.111031
1188257	1188269	1189123	1189316	+	kdsA	t1104	2-dehydro-3-deoxyphosphooctonate aldolase	10727	11045	7777	359982	387142	453228	441	467	7766	5884	10541	258362	315334	347363	258	359	0.859473	1	0.768737	-0.379439
1189317	1189317	1189775	1189790	+	tnpA	t1105	insertion sequence element IS200 transposase	5195	5216	2549	174362	182853	148574	361	367	4607	4363	5945	153264	233825	195931	296	423	0.157909	0.969737	1.15259	0.204878
1190118	1190280	1191404	1191563	+	-	t1106	bacteriophage protein	1741	1048	1061	58445	36758	61860	43	46	569	3572	3014	18931	191455	99325	58	91	1.44454e-05	0.000278212	1.97826	0.984233
1192445	1192445	1192858		+	-	t1107	toxin subunit	83	83	83	2799	2944	4849	7	8	35	115	107	1195	6184	3526	5	8	0.871852	1	1	0
1192867	1192875	1193603	1193603	+	-	t1108	toxin subunit	224	160	162	7550	5633	9451	9	10	82	188	273	2752	10082	9019	6	9	0.890266	1	0.9	-0.152003
	1193795	1194337	1194337	+	-	t1109	hypothetical protein	179	126	140	6036	4450	8179	10	11	47	154	198	1586	8291	6535	6	10	0.583115	1	0.909091	-0.137504
	1194862	1194485		-	-	t1110	hypothetical protein	21	12	5	705	454	336	1	1	8	5	12	286	290	410	0	0	0.0109742	1	0	#NUM!
1195744	1195744	1194935	1194935	-	cdtB	t1111	toxin-like protein	215	164	104	7238	5781	6106	7	7	77	55	144	2591	2961	4745	3	4	0.00622606	1	0.571429	-0.807355
1196868	1196856	1196617	1196534	-	msgA	t1113	virulence protein	625	654	326	21004	22937	19029	85	87	785	384	559	26118	20591	18423	65	90	0.143019	0.90409	1.03448	0.0489096
1197568	1197568	1197047	1197047	-	envE	t1114	lipoprotein	398	257	237	13389	9012	13848	21	23	98	279	293	3274	15000	9660	11	17	0.496339	1	0.73913	-0.436099
	1198198	1197986		-	cspH	t1115	cold shock protein	31	19	32	1068	683	1903	5	5	34	15	21	1141	853	693	3	4	0.0539618	1	0.8	-0.321928
	1198593	1198330		-	pagD	t1116	outer membrane virulence protein	16	10	14	553	364	825	1	2	3	4	13	106	255	440	0	1	3.88039e-08	1	0.5	-1
	1198642	1198806		+	-	t1117	hypothetical protein	0	0	0	19	25	0	0	0	0	0	0	0	1	0	0	0	1	1	#DIV/0!	#DIV/0!
	1198892	1199020		+	-	t1118	hypothetical protein	4	2	0	140	99	43	0	0	0	0	1	0	0	45	0	0	1.90069e-29	1	#DIV/0!	#DIV/0!
	1199398	1199955	1199955	+	pagC	t1119	outer membrane invasion protein	264	200	161	8866	7013	9427	14	15	54	45	115	1827	2436	3801	3	4	4.48854e-12	1	0.266667	-1.90689
	1200136	1199966		-	-	t1120	hypothetical protein	19	21	4	643	740	290	3	3	18	11	20	600	623	676	2	3	0.185878	1	1	0
1200360			1200436	+	-	t1121	Arg tRNA	8	6	7	276	228	421	3	4	5	26	16	186	1441	559	5	9	1.18084e-12	1	2.25	1.16993
1200651	1200688	1200861	1200878	+	-	t1122	hypothetical protein	386	591	147	12957	20738	8590	82	81	206	210	261	6867	11289	8624	35	51	0.0649578	0.535517	0.62963	-0.667425
1201668	1201530	1201189	1201187	-	-	t1123	lysozyme inhibitor	1792	1269	897	60139	44493	52277	148	152	844	1010	2008	28078	54148	66179	102	144	0.349457	1	0.947368	-0.0780025
1201860	1201911	1202036	1202036	+	-	t1126	lipoprotein	84	65	28	2841	2296	1645	18	17	26	40	52	886	2174	1743	8	12	0.0338483	1	0.705882	-0.5025
	1202236	1202463	1202463	+	-	t1127	hypothetical protein	66	31	29	2238	1114	1725	7	7	28	49	46	955	2670	1528	5	7	0.424658	1	1	0
1202615	1202658	1203128	1203142	+	-	t1128	heat shock protein	3583	3261	1355	120262	114310	78966	222	221	4789	916	3559	159324	49086	117280	179	230	0.482685	1	1.04072	0.0575875
	1203386	1203237		-	-	t1129	hypothetical protein	4	4	2	147	170	170	1	1	4	5	2	163	273	96	0	1	0.991519	1	1	0
	1203467	1204510		+	-	t1130	hypothetical protein	202	228	114	6789	7992	6664	6	6	137	111	161	4564	5987	5310	3	5	0.194873	1	0.833333	-0.263034
1205123	1205123	1204593	1204593	-	-	t1131	cytochrome	277	190	142	9299	6694	8323	14	15	214	116	214	7124	6243	7076	9	12	0.4809	1	0.8	-0.321928
1205792	1205586	1205272	1205272	-	-	t1132	lipoprotein	2917	2221	1263	97909	77871	73627	260	263	1528	459	1379	50859	24647	45449	97	127	0.0177215	0.186096	0.48289	-1.05023
1206290	1206290	1207924		+	-	t1133	substrate-binding transport protein	24775	25784	2737	831401	903789	159531	417	386	1375	924	2973	45774	49516	97981	29	39	6.18419e-65	3.63502e-63	0.101036	-3.30705
	1208888	1209700		+	-	t1134	inner membrane transport protein	1527	1285	141	51242	45048	8221	46	42	105	75	171	3510	4066	5653	3	5	5.70269e-102	1	0.119048	-3.07039
	1207921	1208898		+	-	t1135	inner membrane transport protein	4159	3659	391	139595	128279	22810	107	99	251	176	403	8369	9477	13295	7	10	6.41281e-161	8.79527e-159	0.10101	-3.30743
	1209694	1210491		+	-	t1136	ABC transport ATP-binding protein	3879	3797	387	130196	133108	22606	129	119	334	191	568	11122	10243	18730	12	16	2.20174e-79	1.55704e-77	0.134454	-2.89482
	1210485	1211075	1211075	+	-	t1137	ABC transport ATP-binding subunit	1514	1325	107	50807	46457	6291	63	58	124	79	157	4146	4254	5185	5	7	6.78475e-95	5.68662e-93	0.12069	-3.05063
	1212290	1211157		-	-	t1138	hypothetical protein	36	39	35	1237	1367	2053	1	1	60	43	65	2004	2326	2165	1	1	0.00063557	1	1	0
1212484	1212484	1212810	1212810	+	-	t1139	hypothetical protein	136	135	66	4577	4761	3901	13	13	156	71	137	5209	3857	4546	10	13	0.90683	1	1	0
1212819			1212895	+	-	t1140	Arg tRNA	7	3	3	244	121	226	2	2	5	2	4	186	115	144	1	1	0.0523816	1	0.5	-1
1213004	1213004	1213654	1213654	+	-	t1141	hypothetical protein	162	179	111	5468	6285	6525	8	9	163	150	206	5438	8087	6817	7	10	0.667659	1	1.11111	0.152003
1213763	1213763	1214551	1214551	+	aadA	t1142	aminoglycoside resistance protein	401	390	204	13464	13682	11927	16	16	413	238	378	13751	12767	12478	11	16	0.406703	1	1	0
	1214696	1215289		+	-	t1143	regulatory protein	9	2	2	327	79	160	0	0	3	5	7	124	310	262	0	0	0.493186	1	#DIV/0!	#DIV/0!
1215358	1215358	1216206	1216206	+	-	t1144	transcriptional regulator	349	274	211	11742	9638	12307	12	13	607	248	469	20217	13320	15468	14	19	0.00240275	1	1.46154	0.547488
1216709	1216709	1216461		-	-	t1145	hypothetical protein	50	40	16	1708	1424	948	5	5	69	52	65	2303	2827	2167	6	9	3.10183e-09	1	1.8	0.847997
	1216943	1216788		-	-	t1146	hypothetical protein	2	4	2	93	168	143	0	0	1	0	3	41	33	104	0	0	2.77684e-05	1	#DIV/0!	#DIV/0!
	1217026	1217571		+	aroQ	t1147	chorismate mutase	98	86	78	3299	3015	4589	6	6	26	34	39	865	1865	1298	1	2	9.88801e-18	1	0.333333	-1.58496
1217740	1217767	1218405	1218410	+	-	t1148	leucine export protein LeuE	1855	1839	953	62261	64474	55549	92	95	2013	1356	1700	66991	72703	56047	72	102	0.220243	1	1.07368	0.10257
1218578	1218578	1218940	1218942	+	-	t1149	hypothetical protein	255	269	123	8580	9450	7225	22	23	205	200	302	6823	10755	9970	17	25	0.417333	1	1.08696	0.120294
1218943	1218943	1219125	1219125	+	-	t1150	hypothetical protein	107	111	66	3611	3908	3878	19	20	84	60	127	2800	3267	4208	13	18	0.694999	1	0.9	-0.152003
1219349	1219349	1219996	1220040	+	-	t1151	hypothetical protein	173	136	60	5829	4778	3529	7	7	136	75	262	4556	4058	8649	6	8	0.418307	1	1.14286	0.192645
1220117	1220117	1220302	1220302	+	-	t1152	hypothetical protein	42	47	17	1421	1667	1033	7	7	56	33	64	1876	1771	2120	7	10	0.000444548	1	1.42857	0.514573
1220303	1220310	1220558	1220565	+	-	t1153	hypothetical protein	343	393	164	11519	13788	9584	46	46	438	292	466	14593	15696	15370	43	61	0.0164738	0.17515	1.32609	0.407175
1220615	1220753	1221211	1221233	+	tnpA	t1154	insertion sequence element IS200 transposase	4607	4630	2309	154621	162309	134593	321	327	3963	3808	5098	131868	204107	167999	256	365	0.241375	1	1.11621	0.158606
1221702	1221702	1221953	1221966	+	-	t1155	hypothetical protein	570	607	293	19149	21301	17126	74	76	343	272	595	11422	14596	19623	43	60	0.951965	1	0.789474	-0.341037
1222018	1222022	1222333	1222463	+	-	t1156	hypothetical protein	800	881	481	26859	30900	28066	88	91	708	344	663	23558	18461	21876	50	68	0.600959	1	0.747253	-0.420332
1222707	1222666	1222319	1222249	-	-	t1157	bacteriophage protein	490	561	416	16475	19674	24255	53	57	415	291	608	13813	15603	20044	34	47	0.771625	1	0.824561	-0.278301
	1223969	1222785		-	-	t1158	hypothetical protein	212	174	142	7141	6128	8311	5	6	273	176	273	9092	9476	9026	5	7	0.172703	1	1.16667	0.222392
1224070	1224070	1224864	1224935	+	-	t1159	transcriptional regulator	749	778	548	25147	27278	31955	33	35	1127	616	1151	37501	33017	37947	33	45	0.01453	1	1.28571	0.36257
	1225290	1224844	1224844	-	-	t1160	hypothetical protein	183	131	99	6171	4596	5809	11	12	156	116	157	5220	6225	5200	8	12	0.999251	1	1	0
1226286	1226121	1225594	1225547	-	-	t1161	hypothetical protein	833	712	450	27975	24990	26270	48	50	639	479	879	21263	25681	28985	34	47	0.437496	1	0.94	-0.0892673
1229651	1229591	1228305	1228305	-	-	t1163	hypothetical protein	1560	1789	824	52378	62736	48048	41	42	1624	727	2303	54055	38966	75909	32	43	0.206599	1	1.02381	0.0339473
	1231648	1229714		-	-	t1164	hypothetical protein	297	346	184	9987	12137	10766	5	5	331	144	405	11044	7733	13371	4	5	0.545303	1	1	0
1232025	1232074	1232820	1232858	+	-	t1165	hypothetical protein	22528	25729	14230	755989	901865	829276	1068	1109	18056	16488	24933	600689	883534	821624	726	1028	0.358244	1	0.926961	-0.109419
1234386	1234403	1235260	1235267	+	-	t1167	oxidoreductase	1355	1496	754	45476	52462	43966	53	55	1250	735	1803	41591	39437	59432	40	54	0.245666	1	0.981818	-0.0264722
1237792	1237567	1236572	1236572	-	gapA	t1169	glyceraldehyde-3-phosphate dehydrogenase	138283	102429	70740	4640430	3590297	4122369	4000	4134	261747	67676	210075	8707497	3626473	6922514	4947	6444	0.576018	1	1.55878	0.640418
1237877	1237909	1238322	1238358	+	-	t1170	methionine sulfoxide reductase B	17011	17777	8345	570858	623126	486320	1331	1352	16296	8388	16745	542122	449498	551802	913	1242	0.469212	1	0.918639	-0.12243
1238359	1238364	1238642	1238928	+	-	t1171	hypothetical protein	9528	9434	4994	319736	330675	291079	1097	1124	9154	4055	8592	304532	217290	283153	713	961	0.556429	1	0.854982	-0.226034
1239649	1239649	1238993	1238772	-	pncA	t1172	nicotinamidase/pyrazinamidase	1229	1264	761	41256	44319	44385	63	65	1268	844	1263	42213	45248	41649	46	65	0.271697	1	1	0
1240698	1240692	1239676	1239650	-	ansA	t1173	cytoplasmic asparaginase I	2007	1930	1504	67356	67655	87681	68	72	1805	1285	2026	60078	68863	66780	45	64	0.706472	1	0.888889	-0.169925
1242653	1242644	1240788	1240699	-	sppA	t1174	protease 4	4357	4659	3363	146226	163336	196005	85	90	4499	2836	4582	149680	151975	151002	58	81	0.691069	1	0.9	-0.152003
1242808	1242818	1243369	1243369	+	-	t1175	hypothetical protein	2618	2554	1630	87876	89533	95023	157	164	2620	1432	2972	87190	76767	97936	116	158	0.602229	1	0.963415	-0.0537713
1243475	1243487	1244530	1244534	+	selD	t1176	selenophosphate synthetase	5213	5128	3619	174967	179750	210916	170	180	6213	3493	7103	206702	187204	234063	146	200	0.152767	0.948456	1.11111	0.152003
1244535	1244535	1246484	1246512	+	topB	t1177	DNA topoisomerase III	3912	3984	2841	131295	139664	165566	70	74	5113	3025	5466	170121	162101	180143	63	87	0.170265	1	1.17568	0.23349
1247907	1247857	1246514	1246511	-	gdhA	t1178	glutamate dehydrogenase	3267	2984	2035	109662	104612	118624	78	82	6772	2101	8079	225300	112625	266225	114	149	0.0024123	0.0319242	1.81707	0.861617
1248084	1248096	1248371	1248757	+	-	t1179	hypothetical protein	2658	1830	1750	89215	64169	102009	289	308	2993	3325	5787	99567	178207	190706	399	565	0.00133311	0.0184516	1.83442	0.875321
	1248747	1248331	1248331	-	-	t1180	pyrimidine (deoxy)nucleoside triphosphate pyrophosphohydrolase	174	164	90	5871	5774	5295	13	13	191	106	137	6372	5691	4539	9	13	0.921449	1	1	0
1249632	1249626	1248820	1248760	-	xthA	t1181	exonuclease III	2206	2180	1413	74046	76436	82343	91	96	2437	1382	2712	81084	74090	89388	73	101	0.322427	1	1.05208	0.073249
1250057	1250072	1251298	1251298	+	argD	t1182	bifunctional succinylornithine transaminase/acetylornithine transaminase	398	184	341	13382	6451	19917	9	10	3625	453	3035	120604	24321	100015	52	66	7.11887e-107	6.19615e-105	6.6	2.72247
1251299	1252319	1253605	1253605	+	astD	t1184	aldehyde dehydrogenase	163	136	161	5493	4772	9398	4	5	1487	195	1418	49499	10450	46753	21	27	1.31362e-51	1	5.4	2.43296
	1253794	1255137		+	astB	t1185	succinylarginine dihydrolase	100	86	51	3367	3029	3026	2	2	341	74	306	11360	3977	10097	4	6	8.4059e-08	1	3	1.58496
	1255130	1256098		+	astE	t1186	succinylglutamate desuccinylase	31	39	27	1059	1374	1593	1	1	48	28	77	1603	1543	2553	1	1	0.00029965	1	1	0
1256383	1256434	1256919	1256942	+	-	t1187	periplasmic protein	1118	937	628	37529	32877	36651	70	73	927	586	1992	30859	31449	65650	65	87	0.0500081	0.440764	1.19178	0.253119
1257875	1257875	1256994	1256994	-	-	t1188	nucleotide excision repair endonuclease	289	320	265	9701	11226	15456	12	13	307	200	310	10220	10744	10242	8	11	0.977129	1	0.846154	-0.241008
1258838	1258823	1257996	1257996	-	nadE	t1189	NAD synthetase	4589	4446	2568	154025	155855	149704	179	185	6565	2604	6152	218407	139574	202737	168	225	0.112477	0.767832	1.21622	0.2824
1259024	1259041	1259382	1259402	+	osmE	t1190	DNA-binding transcriptional activator OsmE	2345	1903	1218	78694	66715	70979	204	210	2880	1233	3342	95837	66106	110150	198	265	0.0869091	0.659064	1.2619	0.335603
1259590	1259683	1260003	1260022	+	celA	t1191	PTS system N,N'-diacetylchitobiose-specific transporter subunit IIB	777	754	356	26101	26435	20749	75	76	925	444	1229	30800	23810	40517	73	98	0.0110655	0.124893	1.28947	0.366782
	1260086	1261444		+	celB	t1192	PTS system N,N'-diacetylchitobiose-specific transporter subunit IIC	178	161	80	5993	5666	4713	3	4	235	105	326	7835	5667	10756	4	5	0.0774073	1	1.25	0.321928
1261454	1261495	1261842	1261850	+	celC	t1193	PTS system N,N'-diacetylchitobiose-specific transporter subunit IIA	449	400	236	15069	14026	13755	39	41	433	299	805	14408	16034	26548	40	54	0.00766381	0.088712	1.31707	0.397335
1261853	1261853	1262695	1262695	+	celD	t1194	DNA-binding transcriptional regulator ChbR	394	332	162	13241	11654	9444	13	13	399	215	619	13288	11554	20415	13	17	0.0156415	1	1.30769	0.387023
1262815	1262820	1264175	1264175	+	celF	t1195	phospho-beta-glucosidase B	781	687	355	26233	24093	20726	17	17	670	447	1256	22298	23985	41414	15	21	0.0236884	1	1.23529	0.304855
1264176	1264188	1264946	1264954	+	-	t1196	hypothetical protein	1271	989	627	42680	34699	36566	48	50	745	637	1357	24815	34171	44742	32	45	0.566363	1	0.9	-0.152003
1265128	1265128	1265586	1265608	+	tnpA	t1197	insertion sequence element IS200 transposase	5161	5176	2533	173196	181447	147665	358	364	4575	4336	5927	152205	232384	195315	295	421	0.158302	0.97083	1.15659	0.209882
1267957	1267955	1265703	1265703	-	katE	t1198	hydroperoxidase II	932	692	460	31291	24276	26842	11	12	1111	469	1303	36982	25161	42946	11	15	0.0158923	1	1.25	0.321928
1268172	1268172	1268414	1268414	+	cedA	t1199	cell division modulator	215	243	123	7241	8542	7190	30	31	217	143	200	7227	7706	6615	21	29	0.798245	1	0.935484	-0.0962153
1269908	1269908	1268517	1268517	-	-	t1200	sodium:dicarboxylate symporter	2544	2397	5837	85373	84049	340193	98	122	12711	14703	1167	422881	787912	38468	189	299	5.66457e-06	0.000114968	2.45082	1.29326
	1270644	1270045		-	-	t1201	hypothetical protein	53	78	37	1782	2757	2200	3	3	66	47	47	2222	2556	1553	2	3	0.768146	1	1	0
1271482	1271450	1270782	1270695	-	-	t1202	2-deoxyglucose-6-phosphatase	1554	1429	833	52181	50104	48591	72	75	1195	947	1430	39783	50767	47130	48	68	0.424954	1	0.906667	-0.141356
1271590	1271599	1272135	1272135	+	-	t1203	hypothetical protein	269	238	142	9040	8372	8289	15	15	265	166	244	8829	8942	8057	11	16	0.742559	1	1.06667	0.0931094
1273049	1273038	1272178	1272063	-	-	t1204	hypothetical protein	2882	3955	2547	96715	138648	148445	139	148	3000	1204	4819	99804	64521	158805	95	125	0.956607	1	0.844595	-0.243669
1273531	1273435	1273145	1273053	-	-	t1205	hypothetical protein	429	408	212	14406	14306	12360	46	47	480	248	691	15975	13309	22796	44	59	0.0193413	0.200777	1.25532	0.328054
1274468	1274464	1273532	1273532	-	pfkB	t1206	6-phosphofructokinase	4186	3517	2312	140483	123300	134743	137	142	5240	2146	6930	174347	115024	228372	139	184	0.0801588	0.631592	1.29577	0.373815
1274753	1274753	1275511	1275511	+	-	t1207	hypothetical protein	585	483	409	19632	16935	23867	24	26	210	455	374	6991	24389	12325	12	19	0.607831	1	0.730769	-0.452512
1276718	1276519	1275560	1275551	-	-	t1208	hypothetical protein	4956	3430	3775	166320	120241	220027	161	175	1914	11310	14677	63695	606061	483643	264	400	2.99847e-05	0.000553922	2.28571	1.19265
	1276662	1276976		+	-	t1209	hypothetical protein	25	27	14	871	970	839	2	2	6	21	37	206	1172	1245	1	2	0.732453	1	1	0
	1278001	1278207		+	-	t1211	hypothetical protein	2	2	2	96	87	152	0	0	0	1	2	30	73	87	0	0	0.00889022	1	#DIV/0!	#DIV/0!
	1279753	1278530	1278530	-	rfc	t1212	O-antigen polymerase	578	486	262	19403	17039	15280	13	14	442	278	358	14709	14928	11816	8	11	0.955688	1	0.785714	-0.347923
1280498	1280645	1282573	1282576	+	thrS	t1213	threonyl-tRNA synthetase	35909	38133	20807	1205036	1336626	1212555	628	648	27332	20698	30355	909279	1109123	1000303	371	521	0.487534	1	0.804012	-0.31471
1282577	1282577	1283119	1283119	+	infC	t1214	translation initiation factor IF-3	76358	83871	52768	2562382	2939815	3075065	5011	5265	50527	59202	58836	1680873	3172415	1938793	2839	4169	0.402776	1	0.791833	-0.336732
1283120	1283215	1283412	1283462	+	rpmI	t1215	50S ribosomal protein L35	32932	37424	29640	1105140	1311789	1727315	6449	6976	19102	28214	24135	635486	1511921	795308	3301	4954	0.705799	1	0.710149	-0.493806
1283463	1283463	1283819	1283819	+	rplT	t1216	50S ribosomal protein L20	33467	40157	32670	1123100	1407591	1903886	3801	4140	19628	29514	23238	652973	1581547	765769	1856	2801	0.352061	1	0.67657	-0.563689
1283820	1283940	1283984	1283984	+	pheM	t1217	phenylalanyl-tRNA synthetase operon leader peptide	39	41	20	1319	1468	1215	28	29	29	13	19	985	717	643	12	17	0.000328033	1	0.586207	-0.770518
1284074	1284121	1285104	1285119	+	pheS	t1218	phenylalanyl-tRNA synthetase subunit alpha	4244	4844	3179	142447	169815	185279	159	168	2701	4411	3584	89879	236381	118106	99	150	0.69786	1	0.892857	-0.163499
1285120	1285120	1287507	1287507	+	pheT	t1219	phenylalanyl-tRNA synthetase subunit beta	12730	18186	13088	427216	637468	762726	235	255	8915	13520	14410	296586	724483	474859	140	208	0.804193	1	0.815686	-0.293914
1287508	1287512	1287811	1287935	+	ihfA	t1220	integration host factor subunit alpha	9842	10771	6065	330287	377560	353436	1136	1179	8560	7421	11230	284795	397688	370069	827	1169	0.340153	1	0.991518	-0.0122888
1288014	1288014	1288994	1288994	+	btuC	t1221	vtamin B12-transporter permease	642	615	351	21547	21566	20490	20	21	539	354	608	17952	19000	20064	13	19	0.464649	1	0.904762	-0.14439
1288995	1289086	1289637		+	btuE	t1222	glutathione peroxidase	1361	1525	707	45700	53487	41228	83	84	1224	742	1509	40722	39768	49751	57	78	0.406792	1	0.928571	-0.106915
	1289637	1290386	1290446	+	btuD	t1223	vitamin B12-transporter ATPase	917	931	465	30803	32644	27144	39	40	840	525	986	27959	28182	32493	28	39	0.292938	1	0.975	-0.0365259
1290463	1290463	1290927	1290927	+	nlpC	t1224	lipoprotein	834	978	456	28005	34302	26594	62	63	334	275	444	11124	14779	14654	20	29	0.000256919	0.00416779	0.460317	-1.1193
	1291241	1291954	1291954	+	-	t1225	hypothetical protein	207	164	93	6955	5756	5435	8	8	73	81	95	2455	4371	3156	3	4	0.00870906	1	0.5	-1
1292016	1292016	1293458	1293580	+	-	t1226	hypothetical protein	622	1037	1060	20904	36379	61795	24	27	3028	1034	1697	100740	55417	55933	36	48	8.18652e-05	1	1.77778	0.830075
	1293685	1293494		-	-	t1227	hypothetical protein	5	6	4	168	216	234	1	1	44	15	15	1470	838	523	3	4	1.51466e-44	1	4	2
1295043	1294888	1293842	1293842	-	aroH	t1228	phospho-2-dehydro-3-deoxyheptonate aldolase	1652	1469	1194	55452	51525	69631	52	56	1398	1055	1659	46539	56539	54669	35	50	0.584451	1	0.892857	-0.163499
1295879	1295877	1295044	1295044	-	-	t1229	hypothetical protein	1947	1801	1309	65359	63157	76314	77	81	1788	1034	2202	59486	55434	72572	54	74	0.588593	1	0.91358	-0.130397
1296174	1296214	1298592	1298917	+	ppsA	t1230	phosphoenolpyruvate synthase	90272	99722	73066	3029307	3495412	4257914	1412	1510	78679	68512	113116	2617422	3671319	3727448	998	1403	0.403724	1	0.929139	-0.106034
1299450	1299450	1298692	1298692	-	aroD	t1231	3-dehydroquinate dehydratase	745	688	438	25018	24122	25555	31	32	813	462	764	27047	24804	25199	24	33	0.241689	1	1.03125	0.0443941
1300930	1300921	1299803	1299803	-	-	t1232	hypothetical protein	670	629	466	22503	22064	27157	20	21	658	410	562	21893	21992	18551	13	18	0.770157	1	0.857143	-0.222392
1301094	1301186	1304242		+	-	t1233	FAD-binding protein	7460	6649	4673	250343	233071	272325	78	82	9589	4252	12243	319008	227889	403456	77	103	0.0432049	0.39031	1.2561	0.328949
	1304239	1304649	1304649	+	-	t1234	acyl-CoA esterase	801	782	386	26881	27435	22549	61	62	1088	600	1556	36214	32187	51281	71	97	0.00038091	0.00602797	1.56452	0.645717
1304650	1304709	1304936	1304953	+	-	t1235	hypothetical protein	700	816	415	23505	28632	24206	108	111	702	416	815	23368	22306	26856	77	106	0.487563	1	0.954955	-0.0664954
1306627	1306570	1305224	1305208	-	-	t1236	transporter	2675	2339	1358	89793	81985	79137	60	62	634	1600	2080	21115	85764	68549	29	43	0.586389	1	0.693548	-0.527932
	1306997	1307365		+	sufA	t1237	iron-sulfur cluster assembly scaffold protein	23	48	32	803	1699	1913	3	3	300	64	89	10012	3463	2947	11	14	2.76019e-51	1	4.66667	2.22239
1307374	1307374	1308861	1308861	+	-	t1238	cysteine desulfurase	147	161	162	4955	5655	9460	4	4	1011	234	374	33654	12542	12354	10	13	3.15831e-12	1	3.25	1.70044
	1308878	1309624		+	sufC	t1239	cysteine desulfurase	113	145	135	3822	5082	7894	6	7	741	169	265	24662	9066	8759	14	18	6.49617e-08	1	2.57143	1.36257
	1309599	1310870		+	-	t1240	cysteine desulfurase	221	273	253	7440	9594	14777	7	8	1186	265	457	39476	14238	15091	13	18	1.1895e-08	1	2.25	1.16993
	1310867	1312087	1312087	+	-	t1241	bifunctional cysteine desulfurase/selenocysteine lyase	273	291	241	9182	10234	14061	8	9	1070	272	524	35624	14608	17298	14	18	1.49624e-07	1	2	1
1312088	1312100	1312516	1312523	+	-	t1242	cysteine desufuration protein SufE	130	115	82	4363	4040	4781	10	10	342	108	209	11387	5788	6889	14	19	0.00585758	1	1.9	0.925999
	1313977	1313738		-	lppB	t1244	major outer membrane lipoprotein	108	63	40	3626	2219	2369	11	11	37	35	56	1233	1924	1859	4	6	0.000264139	1	0.545455	-0.874469
1314334	1314296	1314060	1314032	-	lppA	t1245	major outer membrane lipoprotein	92546	77525	50062	3105615	2717356	2917361	11878	12293	102642	44034	74589	3414579	2359609	2457917	8542	11578	0.414094	1	0.941837	-0.086451
1316144	1316019	1314607	1314607	-	pykF	t1246	pyruvate kinase	10224	11175	7721	343113	391730	449985	263	279	9206	6172	9841	306274	330749	324296	163	226	0.994719	1	0.810036	-0.303942
	1317764	1316421		-	-	t1247	amino acid permease	45	38	27	1526	1339	1573	1	1	52	41	50	1751	2244	1652	0	1	0.00978215	1	1	0
	1319270	1318533		-	-	t1249	hypothetical protein	108	80	42	3629	2838	2477	4	4	31	17	78	1057	963	2575	1	2	1.39547e-07	1	0.5	-1
	1323885	1320823		-	ttrA	t1251	tetrathionate reductase subunit A	191	182	77	6436	6395	4517	1	1	212	93	166	7064	5004	5488	1	1	0.975673	1	1	0
	1324900	1323878		-	ttrC	t1252	tetrathionate reductase subunit C	23	20	8	773	706	501	0	0	17	12	26	575	659	865	0	0	0.367996	1	#DIV/0!	#DIV/0!
	1325635	1324901		-	ttrB	t1253	tetrathionate reductase subunit B	10	14	8	354	497	506	0	0	22	4	19	737	220	657	0	0	0.0695488	1	#DIV/0!	#DIV/0!
1325747	1325817	1327595		+	ttrS	t1254	hypothetical protein	3405	3578	1632	114269	125437	95138	61	62	3018	1201	3571	100421	64393	117693	39	52	0.986986	1	0.83871	-0.253757
	1327570	1328190	1328222	+	ttrR	t1255	two-component response regulator	936	1013	375	31419	35516	21876	47	47	795	315	1080	26474	16931	35610	32	42	0.630919	1	0.893617	-0.162271
1328273	1328288	1328500	1329014	+	ydhZ	t1256	hypothetical protein	291	337	141	9792	11830	8223	46	46	324	185	412	10784	9917	13603	39	53	0.166494	1	1.15217	0.204358
1329578	1329555	1328596	1328596	-	-	t1257	pathogenicity island protein	312	301	183	10473	10566	10666	10	11	510	235	500	16988	12611	16507	11	16	0.00356295	1	1.45455	0.540568
1330455	1330455	1329727	1329727	-	-	t1258	transcriptional regulator	791	613	424	26561	21511	24736	32	33	494	396	648	16441	21262	21378	19	27	0.967165	1	0.818182	-0.289507
1331302	1331272	1330634	1330634	-	ssrB	t1259	two-component response regulator	493	314	211	16544	11010	12348	20	20	163	204	628	5448	10956	20707	14	19	0.6626	1	0.95	-0.0740006
	1334065	1331303		-	ssrA	t1260	two-component sensor kinase	626	453	261	21023	15880	15225	6	6	242	194	779	8080	10407	25697	3	5	0.753807	1	0.833333	-0.263034
	1334484	1334867		+	spiC	t1261	pathogenicity island secreted effector protein	22	12	5	762	424	339	1	1	10	10	10	343	539	338	0	1	0.289387	1	1	0
	1334869	1336362		+	spiA	t1262	outer membrane secretory protein	100	74	24	3381	2610	1443	1	1	39	49	73	1299	2674	2437	0	1	0.695098	1	1	0
	1336343	1337554		+	ssaD	t1263	pathogenicity island protein	97	97	46	3259	3422	2705	2	2	66	74	113	2197	4016	3730	1	2	0.737065	1	1	0
	1337562	1337804		+	ssaE	t1264	secretion system protein	48	44	24	1635	1546	1439	6	6	26	32	46	890	1745	1542	3	5	0.890884	1	0.833333	-0.263034
1337925	1338007	1338333	1338333	+	sseA	t1265	pathogenicity island protein	173	150	97	5825	5266	5683	16	17	68	76	140	2269	4108	4643	7	11	0.0783682	1	0.647059	-0.628031
1338340	1338340	1338930		+	sseB	t1266	pathogenicity island effector protein	453	334	234	15222	11730	13644	22	22	184	198	384	6128	10616	12675	11	16	0.341027	1	0.727273	-0.459432
	1338927	1339400	1339400	+	sscA	t1267	type III secretion system chaperone protein	188	172	99	6312	6035	5771	12	12	136	115	175	4536	6163	5791	8	11	0.685519	1	0.916667	-0.125531
1339403	1339403	1340857	1340872	+	sseC	t1268	pathogenicity island effector protein	338	408	217	11366	14325	12679	8	8	261	251	579	8713	13454	19088	6	9	0.209217	1	1.125	0.169925
1340873	1340873	1341460	1341460	+	sseD	t1269	pathogenicity island effector protein	517	551	168	17353	19344	9839	26	26	296	313	577	9863	16787	19027	18	25	0.322781	1	0.961538	-0.0565835
1341461	1341463	1341879	1341897	+	sseE	t1270	pathogenicity island effector protein	2066	1972	787	69352	69125	45884	148	147	1270	1142	1916	42276	61207	63147	94	133	0.583697	1	0.904762	-0.14439
1341931	1341931	1342365	1342365	+	sscB	t1271	pathogenicity island protein	2080	2020	854	69806	70832	49792	145	145	1122	978	1910	37348	52421	62955	83	117	0.948454	1	0.806897	-0.309544
1342373	1342381	1343163		+	sseF	t1272	pathogenicity island effector protein	490	369	178	16456	12947	10416	16	16	349	250	369	11618	13418	12183	11	15	0.643207	1	0.9375	-0.0931094
	1343160	1343849		+	sseG	t1273	pathogenicity island effector protein	158	150	69	5330	5290	4029	7	7	152	98	151	5068	5253	4992	5	7	0.863537	1	1	0
	1343943	1344158		+	ssaG	t1274	pathogenicity island protein	19	14	18	662	493	1072	3	3	8	9	5	282	488	191	0	1	1.22234e-09	1	0.333333	-1.58496
	1344199	1344426		+	ssaH	t1275	pathogenicity island protein	38	31	16	1297	1109	975	4	4	19	13	10	655	738	350	1	2	1.56761e-05	1	0.5	-1
	1344438	1344686		+	ssaI	t1276	pathogenicity island protein	47	26	20	1600	932	1220	4	5	23	12	14	783	652	494	1	2	7.78259e-06	1	0.4	-1.32193
	1344683	1345432		+	ssaJ	t1277	pathogenicity island lipoprotein	158	110	57	5309	3876	3327	5	5	58	39	66	1952	2092	2192	1	2	3.02242e-06	1	0.4	-1.32193
	1345450	1345998		+	-	t1278	pathogenicity island protein	66	65	33	2230	2292	1940	3	3	34	27	44	1154	1480	1451	1	2	0.00261067	1	0.666667	-0.584963
	1345995	1346669		+	-	t1279	pathogenicity island protein	109	73	60	3678	2577	3533	4	4	30	33	65	1004	1780	2158	1	2	9.56009e-08	1	0.5	-1
	1346659	1347651		+	ssaL	t1280	secretion system protein	164	114	66	5528	4025	3848	4	4	65	65	151	2185	3511	4991	2	3	0.363298	1	0.75	-0.415037
	1347709	1348077		+	ssaM	t1281	pathogenicity island protein	28	15	11	968	541	641	1	1	12	13	21	411	706	712	1	1	0.625799	1	1	0
	1348062	1350107		+	ssaV	t1282	secretion system apparatus protein SsaV	147	116	106	4935	4083	6194	2	2	106	78	183	3552	4184	6046	1	2	0.687669	1	1	0
	1350097	1351398	1351398	+	ssaN	t1283	type III secretion system ATPase	453	389	215	15206	13652	12531	10	10	315	276	542	10512	14823	17864	7	11	0.252248	1	1.1	0.137504
	1351401	1351778		+	ssaO	t1284	type III secretion protein	95	94	45	3214	3298	2638	7	8	70	63	103	2359	3396	3394	5	8	0.959966	1	1	0
	1351759	1352133		+	ssaP	t1285	type III secretion protein	69	56	28	2336	1990	1684	5	5	56	47	64	1878	2567	2117	4	5	0.134504	1	1	0
	1352114	1353082	1353082	+	ssaQ	t1286	type III secretion system protein	252	214	114	8481	7517	6664	7	7	203	142	257	6776	7637	8478	5	7	0.935819	1	1	0
	1353150	1353797		+	yscR	t1287	type III secretion system protein	54	32	23	1813	1151	1356	2	2	34	14	15	1142	792	500	0	1	4.40519e-05	1	0.5	-1
	1353794	1354060		+	ssaS	t1288	type III secretion protein	6	4	2	211	169	117	0	0	5	0	2	172	7	98	0	0	0.00161526	1	#DIV/0!	#DIV/0!
	1354061	1354840		+	ssaT	t1289	type III secretion protein	12	5	8	424	190	500	0	0	14	6	11	479	368	374	0	0	0.309759	1	#DIV/0!	#DIV/0!
	1354837	1355895		+	ssaU	t1290	secretion system apparatus protein SsaU	38	32	22	1302	1156	1332	1	1	22	28	45	741	1517	1489	0	1	0.530847	1	1	0
1356129			1356053	-	-	t1291	Val tRNA	24	26	22	815	941	1313	12	13	58	13	15	1946	743	499	10	13	0.525688	1	1	0
1356216			1356140	-	-	t1292	Val tRNA	18	19	13	619	691	768	8	8	39	9	12	1320	520	401	7	9	0.304003	1	1.125	0.169925
1357741	1357741	1356368	1356368	-	ydhE	t1293	multidrug efflux protein	1343	1123	989	45088	39374	57633	32	34	642	874	892	21374	46849	29414	16	23	0.533346	1	0.676471	-0.563901
1357776	1357958	1358599	1358660	+	ribE	t1294	riboflavin synthase subunit alpha	3914	4583	1869	131376	160651	108962	206	208	3123	2541	4551	103924	136183	149991	145	202	0.509059	1	0.971154	-0.0422282
1359959	1359789	1358641	1358632	-	cfa	t1295	cyclopropane fatty acyl phospholipid synthase	5065	4621	2466	169980	161977	143743	135	138	10081	5755	8904	335369	308428	293426	196	271	0.000392916	0.00617479	1.96377	0.973625
	1361283	1360078		-	ydhC	t1296	inner membrane transport protein YdhC	408	342	218	13715	11991	12726	10	10	335	233	240	11156	12495	7911	6	8	0.798871	1	0.8	-0.321928
1361396	1361396	1362328	1362328	+	ydhB	t1297	DNA-binding transcriptional regulator	355	441	190	11934	15465	11101	13	13	384	257	564	12793	13785	18605	11	16	0.0723769	1	1.23077	0.29956
1363479	1363350	1362325	1362325	-	purR	t1298	DNA-binding transcriptional repressor PurR	2392	2104	1679	80269	73780	97855	76	81	1443	1589	1389	48010	85167	45771	39	58	0.624493	1	0.716049	-0.481869
1364444	1364399	1363818	1363761	-	sodB	t1299	superoxide dismutase	24264	18705	7410	814249	655636	431826	1108	1089	6078	11058	24236	202197	592566	798639	645	912	0.66589	1	0.837466	-0.255898
1365378	1365347	1364526	1364518	-	-	t1300	hypothetical protein	2788	2496	1229	93589	87504	71636	101	102	2288	1534	2668	76130	82249	87945	72	99	0.517103	1	0.970588	-0.0430687
1365607	1365682	1366029	1366051	+	ydhD	t1301	hypothetical protein	7034	9043	5540	236058	317004	322873	793	839	6629	5479	5304	220558	293621	174804	458	659	0.802519	1	0.785459	-0.348392
1366854	1366754	1366107	1366103	-	rnt	t1302	ribonuclease T	963	698	530	32319	24478	30903	43	45	764	688	748	25425	36875	24678	31	44	0.272387	1	0.977778	-0.0324215
1367262	1367262	1366855	1366855	-	gloA	t1303	glyoxalase I	2884	2654	1701	96784	93058	99168	226	236	3209	2128	3656	106759	114051	120495	201	278	0.222917	1	1.17797	0.236298
1368451	1368428	1367331	1367263	-	nemA	t1304	N-ethylmaleimide reductase	5175	4503	3371	173673	157863	196449	151	160	6588	3342	8759	219165	179123	288650	155	208	0.0372014	0.347908	1.3	0.378512
1369086	1369086	1368487	1368455	-	-	t1305	TetR family transcriptional regulator	355	256	190	11926	8989	11086	17	17	503	264	460	16735	14152	15181	18	25	0.00417972	1	1.47059	0.556393
	1369189	1369428		+	-	t1306	hypothetical protein	17	25	18	596	879	1097	3	3	20	5	18	679	304	597	1	2	0.00615509	1	0.666667	-0.584963
1369476	1369479	1370375	1370416	+	-	t1307	oxidoreductase	1190	1211	586	39933	42466	34161	42	43	1340	538	1018	44579	28844	33560	29	39	0.551853	1	0.906977	-0.140863
1370418	1370455	1370976	1370979	+	sodC	t1308	superoxide dismutase	540	545	310	18131	19105	18080	34	35	544	327	615	18117	17565	20297	26	35	0.135104	1	1	0
	1372991	1370952		-	-	t1309	hypothetical protein	319	308	233	10705	10804	13624	5	5	293	222	243	9765	11938	8014	3	4	0.896755	1	0.8	-0.321928
1373851	1373851	1372991		-	-	t1310	HlyD-family protein	392	299	220	13178	10510	12860	13	14	460	276	315	15310	14839	10404	11	15	0.156666	1	1.07143	0.0995357
	1374090	1373854	1373854	-	-	t1311	hypothetical protein	117	99	42	3934	3479	2502	14	13	148	71	76	4930	3820	2532	11	15	0.556371	1	1.15385	0.206451
1374127	1374291	1374725	1374915	+	slyA	t1312	transcriptional regulator SlyA	3365	3321	1956	112925	116424	114009	253	263	2716	2112	4596	90358	113189	151458	197	272	0.459666	1	1.03422	0.0485439
1375326	1375240	1374773	1374638	-	slyB	t1313	outer membrane lipoprotein SlyB	11647	15442	5570	390872	541265	324637	891	895	5995	5660	13453	199465	303337	443324	487	673	0.773196	1	0.751955	-0.411281
1375392	1375513	1376634	1376634	+	anmK	t1314	anhydro-N-acetylmuramic acid kinase	1069	1153	688	35890	40424	40132	33	34	914	609	1250	30430	32686	41202	22	30	0.617925	1	0.882353	-0.180572
1376635	1376722	1376976	1377043	+	ydhA	t1315	lipoprotein	311	296	193	10463	10391	11277	40	42	326	204	396	10856	10971	13065	33	45	0.251598	1	1.07143	0.0995357
1377098	1377110	1377766	1377846	+	pdxH	t1316	pyridoxamine 5'-phosphate oxidase	2569	2343	1124	86240	82128	65500	117	118	2408	1685	2317	80119	90312	76352	89	125	0.318207	1	1.05932	0.0831412
1377863	1377893	1379167	1379167	+	tyrS	t1317	tyrosyl-tRNA synthetase	15899	16228	11269	533558	568832	656723	434	459	13543	10763	14705	450532	576772	484576	279	395	0.662132	1	0.860566	-0.216642
1379168	1379227	1379913	1379913	+	pdxY	t1318	pyridoxamine kinase	925	745	486	31060	26125	28341	40	41	952	483	905	31686	25903	29832	31	42	0.21417	1	1.02439	0.0347654
1380534	1380521	1379916	1379741	-	gst	t1319	glutathionine S-transferase	1324	1155	753	44431	40504	43902	68	70	1226	726	1580	40790	38940	52075	53	72	0.213966	1	1.02857	0.040642
1382209	1382131	1380626	1380602	-	tppB	t1320	tripeptide transporter permease	17201	17078	12487	577233	598611	727711	396	421	19519	10398	21275	649355	557200	701088	310	422	0.307779	1	1.00238	0.00342277
	1383367	1382732	1382732	-	nth	t1321	endonuclease III	961	1362	1049	32268	47742	61169	67	73	898	1176	1141	29879	63026	37611	46	68	0.411888	1	0.931507	-0.102362
1384059	1384059	1383367		-	ydgQ	t1322	electron transport complex RsxE subunit	713	1039	834	23959	36444	48654	47	52	521	697	859	17339	37391	28314	27	39	0.723087	1	0.75	-0.415037
1384685	1384682	1384062	1384060	-	-	t1323	electron transport complex protein RnfG	786	1006	877	26397	35279	51140	54	60	685	811	808	22807	43472	26644	33	49	0.912657	1	0.816667	-0.292181
	1385744	1384686	1384686	-	rnfD	t1324	electron transport complex protein RnfD	552	793	715	18529	27810	41714	24	27	560	615	565	18650	33008	18642	15	22	0.861818	1	0.814815	-0.295456
	1387766	1385745		-	-	t1325	electron transport complex protein RnfC	2023	2684	2302	67888	94096	134176	44	48	2090	2163	2292	69530	115957	75550	29	43	0.872044	1	0.895833	-0.158698
	1388337	1387759		-	-	t1326	electron transport complex protein RnfB	379	387	253	12750	13579	14761	22	23	409	304	312	13614	16315	10291	16	23	0.45032	1	1	0
1388918	1388918	1388337		-	-	t1327	Na(+)-translocating NADH-quinone reductase subunit E	863	603	455	28971	21154	26570	42	43	728	557	528	24235	29882	17402	28	40	0.55607	1	0.930233	-0.104337
1389435	1389435	1388995	1388927	-	-	t1328	hypothetical protein	2073	1808	1062	69566	63392	61894	143	147	1059	1332	1050	35261	71391	34628	71	106	0.719449	1	0.721088	-0.471752
1389766	1389739	1389524	1389436	-	-	t1329	oriC-binding nucleoid-associated protein	2500	2289	1207	83894	80255	70369	355	361	1041	1539	1235	34658	82470	40719	161	243	0.515834	1	0.67313	-0.571043
1390365	1390371	1391411	1391649	+	-	t1330	oxidoreductase	4406	4305	2722	147857	150896	158647	140	146	4144	2218	5205	137884	118872	171532	101	137	0.578481	1	0.938356	-0.0917925
1392488	1392486	1391485	1391461	-	add	t1331	adenosine deaminase	3496	3092	2787	117319	108380	162416	119	129	2888	2211	3500	96091	118479	115355	78	109	0.920872	1	0.844961	-0.243043
1394700	1394700	1393192	1393025	-	-	t1334	hypothetical protein	8942	8923	7396	300081	312775	431010	213	230	7050	5924	8945	234561	317477	294791	132	187	0.735137	1	0.813043	-0.298596
1395992	1395978	1394803	1394732	-	manA	t1335	mannose-6-phosphate isomerase	4801	4220	2764	161133	147944	161123	128	133	3809	2356	4400	126718	126270	145002	81	112	0.851193	1	0.842105	-0.247928
1396119	1396178	1397824	1397824	+	fumA	t1336	fumarate hydratase class I, aerobic	48770	35978	26168	1636612	1261109	1524937	861	895	64326	24342	72463	2139931	1304398	2387833	891	1180	0.561002	1	1.31844	0.398827
1397825	1397992	1399395	1399552	+	fumC	t1337	fumarate hydratase	14732	8206	5911	494378	287654	344505	263	267	19618	5284	23692	652649	283191	780730	315	407	0.0589287	0.495746	1.52434	0.608189
1400321	1400321	1399392	1399392	-	tus	t1338	DNA replication terminus site-binding protein	534	496	304	17927	17405	17744	18	19	316	216	496	10513	11607	16357	10	13	0.528104	1	0.684211	-0.547488
	1401698	1400397	1400397	-	rstB	t1339	sensor protein RstB	310	303	210	10410	10654	12256	8	8	309	216	313	10293	11618	10322	5	8	0.573334	1	1	0
1403515	1403515	1401809	1401809	-	-	t1340	hypothetical protein	372	348	353	12507	12199	20609	8	8	132	141	321	4412	7600	10599	3	4	0.000312023	1	0.5	-1
1404862	1404819	1403668	1403668	-	-	t1341	hypothetical protein	2587	1816	789	86836	63679	45982	57	56	971	419	1748	32305	22480	57627	24	32	0.0981994	0.711003	0.571429	-0.807355
	1404876	1405235		+	-	t1342	hypothetical protein	2	10	2	94	384	152	0	0	6	2	2	199	159	92	0	0	0.0299559	1	#DIV/0!	#DIV/0!
1406031	1406031	1405300	1405300	-	rstA	t1343	DNA-binding transcriptional regulator RstA	1596	1082	897	53562	37943	52286	62	65	939	546	976	31256	29298	32164	30	42	0.343125	1	0.646154	-0.63005
1406158	1406158	1406493		+	-	t1344	hypothetical protein	80	45	25	2702	1581	1506	5	5	89	59	63	2961	3198	2090	5	8	0.000286909	1	1.6	0.678072
	1407937	1406555		-	-	t1345	amino acid permease	132	119	146	4447	4181	8522	3	4	40	92	56	1354	4941	1859	1	1	0.000115283	1	0.25	-2
	1408790	1408218		-	-	t1346	DNA-invertase	84	87	36	2835	3062	2110	4	4	76	65	161	2555	3514	5323	4	6	0.0192066	1	1.5	0.584963
	1409849	1410466	1410483	+	-	t1349	bacteriophage tail fiber assembly protein	6885	6379	3980	231069	223624	231959	356	370	4680	3340	6777	155689	179000	223319	218	300	0.820985	1	0.810811	-0.302563
	1411985	1410960		-	-	t1351	bacteriophage tail fiber protein	69	62	31	2327	2184	1833	2	2	54	32	83	1799	1753	2751	1	2	0.485264	1	1	0
	1412566	1411988		-	-	t1352	bacteriophage tail fiber protein	27	27	10	922	957	596	1	1	19	20	24	647	1081	796	1	1	0.492498	1	1	0
	1413662	1412559		-	-	t1353	bacteriophage baseplate assembly protein	22	22	17	768	793	1028	0	0	23	11	28	784	601	940	0	0	0.868276	1	#DIV/0!	#DIV/0!
	1414000	1413653		-	-	t1354	bacteriophage baseplate protein	1	3	1	46	134	79	0	0	6	1	1	216	100	57	0	0	0.0593173	1	#DIV/0!	#DIV/0!
	1414584	1414057	1414057	-	-	t1355	bacteriophage baseplate protein	132	116	70	4457	4097	4083	7	7	106	69	135	3535	3744	4467	5	7	0.780454	1	1	0
	1415735	1414581		-	-	t1356	bacteriophage regulatory protein	154	194	112	5186	6829	6548	5	5	165	91	205	5513	4900	6755	3	4	0.7322	1	0.8	-0.321928
	1415938	1415723		-	-	t1357	bacteriophage tail fiber protein	11	23	7	395	825	458	2	2	9	9	18	303	488	625	1	2	0.514911	1	1	0
	1416819	1415935		-	-	t1358	hypothetical protein	48	50	20	1627	1763	1191	1	1	51	29	51	1720	1564	1695	1	1	0.205988	1	1	0
	1419284	1416819		-	-	t1359	bacteriophage protein	71	72	46	2408	2525	2733	0	1	107	47	84	3589	2555	2779	0	1	0.113708	1	1	0
	1419795	1419460		-	-	t1360	hypothetical protein	12	12	11	416	438	642	1	1	13	7	5	448	390	168	0	0	0.0165418	1	0	#NUM!
	1420174	1419893	1419893	-	-	t1361	hypothetical protein	66	55	33	2227	1951	1962	7	7	58	34	80	1951	1859	2660	5	7	0.226708	1	1	0
	1420698	1420177		-	-	t1362	tail core protein	102	92	62	3434	3226	3663	6	6	89	43	136	2967	2352	4508	4	6	0.875841	1	1	0
	1422125	1420698		-	-	t1363	bacteriophage tail sheath protein	138	117	85	4642	4132	4980	3	3	114	60	146	3796	3226	4821	2	2	0.551714	1	0.666667	-0.584963
	1422369	1422115		-	-	t1364	hypothetical protein	34	18	16	1172	663	934	3	3	29	17	28	974	960	951	2	3	0.476186	1	1	0
	1422830	1422366		-	-	t1365	hypothetical protein	16	14	11	552	513	649	1	1	27	18	19	927	991	657	1	1	0.00106309	1	1	0
	1423276	1422830		-	-	t1366	hypothetical protein	17	15	11	573	552	677	1	1	27	17	27	904	942	915	1	2	0.000607386	1	2	1
	1423616	1423278		-	-	t1367	hypothetical protein	12	11	7	433	418	413	1	1	22	8	20	740	457	683	1	1	0.000516567	1	1	0
	1424579	1423626		-	-	t1368	hypothetical protein	55	47	32	1861	1678	1905	1	1	49	29	60	1649	1591	1985	1	1	0.705755	1	1	0
	1425709	1424594		-	-	t1369	hypothetical protein	11	14	8	400	523	518	0	0	12	8	21	421	448	697	0	0	0.277038	1	#DIV/0!	#DIV/0!
	1426382	1425924		-	-	t1370	bacteriophage protein	64	53	35	2155	1891	2079	4	4	49	25	63	1647	1375	2086	2	3	0.467525	1	0.75	-0.415037
	1427206	1426385		-	-	t1371	hypothetical protein	147	123	87	4965	4335	5072	5	5	131	70	147	4388	3765	4858	3	5	0.69031	1	1	0
	1428683	1427187		-	-	t1372	hypothetical protein	202	209	129	6811	7351	7532	4	4	237	108	289	7906	5809	9534	3	5	0.746928	1	1.25	0.321928
	1430278	1428683		-	-	t1373	hypothetical protein	192	208	96	6449	7294	5633	3	4	197	128	276	6574	6898	9108	3	4	0.517528	1	1	0
	1430820	1430275		-	-	t1374	hypothetical protein	85	74	37	2860	2601	2209	4	4	98	49	94	3279	2651	3098	4	5	0.100885	1	1.25	0.321928
	1431131	1430820		-	-	t1375	hypothetical protein	31	44	35	1044	1556	2080	4	5	41	21	49	1366	1127	1639	3	4	0.750628	1	0.8	-0.321928
	1431457	1431131		-	-	t1376	hypothetical protein	27	35	17	917	1247	1027	3	3	20	14	24	673	794	814	1	2	0.0546628	1	0.666667	-0.584963
	1432104	1431454		-	-	t1377	lipoprotein	19	19	9	661	676	554	0	0	13	11	34	438	592	1153	0	1	0.144308	1	#DIV/0!	#DIV/0!
	1432816	1432088		-	-	t1379	hypothetical protein	5	12	8	175	425	507	0	0	8	4	17	297	249	571	0	0	0.685583	1	#DIV/0!	#DIV/0!
	1433169	1432819		-	-	t1380	hypothetical protein	6	15	9	232	547	549	1	1	5	3	17	179	192	583	0	0	0.0756476	1	0	#NUM!
1433943	1433943	1433413		-	-	t1381	hypothetical protein	163	251	81	5486	8818	4736	11	11	163	95	140	5428	5117	4632	6	9	0.340251	1	0.818182	-0.289507
	1434005	1434436		+	-	t1382	hypothetical protein	4	11	3	149	390	227	0	0	10	3	3	346	186	125	0	0	0.36846	1	#DIV/0!	#DIV/0!
	1434446	1434610		+	-	t1383	hypothetical protein	2	3	2	88	136	161	0	0	4	1	4	147	96	151	0	0	0.724902	1	#DIV/0!	#DIV/0!
	1434614	1436383		+	-	t1384	hypothetical protein	18	24	15	635	873	901	0	0	38	17	42	1273	953	1394	0	0	0.000120123	1	#DIV/0!	#DIV/0!
	1437563	1437832		+	-	t1386	hypothetical protein	21	15	17	707	533	1006	2	2	22	12	27	733	659	903	2	2	0.485515	1	1	0
	1437860	1438390		+	gam	t1387	bacteriophage host-nuclease inhibitor protein	26	16	14	886	583	835	1	1	15	13	23	530	711	776	0	1	0.765186	1	1	0
	1438488	1438682		+	-	t1388	hypothetical protein	9	6	3	321	224	214	1	1	6	2	8	224	139	283	0	1	0.339304	1	1	0
	1438679	1438951		+	-	t1389	hypothetical protein	11	7	5	396	273	296	1	1	8	4	7	288	261	253	0	0	0.327186	1	0	#NUM!
	1438961	1439263		+	-	t1390	hypothetical protein	11	7	8	388	253	478	1	1	7	9	11	237	500	390	0	1	0.679614	1	1	0
	1439260	1439643		+	-	t1391	hypothetical protein	27	23	16	912	831	979	2	2	26	19	41	887	1053	1377	2	2	0.0478486	1	1	0
	1439636	1439851		+	-	t1392	hypothetical protein	18	14	13	628	515	780	2	2	19	16	37	643	865	1221	3	4	0.00389763	1	2	1
	1439848	1440531		+	-	t1393	hypothetical protein	86	99	60	2891	3490	3543	4	4	82	46	153	2737	2489	5053	3	5	0.8401	1	1.25	0.321928
	1440528	1440758		+	-	t1394	hypothetical protein	33	31	15	1112	1108	883	4	4	28	17	39	963	912	1289	3	4	0.648653	1	1	0
	1440748	1440963		+	-	t1395	hypothetical protein	36	28	15	1219	1014	895	4	4	35	21	37	1193	1138	1244	4	5	0.109219	1	1.25	0.321928
	1440953	1441405		+	-	t1396	hypothetical protein	141	112	83	4738	3928	4891	9	9	146	78	186	4863	4183	6161	8	11	0.643494	1	1.22222	0.289507
	1441377	1441766	1441766	+	-	t1397	bacteriophage transcriptional regulator	82	100	41	2769	3531	2442	7	7	82	44	95	2730	2408	3130	5	7	0.836919	1	1	0
1442934	1442892	1441948	1441806	-	-	t1398	hypothetical protein	5437	5235	2876	182481	183523	167636	183	188	3853	2596	4146	128189	139146	136629	102	142	0.861908	1	0.755319	-0.404842
1443315	1443419	1444948	1444958	+	pntA	t1399	NAD(P) transhydrogenase subunit alpha	15553	15773	8638	521931	552885	503407	333	343	5231	4799	7259	174022	257202	239217	103	146	0.0211408	0.216969	0.425656	-1.23224
1444959	1444959	1446347	1446436	+	pntB	t1400	pyridine nucleotide transhydrogenase	6576	6604	3750	220703	231497	218554	155	160	2432	1924	2901	80908	103138	95616	47	67	0.00766587	0.088712	0.41875	-1.25584
1447556	1447556	1446522		-	tqsA	t1401	transport protein	292	246	164	9802	8646	9608	8	9	174	184	237	5792	9892	7840	5	7	0.543555	1	0.777778	-0.36257
1447709	1447973	1448335		+	-	t1402	multidrug efflux system protein MdtJ	870	611	281	29218	21446	16423	62	61	343	199	646	11415	10670	21302	29	39	0.182364	1	0.639344	-0.645335
	1448322	1448651	1448652	+	-	t1403	multidrug efflux system protein MdtI	444	332	159	14925	11658	9300	36	36	178	94	366	5944	5086	12075	17	23	0.0484058	1	0.638889	-0.646363
1449531	1449507	1448686	1448686	-	-	t1404	hypothetical protein	406	455	332	13643	15954	19348	18	19	383	213	449	12749	11432	14825	11	15	0.853225	1	0.789474	-0.341037
1450040	1450027	1449776	1449776	-	asr	t1405	acid shock protein	93	75	57	3124	2660	3351	11	12	94	29	100	3134	1585	3322	8	10	0.486977	1	0.833333	-0.263034
1450478	1450560	1451018	1451031	+	tnpA	t1406	insertion sequence element IS200 transposase	5270	5351	2635	176855	187584	153609	369	376	4811	4587	6276	160061	245829	206819	311	444	0.113689	0.773768	1.18085	0.239827
	1452386	1451133		-	-	t1407	membrane transport protein	90	81	48	3022	2846	2849	2	2	103	51	54	3449	2770	1779	1	2	0.683373	1	1	0
1452506	1452506	1453405		+	-	t1408	regulatory protein	227	194	136	7648	6812	7975	7	8	245	162	273	8155	8716	9017	6	9	0.409319	1	1.125	0.169925
1453524	1453533	1454753	1454753	+	-	t1409	DNA-binding transcriptional repressor DgsA	1394	1701	765	46798	59633	44637	40	41	2230	730	1549	74213	39123	51051	33	44	0.11362	1	1.07317	0.10188
1454850	1454879	1455574	1455603	+	bioD	t1410	dithiobiotin synthetase	375	1045	338	12593	36657	19751	32	33	269	148	435	8954	7949	14338	11	14	0.000129248	1	0.424242	-1.23704
	1456783	1455530		-	-	t1411	voltage-gated ClC-type chloride channel ClcB	162	143	104	5463	5045	6065	4	4	170	100	142	5659	5398	4686	3	4	0.823605	1	1	0
	1458103	1456955	1456955	-	-	t1412	ABC transporter ATP/GTP-binding protein	279	282	194	9365	9899	11353	8	8	622	226	909	20713	12128	29963	13	18	1.63199e-07	1	2.25	1.16993
	1458750	1458103		-	-	t1413	ABC transporter membrane protein	50	38	33	1681	1336	1935	2	2	125	43	156	4159	2325	5163	4	5	1.13872e-16	1	2.5	1.32193
1459690	1459662	1458760	1458751	-	-	t1414	ABC transporter periplasmic binding protein	65	45	43	2188	1607	2546	2	2	197	62	340	6559	3345	11209	6	7	1.19122e-31	1	3.5	1.80735
	1460401	1459691		-	-	t1415	ABC transporter membrane protein	27	22	13	935	787	757	1	1	78	17	136	2602	955	4512	2	3	9.78422e-42	1	3	1.58496
1461362	1461320	1460706	1460706	-	-	t1416	twin-argninine leader-binding protein DmsD	1148	797	518	38543	27943	30210	51	52	626	502	600	20852	26909	19776	25	36	0.373836	1	0.692308	-0.530515
1462217	1462217	1461363	1461363	-	dmsC	t1417	dimethyl sulfoxide reductase subunit	632	329	152	21220	11547	8891	16	16	181	141	195	6048	7582	6436	5	7	0.000170083	1	0.4375	-1.19265
	1462836	1462219		-	dmsB	t1418	dimethyl sulfoxide reductase subunit	697	260	68	23395	9121	4002	21	19	87	74	158	2917	4015	5223	4	6	2.41028e-09	1	0.315789	-1.66297
1465282	1465282	1462847	1462847	-	dmsA	t1419	dimethyl sulfoxide reductase subunit	3580	1697	476	120142	59498	27740	30	28	399	343	714	13288	18384	23546	5	7	4.69631e-14	1	0.25	-2
	1467822	1465384		-	dmsA	t1420	dimethyl sulfoxide reductase subunit	1231	1442	438	41328	50545	25566	16	16	159	106	378	5306	5711	12488	2	3	2.53113e-44	1	0.1875	-2.41504
1468392	1468392	1469102	1469102	+	-	t1422	hypothetical protein	429	606	209	14411	21273	12189	22	22	425	364	714	14147	19557	23531	19	26	0.0264395	1	1.18182	0.241008
1469710	1469703	1469143	1469034	-	speG	t1423	spermidine N1-acetyltransferase	4480	4889	2758	150339	171373	160731	276	286	3321	2774	4419	110499	148681	145628	171	240	0.871064	1	0.839161	-0.252981
1470112	1470080	1469739	1469718	-	-	t1424	hypothetical protein	4426	4963	2854	148525	173977	166316	457	476	3321	2736	4714	110487	146652	155355	287	402	0.851176	1	0.844538	-0.243766
	1470233	1470559		+	-	t1425	hypothetical protein	29	39	8	1000	1394	483	3	2	47	27	32	1568	1491	1079	3	4	0.000326091	1	2	1
1470681	1470681	1471895	1471895	+	rspA	t1426	starvation sensing protein RspA	1103	1101	650	37026	38600	37910	30	31	1167	553	1453	38825	29673	47908	23	31	0.26448	1	1	0
1471896	1471906	1472769	1472782	+	rspB	t1427	starvation sensing protein RspB	829	841	552	27839	29496	32223	32	34	842	433	1289	28035	23217	42492	27	36	0.155929	1	1.05882	0.0824622
1472783	1472823	1474202	1474504	+	-	t1428	membrane transport protein	858	759	475	28799	26605	27737	19	20	769	354	967	25596	19003	31867	13	18	0.555346	1	0.9	-0.152003
1476131	1476082	1475879	1475879	-	-	t1430	hypothetical protein	646	432	66	21701	15165	3897	72	66	56	37	76	1886	2024	2519	7	10	2.48577e-88	1.90688e-86	0.151515	-2.72247
1477078	1476949	1476263	1476262	-	-	t1431	regulatory protein	738	711	505	24797	24936	29455	36	38	983	414	788	32726	22219	25995	29	39	0.245313	1	1.02632	0.0374747
1477838	1477825	1477079	1477079	-	-	t1432	3-hydroxy acid dehydrogenase	5476	5372	3321	183788	188306	193533	242	252	6264	3022	6933	208407	161987	228465	198	267	0.237516	1	1.05952	0.083416
1477964	1477964	1480006	1480006	+	dcp	t1433	dipeptidyl carboxypeptidase II	2414	2464	1513	81016	86395	88177	39	41	2535	1366	2727	84359	73203	89864	29	40	0.538555	1	0.97561	-0.0356239
	1480351	1480533		+	-	t1434	hypothetical protein	24	25	14	815	877	865	4	4	20	9	41	671	484	1360	3	4	0.663495	1	1	0
	1481180	1480653		-	-	t1435	competence damage-inducible protein A	63	50	15	2127	1768	931	3	3	50	25	54	1681	1368	1793	2	3	0.522343	1	1	0
1481607	1481607	1481963	1481967	+	-	t1436	hypothetical protein	113	109	55	3810	3851	3229	9	10	107	61	165	3587	3307	5455	8	11	0.585914	1	1.1	0.137504
	1483858	1482671		-	-	t1437	MFS-type transporter YdeE	209	227	141	7033	7968	8269	6	6	194	83	228	6461	4473	7538	3	5	0.329332	1	0.833333	-0.263034
1484089	1484089	1484988	1484991	+	-	t1438	O-acetylserine/cysteine export protein	608	584	294	20422	20490	17170	21	21	650	377	796	21634	20238	26235	18	25	0.0218997	1	1.19048	0.251539
1485350	1485322	1485107	1485107	-	marB	t1439	hypothetical protein	346	359	184	11636	12608	10758	52	54	570	321	543	18967	17206	17910	60	83	0.000471596	0.00730974	1.53704	0.620152
1485753	1485734	1485351	1485351	-	marA	t1440	DNA-binding transcriptional activator MarA	1292	1295	651	43360	45396	37957	107	109	1821	1002	1857	60598	53709	61196	111	152	0.00736611	0.0854847	1.3945	0.479743
1486188	1486188	1485754	1485754	-	marR	t1441	DNA-binding transcriptional repressor MarR	799	781	319	26814	27407	18624	55	55	1199	635	1109	39887	34078	36551	61	84	0.000635911	0.00962587	1.52727	0.610958
1486437	1486447	1487112	1487112	+	-	t1442	multiple drug resistance protein MarC	693	770	410	23272	26992	23905	35	37	651	359	748	21676	19287	24670	24	32	0.743354	1	0.864865	-0.209453
	1488349	1487159		-	-	t1443	sugar efflux transporter	181	144	199	6098	5073	11602	5	6	146	154	155	4858	8300	5115	3	5	0.349068	1	0.833333	-0.263034
1489337	1489337	1488465	1488463	-	-	t1444	regulatory protein	307	346	178	10308	12158	10408	12	12	285	181	343	9503	9741	11303	8	11	0.74297	1	0.916667	-0.125531
1489440	1489440	1490828	1490828	+	-	t1445	succinate semialdehyde dehydrogenase	732	717	466	24587	25160	27195	17	18	781	488	862	25982	26193	28411	14	19	0.199952	1	1.05556	0.0780025
1490901	1490901	1491827		+	-	t1446	glutaminase	422	480	327	14176	16849	19098	16	18	307	262	323	10242	14072	10673	8	12	0.342938	1	0.666667	-0.584963
	1491827	1492186	1492186	+	-	t1447	hypothetical protein	312	331	204	10493	11614	11893	30	31	348	184	240	11596	9894	7941	19	27	0.97413	1	0.870968	-0.199309
	1492409	1493356		+	-	t1448	hypothetical protein	144	90	90	4847	3171	5246	4	4	152	107	122	5070	5781	4028	3	5	0.641754	1	1.25	0.321928
1493975	1493954	1493412	1493412	-	-	t1449	hypothetical protein	340	269	176	11427	9462	10285	18	19	387	233	542	12891	12525	17869	19	26	0.0100184	1	1.36842	0.452512
	1495826	1495056	1495056	-	-	t1451	ATP/GTP-binding protein	298	188	172	10020	6608	10052	10	11	152	452	534	5084	24255	17620	13	20	0.000107828	1	1.81818	0.862496
1496892	1496875	1495814		-	hyaF	t1452	hydrogenase-1 operon protein HyaF2	1235	732	626	41467	25662	36488	31	32	569	1663	1963	18955	89132	64712	36	54	0.000175993	0.00298331	1.6875	0.754888
	1497303	1496893	1496893	-	hyaE	t1453	hydrogenase-1 operon protein HyaE2	458	303	209	15374	10655	12215	30	31	241	620	709	8018	33225	23377	34	52	4.56116e-05	0.000835781	1.67742	0.746243
	1497599	1497300		-	-	t1454	hydrogenase isoenzyme formation protein	313	213	156	10533	7467	9146	29	30	158	518	630	5269	27759	20780	39	59	1.77061e-06	3.78009e-05	1.96667	0.975752
1498212	1498207	1497599		-	hyaD	t1455	hydrogenase 1 maturation protease	714	495	390	23969	17357	22747	33	35	335	1180	1284	11173	63252	42332	41	63	4.36015e-07	1.00173e-05	1.8	0.847997
1498941	1498941	1498213	1498213	-	hyaC	t1456	Ni/Fe-hydrogenase 1 b-type cytochrome subunit HyaC2	446	350	222	14981	12297	12962	17	18	236	742	875	7852	39776	28835	23	34	7.66694e-07	1	1.88889	0.917538
1501825	1501815	1500712	1500661	-	hyaA	t1458	uptake hydrogenase small subunit	6987	3498	1980	234492	122636	115389	144	142	1545	1489	5729	51421	79802	188796	71	96	0.482783	1	0.676056	-0.564785
1502240	1502243	1503334	1503336	+	-	t1459	secreted hydrolase	2762	2371	1676	92714	83111	97719	79	83	3046	1231	4139	101343	66011	136411	70	92	0.311244	1	1.10843	0.148523
1503380	1503380	1504171	1504180	+	-	t1460	regulatory protein	2233	2485	1256	74944	87104	73216	96	99	2170	1191	2500	72199	63829	82405	67	91	0.575992	1	0.919192	-0.121562
	1505255	1504230	1504230	-	-	t1461	alcohol dehydrogenase	653	521	337	21921	18273	19678	18	19	1214	389	1089	40414	20878	35910	23	31	6.56696e-06	1	1.63158	0.706269
1506525	1506516	1505230		-	-	t1462	membrane transport protein	291	246	92	9772	8650	5399	6	6	598	154	517	19906	8258	17036	9	11	5.22763e-05	1	1.83333	0.874469
	1508249	1506693		-	pqaA	t1463	hypothetical protein	250	187	107	8411	6572	6290	4	4	155	95	255	5180	5118	8406	2	4	0.56989	1	1	0
	1509560	1508319		-	-	t1464	multidrug efflux protein	23	37	21	784	1300	1261	0	0	21	19	31	711	1019	1035	0	0	0.289439	1	#DIV/0!	#DIV/0!
1510757	1510757	1511245	1511245	+	-	t1466	regulatory protein	898	1080	493	30161	37870	28733	64	65	849	515	560	28276	27607	18483	36	50	0.728344	1	0.769231	-0.378512
	1511427	1512506		+	-	t1467	isomerase	243	200	121	8183	7041	7090	6	6	138	188	259	4616	10074	8563	4	7	0.824872	1	1.16667	0.222392
	1514542	1513370		-	-	t1468	hypothetical protein	75	77	22	2520	2706	1326	1	1	52	22	99	1754	1206	3269	1	1	0.720361	1	1	0
	1515303	1516484		+	-	t1470	aminotransferase	236	239	121	7936	8386	7094	6	6	213	119	241	7116	6406	7945	4	6	0.731005	1	1	0
1518728	1518672	1516861	1516861	-	glgX	t1471	glycogen debranching protein	1191	1232	783	39989	43196	45685	22	23	1171	773	1575	38962	41423	51913	17	24	0.207813	1	1.04348	0.0614005
	1521257	1518729		-	-	t1472	hydrolase	297	301	190	9973	10551	11093	3	4	363	187	381	12096	10069	12560	3	4	0.233215	1	1	0
	1523038	1521254		-	-	t1473	hydrolase	191	133	97	6434	4665	5670	3	3	212	98	252	7052	5275	8314	2	3	0.39251	1	1	0
	1523952	1523167		-	-	t1474	hypothetical protein	73	53	27	2460	1870	1621	2	2	85	45	104	2832	2447	3434	2	3	0.000138162	1	1.5	0.584963
1524475	1524424	1524095	1524095	-	hdeB	t1475	acid-resistance protein	1067	583	322	35831	20459	18807	76	75	2403	1581	2512	79960	84760	82805	179	250	3.93992e-22	1.48601e-20	3.33333	1.73697
1525124	1525124	1525828	1525828	+	-	t1476	hypothetical protein	341	255	203	11453	8940	11868	14	15	133	145	310	4456	7781	10215	7	10	0.11574	1	0.666667	-0.584963
1525829	1525953	1526870	1526870	+	hlyE	t1477	hemolysin E	589	481	399	19794	16873	23273	20	21	269	274	644	8978	14717	21234	11	16	0.781216	1	0.761905	-0.392317
1527422	1527422	1526991	1526991	-	osmC	t1478	osmotically inducible protein C	118	104	75	3968	3677	4372	8	9	137	70	163	4582	3766	5379	7	10	0.580236	1	1.11111	0.152003
1527934	1527934	1528149	1528185	+	-	t1479	biofilm-dependent modulation protein	84	64	28	2846	2251	1637	10	10	220	32	136	7318	1739	4486	16	20	4.43191e-09	1	2	1
1528186	1528244	1528387	1528414	+	rpsV	t1480	30S ribosomal subunit S22	2825	2044	1355	94809	71671	78962	553	568	2747	1249	3138	91398	66960	103416	451	605	0.33105	1	1.06514	0.0910442
1528503	1528564	1530261	1530261	+	sfcA	t1481	malate dehydrogenase	8304	8415	6417	278668	294973	373951	174	186	7708	4884	8683	256441	261765	286156	114	157	0.572838	1	0.844086	-0.244538
1530504	1530543	1531553	1531782	+	adhP	t1482	alcohol dehydrogenase	1374	1619	1205	46132	56777	70253	53	57	2960	1464	3452	98488	78502	113783	71	95	0.00128686	0.017866	1.66667	0.736966
1534682	1534682	1533195	1533195	-	smvA	t1485	methyl viologen resistance protein SmvA	483	416	152	16221	14582	8890	9	8	269	170	250	8970	9123	8256	4	5	0.104715	1	0.625	-0.678072
1534800	1534800	1535378	1535378	+	-	t1486	regulatory protein	545	481	187	18309	16885	10948	26	26	337	188	271	11219	10102	8939	12	17	0.158036	1	0.653846	-0.612977
	1535593	1536981		+	narU	t1487	nitrite extrusion protein	100	74	55	3372	2621	3261	2	2	129	77	156	4310	4146	5144	2	3	0.0783721	1	1.5	0.584963
1537011	1537073	1540801		+	narZ	t1488	respiratory nitrate reductase 2 subunit alpha	872	780	648	29267	27370	37798	7	8	1138	831	1734	37889	44556	57149	9	12	0.000977508	1	1.5	0.584963
	1540798	1542342	1542386	+	narY	t1489	respiratory nitrate reductase 2 subunit beta	440	427	336	14769	14980	19607	9	10	564	418	976	18786	22432	32183	11	15	0.000343269	1	1.5	0.584963
1543072	1543076	1543969	1544094	+	-	t1491	hypothetical protein	1422	1303	888	47726	45687	51747	51	54	1427	787	1720	47488	42205	56683	40	54	0.208937	1	1	0
1544850	1544850	1544005	1544005	-	-	t1492	N-hydroxyarylamine O-acetyltransferase	603	493	346	20248	17289	20192	21	22	608	383	612	20248	20570	20176	17	24	0.0839637	1	1.09091	0.125531
1545797	1545765	1545133	1545128	-	-	t1493	hypothetical protein	3760	3090	1847	126185	108334	107641	175	180	1235	786	2094	41110	42121	69011	59	80	0.0128016	0.140631	0.444444	-1.16993
1546166	1546278	1547771	1547771	+	ansP	t1494	L-asparagine permease	729	1280	1229	24489	44884	71664	27	31	479	982	749	15941	52637	24687	13	20	0.406826	1	0.645161	-0.632268
1548069	1548069	1547848	1547848	-	-	t1495	lipoprotein	39	54	27	1318	1901	1622	6	7	76	63	61	2557	3410	2019	8	11	8.2791e-07	1	1.57143	0.652077
1549338	1549275	1548214	1548214	-	-	t1496	ATP-binding protein	745	1394	1058	25019	48891	61671	38	42	12271	1697	2539	408232	90961	83670	143	182	5.47128e-32	2.38106e-30	4.33333	2.11548
	1549539	1551659		+	-	t1497	TonB-dependent receptor	139	162	105	4674	5701	6167	2	2	198	100	159	6608	5385	5256	1	2	0.877585	1	1	0
	1552380	1551715		-	-	t1498	DNA-binding transcriptional regulator	66	60	32	2234	2117	1906	3	3	111	122	76	3714	6550	2514	4	6	3.28654e-10	1	2	1
1553761	1553751	1552714	1552714	-	-	t1499	NADP-dependent oxidoreductase	1223	1304	719	41066	45733	41903	39	41	1364	888	1953	45408	47610	64368	36	50	0.0354489	0.336986	1.21951	0.286304
1553963	1553963	1554478		+	-	t1500	acetyltransferase	548	585	329	18398	20532	19182	36	37	734	316	764	24424	16948	25180	32	42	0.0311449	1	1.13514	0.182864
	1554478	1554927	1554928	+	-	t1501	hypothetical protein	236	202	114	7946	7095	6700	15	16	328	109	240	10941	5877	7930	13	18	0.509326	1	1.125	0.169925
1555165	1555165	1554932	1554877	-	-	t1502	hypothetical protein	168	176	95	5647	6177	5592	24	24	140	88	175	4662	4761	5788	15	21	0.570962	1	0.875	-0.192645
1555393	1555515	1556714	1556718	+	srfA	t1503	virulence effector protein	1931	1419	1127	64815	49772	65711	47	50	4063	4688	5362	135184	251218	176704	107	156	1.71307e-12	5.00216e-11	3.12	1.64155
1556719	1556719	1559700		+	srfB	t1504	virulence effector protein	4597	4110	3609	154296	144094	210329	52	56	11018	12094	14766	366545	648117	486579	116	167	1.73829e-08	4.27582e-07	2.98214	1.57635
	1559697	1561844	1562085	+	srfC	t1505	virulence effector protein	2166	1810	1532	72691	63471	89280	32	34	4484	5242	6006	149176	280907	197936	66	97	6.44801e-09	1.6035e-07	2.85294	1.51245
1563836	1563770	1562325	1562325	-	-	t1506	gamma-aminobutyraldehyde dehydrogenase	775	667	444	26017	23399	25895	16	17	682	413	921	22688	22160	30356	12	17	0.326862	1	1	0
1565309	1565309	1563885	1563885	-	-	t1507	regulatory protein	1571	1401	905	52736	49107	52791	34	36	1350	879	1740	44940	47103	57351	25	34	0.296816	1	0.944444	-0.0824622
1566234	1566215	1565445	1565442	-	pcgL	t1508	D-alanyl-D-alanine dipeptidase	722	537	370	24254	18823	21611	27	27	405	450	940	13488	24115	30975	21	29	0.129669	1	1.07407	0.103093
	1566708	1566478		-	-	t1509	hypothetical protein	1	2	1	42	74	69	0	0	1	0	3	47	0	112	0	0	0.505539	1	#DIV/0!	#DIV/0!
	1567139	1566741		-	ugtL	t1510	hypothetical protein	11	7	6	379	253	356	0	0	3	4	11	125	248	376	0	0	0.0942447	1	#DIV/0!	#DIV/0!
	1567668	1568618		+	sifB	t1511	secreted effector protein	22	16	12	750	595	727	0	0	1	3	4	59	202	150	0	0	2.1893e-58	1	#DIV/0!	#DIV/0!
	1568892	1569122		+	-	t1512	hypothetical protein	17	18	6	588	646	387	2	2	14	5	16	497	301	542	1	1	0.408291	1	0.5	-1
1571087	1571087	1569123	1569123	-	-	t1513	peptidase	2911	2781	2107	97710	97488	122828	50	53	1057	1601	1827	35169	85792	60227	20	30	0.155054	0.957402	0.566038	-0.82103
1571702	1571702	1571166	1571166	-	-	t1514	DNA-binding protein	307	355	216	10322	12464	12602	20	21	493	191	367	16403	10276	12103	17	24	0.187803	1	1.14286	0.192645
	1571794	1572972		+	-	t1515	benzoate membrane transport protein	160	138	86	5379	4859	5023	4	4	174	84	137	5790	4519	4528	3	4	0.903014	1	1	0
1573694	1573694	1573026	1572884	-	-	t1516	lipoprotein	12406	11004	5937	416318	385706	346031	561	572	8145	4759	8125	270960	255018	267752	287	395	0.682141	1	0.690559	-0.534162
	1574446	1573850	1573704	-	tehB	t1517	tellurite resistance protein TehB	2518	2551	1375	84512	89432	80173	138	141	1747	1349	2415	58138	72308	79587	84	117	0.925273	1	0.829787	-0.269187
1575446	1575446	1574433		-	tehA	t1518	potassium-tellurite ethidium and proflavin transporter	1131	1049	593	37974	36791	34571	34	35	873	588	899	29058	31524	29629	21	29	0.915347	1	0.828571	-0.271302
	1575553	1576533	1576533	+	-	t1519	transferase	235	319	163	7906	11197	9517	9	9	215	131	307	7156	7059	10128	6	8	0.620605	1	0.888889	-0.169925
1577123	1577069	1576530	1576377	-	rimL	t1520	ribosomal-protein-L7/L12-serine acetyltransferase	1576	1425	935	52910	49978	54494	93	97	1419	795	1795	47212	42637	59173	67	91	0.348573	1	0.938144	-0.0921182
1577286	1577286	1578404		+	-	t1521	hypothetical protein	407	274	116	13686	9612	6795	9	8	139	52	324	4638	2787	10680	4	5	0.0240188	1	0.625	-0.678072
	1578401	1578682	1578687	+	-	t1522	phosphotransferase	185	123	54	6237	4313	3161	16	16	69	25	157	2308	1376	5204	8	10	0.0478575	1	0.625	-0.678072
	1578693	1580006		+	-	t1523	phosphotransferase	406	249	86	13642	8754	5060	7	6	184	69	284	6133	3715	9381	3	4	0.13374	1	0.666667	-0.584963
	1580020	1580826	1580826	+	-	t1524	hypothetical protein	192	146	52	6452	5138	3047	6	6	114	48	178	3808	2609	5883	3	5	0.484076	1	0.833333	-0.263034
	1580958	1581395	1581395	+	-	t1525	phosphotransferase	203	120	60	6814	4216	3548	11	11	111	68	154	3699	3675	5076	6	9	0.526057	1	0.818182	-0.289507
	1581407	1582039		+	-	t1526	epimerase	138	97	49	4642	3433	2888	5	5	99	29	105	3312	1570	3466	3	4	0.185506	1	0.8	-0.321928
1582055	1582055	1582846		+	-	t1527	regulatory protein	495	491	219	16628	17236	12818	19	19	369	188	468	12295	10118	15432	11	15	0.871102	1	0.789474	-0.341037
	1582846	1583364	1583364	+	aac	t1528	aminoglycoside 6'-N-acetyltransferase	312	259	110	10472	9096	6417	16	16	248	114	293	8261	6114	9674	11	15	0.876056	1	0.9375	-0.0931094
	1584540	1583338		-	-	t1529	glycolate oxidase	136	154	133	4570	5413	7796	4	4	119	150	147	3968	8041	4845	3	4	0.812247	1	1	0
	1585118	1584552		-	-	t1530	hypothetical protein	62	46	30	2108	1631	1765	3	3	47	30	54	1569	1657	1790	2	2	0.966382	1	0.666667	-0.584963
1586959	1586948	1585323	1585308	-	mdoD	t1531	glucan biosynthesis protein D	6696	6850	4235	224700	240126	246794	139	145	5894	3260	5652	196106	174715	186261	83	114	0.928377	1	0.786207	-0.347019
1588720	1588706	1587198	1587046	-	-	t1532	esterase	908	897	517	30490	31452	30144	19	20	720	509	922	23978	27327	30411	13	18	0.619043	1	0.9	-0.152003
1590461	1590461	1590117	1589916	-	-	t1535	hypothetical protein	175	168	129	5879	5911	7565	17	18	269	146	184	8975	7830	6067	15	22	0.47209	1	1.22222	0.289507
1591379	1591379	1592140	1592140	+	-	t1536	periplasmic amino acid-binding protein	213	199	161	7179	7006	9406	9	10	106	85	208	3540	4592	6866	4	6	0.0512148	1	0.6	-0.736966
	1592147	1592794		+	-	t1537	ABC amino acid transporter permease	39	39	33	1338	1369	1977	2	2	35	22	42	1187	1183	1412	1	1	0.306494	1	0.5	-1
	1592819	1593550		+	-	t1538	ABC transporter ATP-binding subunit	48	45	20	1622	1594	1175	1	1	46	24	58	1549	1335	1942	1	2	0.17933	1	2	1
	1593547	1594227		+	-	t1539	amino acid ABC transporter	12	15	13	420	557	804	0	0	16	4	15	539	266	498	0	0	0.102166	1	#DIV/0!	#DIV/0!
	1594364	1595914		+	-	t1540	hypothetical protein	334	247	180	11228	8672	10532	6	6	108	73	241	3601	3945	7959	2	3	0.0018736	1	0.5	-1
1596384	1596603	1597040	1597176	+	-	t1541	hypothetical protein	1325	1251	874	44488	43852	50974	100	106	697	604	1080	23199	32408	35595	49	69	0.364753	1	0.650943	-0.619396
1597872	1597715	1597311	1597245	-	-	t1542	cytochrome	318	279	149	10681	9785	8740	23	24	419	209	320	13963	11245	10545	21	29	0.0869837	1	1.20833	0.273018
1598758	1598758	1597958	1597920	-	-	t1543	hypothetical protein	1152	1312	949	38664	46003	55314	54	58	1173	884	1695	39045	47374	55861	42	59	0.202533	1	1.01724	0.0246621
1602686	1602667	1598822	1598809	-	hrpA	t1544	ATP-dependent RNA helicase HrpA	6779	7274	5239	227502	254966	305304	64	68	7038	5436	7672	234161	291295	252835	47	67	0.235287	1	0.985294	-0.0213737
1602925	1602925	1603530	1603530	+	acpD	t1545	azoreductase	341	352	227	11473	12349	13268	19	20	480	262	467	15968	14057	15410	18	24	0.0413164	1	1.2	0.263034
	1603976	1603527	1603527	-	-	t1546	hypothetical protein	122	120	59	4111	4223	3447	8	8	111	102	127	3720	5517	4196	6	9	0.583049	1	1.125	0.169925
1604445	1604442	1604119	1604094	-	-	t1547	hypothetical protein	340	337	152	11439	11841	8899	32	33	288	261	326	9584	14009	10749	24	35	0.292126	1	1.06061	0.0848889
1604669	1604641	1604450	1604448	-	-	t1548	lipoprotein	261	244	100	8763	8582	5860	40	40	180	202	205	6010	10869	6776	28	41	0.862727	1	1.025	0.0356239
1607465	1607545	1608534	1608534	+	ldhA	t1550	D-lactate dehydrogenase	2577	1920	1205	86480	67324	70251	73	75	5302	1103	2530	176406	59111	83380	82	107	0.0274066	0.27262	1.42667	0.512648
1608535	1608645	1609055	1609055	+	hslJ	t1551	heat-inducible protein	381	311	231	12791	10906	13472	28	30	1065	256	561	35448	13739	18487	41	54	4.34566e-06	8.9402e-05	1.8	0.847997
1609384	1609254	1609099	1608862	-	-	t1552	hypothetical protein	459	443	227	15432	15554	13234	92	94	412	221	416	13736	11892	13713	61	84	0.768108	1	0.893617	-0.162271
1609641	1609641	1613165	1613165	+	-	t1553	pyruvate-flavodoxin oxidoreductase	2366	2625	1685	79401	92031	98213	24	25	3052	1709	2154	101558	91604	70982	17	24	0.552789	1	0.96	-0.0588937
1613896	1613761	1613303	1613290	-	tnpA	t1554	insertion sequence element IS200 transposase	4759	4814	2405	159724	168738	140207	333	340	3962	3841	5058	131810	205861	166687	255	366	0.301826	1	1.07647	0.106309
1614349	1614358	1614792	1614905	+	-	t1555	hypothetical protein	21943	14661	8319	736370	513892	484835	1322	1329	11147	4064	24107	370831	217806	794414	819	1059	0.94456	1	0.79684	-0.327639
1615183	1615183	1614845	1614845	-	-	t1556	multidrug transporter	384	350	112	12904	12298	6575	32	31	346	223	239	11524	11972	7901	21	30	0.530306	1	0.967742	-0.0473057
	1617289	1615730		-	-	t1557	hypothetical protein	124	125	77	4170	4393	4527	2	2	113	55	158	3771	2975	5224	1	2	0.727831	1	1	0
1617789	1617977	1618912	1618912	+	-	t1558	C32 tRNA thiolase	2237	2048	1547	75070	71815	90206	79	84	1612	1654	1716	53651	88646	56574	48	70	0.862633	1	0.833333	-0.263034
1621811	1621800	1620817	1620817	-	zntB	t1560	zinc transporter	844	898	585	28352	31476	34109	30	31	928	525	962	30882	28160	31731	22	30	0.321967	1	0.967742	-0.0473057
1623100	1623100	1621946	1621946	-	-	t1561	chemo-receptor protein	595	510	336	19969	17910	19629	15	16	2240	743	1321	74545	39852	43552	34	45	4.96904e-20	1	2.8125	1.49185
1624083	1624074	1623511	1623377	-	-	t1562	hypothetical protein	735	859	504	24675	30142	29424	47	49	851	503	1053	28321	26955	34722	38	53	0.138824	0.890016	1.08163	0.113211
1624319	1624332	1624847	1624858	+	ogt	t1563	O-6-alkylguanine-DNA:cysteine-protein methyltransferase	676	813	362	22713	28506	21116	45	46	713	392	818	23749	21009	26983	34	46	0.35282	1	1	0
1625029	1625043	1625795	1625945	+	fnr	t1564	fumarate/nitrate reduction transcriptional regulator	11848	10724	7083	397602	375918	412791	503	525	10220	7589	10963	339997	406685	361262	349	490	0.637351	1	0.933333	-0.0995357
1625946	1625946	1626893	1627012	+	-	t1565	universal stress protein UspE	15901	15359	9772	533602	538382	569475	553	577	8484	5371	14012	282261	287820	461747	267	362	0.370466	1	0.627383	-0.672582
1627219	1627202	1626948	1626714	-	-	t1566	hypothetical protein	3570	1876	3164	119811	65784	184411	431	483	9258	4014	11396	307987	215123	375531	881	1174	7.46997e-06	0.000150263	2.43064	1.28134
1627441	1627441	1628472	1628472	+	-	t1567	hypothetical protein	1545	1874	798	51856	65692	46538	52	52	573	528	710	19084	28315	23428	16	22	0.000215275	0.00353111	0.423077	-1.24101
1629160	1629160	1628558	1628535	-	-	t1568	DNA-binding protein	399	452	218	13389	15844	12749	22	23	420	264	468	13989	14174	15423	17	24	0.256873	1	1.04348	0.0614005
1629204	1629204	1629890	1629890	+	-	t1569	hypothetical protein	732	655	388	24588	22982	22651	33	34	751	561	927	25015	30099	30547	29	41	0.0275622	1	1.20588	0.270089
1629891	1629918	1630256	1630259	+	-	t1570	hypothetical protein	606	617	318	20367	21631	18537	58	59	804	438	804	26755	23487	26509	55	75	0.00533961	0.0656714	1.27119	0.346176
1630919	1630919	1630362	1630362	-	-	t1571	thiol peroxidase	59	84	52	1995	2963	3038	4	4	152	63	116	5081	3391	3832	5	7	0.00565806	1	1.75	0.807355
	1631851	1631018		-	-	t1572	hypothetical protein	65	67	41	2193	2351	2431	2	2	94	83	86	3133	4485	2854	2	4	0.000349937	1	2	1
	1633854	1631872		-	-	t1573	invasin-like protein	76	91	58	2570	3220	3400	1	1	97	73	107	3252	3957	3528	1	1	0.44362	1	1	0
	1634774	1633929		-	-	t1574	lipoprotein	28	11	12	952	410	734	0	0	19	32	26	659	1731	857	0	1	0.000198584	1	#DIV/0!	#DIV/0!
	1635077	1635928		+	-	t1575	transcriptional regulator	8	3	8	269	132	517	0	0	3	9	17	130	487	580	0	0	0.0343207	1	#DIV/0!	#DIV/0!
1636130	1636130	1637428	1637587	+	-	t1576	hypothetical protein	6122	5520	3378	205455	193489	196861	147	152	3150	2022	5628	104799	108360	185470	75	102	0.573894	1	0.671053	-0.575502
1637890	1637878	1637642	1637622	-	-	t1577	lipoprotein	306	394	143	10286	13830	8361	45	45	374	227	474	12448	12190	15619	41	56	0.0534258	0.465906	1.24444	0.315502
1638597	1638597	1638007	1637891	-	-	t1578	transcriptional regulator	656	710	340	22032	24886	19851	36	37	505	464	609	16814	24902	20073	24	34	0.46141	1	0.918919	-0.121991
1638665	1638675	1639388	1639479	+	-	t1579	oxidoreductase	2118	2380	951	71103	83429	55459	97	98	1945	1042	1986	64708	55880	65447	63	86	0.679707	1	0.877551	-0.188445
1640378	1640348	1639479	1639479	-	-	t1580	oxidoreductase	1388	1192	693	46595	41790	40389	48	49	1160	865	1462	38602	46353	48197	36	51	0.195015	1	1.04082	0.0577155
1641530	1641530	1640625	1640625	-	-	t1581	transcriptional regulator	228	293	139	7662	10297	8118	9	9	296	171	304	9879	9202	10027	7	10	0.30224	1	1.11111	0.152003
	1641649	1642578		+	-	t1582	oxidoreductase	41	53	28	1384	1863	1650	1	1	83	32	82	2768	1753	2709	1	2	6.77698e-05	1	2	1
1644303	1644288	1642675	1642152	-	mppA	t1583	periplasmic murein peptide-binding protein MppA	6821	6851	3474	228915	240140	202488	135	138	5720	3356	6324	190299	179842	208419	87	119	0.640631	1	0.862319	-0.213707
1644478	1644478	1645206	1645206	+	-	t1584	murein peptide amidase A	371	407	276	12464	14279	16093	18	19	443	253	444	14765	13562	14644	14	19	0.339176	1	1	0
1646221	1646146	1645181	1644950	-	-	t1585	mandelate racemase	1744	1670	1042	58550	58545	60730	58	61	1377	1077	1953	45831	57763	64380	41	57	0.449713	1	0.934426	-0.0978473
1646238	1646262	1646768	1646833	+	tpx	t1586	thiol peroxidase	44365	35105	28605	1488786	1230483	1666968	2725	2883	45458	22459	47146	1512272	1203498	1553582	2071	2806	0.946365	1	0.973292	-0.0390558
1646865	1647002	1647460	1647472	+	tnpA	t1587	insertion sequence element IS200 transposase	5482	5567	2757	183962	195157	160671	384	392	4991	4797	6500	166054	257072	214214	324	462	0.0975099	0.711003	1.17857	0.237039
1649114	1649114	1647573	1647573	-	tyrR	t1588	DNA-binding transcriptional regulator TyrR	2153	2474	1638	72263	86738	95456	51	55	2015	1378	2217	67040	73848	73087	33	46	0.876503	1	0.836364	-0.257798
	1650323	1649262	1649261	-	-	t1589	hypothetical protein	1473	1156	711	49431	40545	41440	40	41	4976	766	1979	165550	41090	65235	66	85	1.87703e-06	3.96983e-05	2.07317	1.05184
1651727	1651717	1650320		-	-	t1590	ATP-binding protein	1807	1349	818	60665	47292	47688	36	37	4715	900	2066	156864	48274	68111	50	65	0.000184066	0.00308628	1.75676	0.812914
1652187	1652180	1651866	1651803	-	pspE	t1591	thiosulfate:cyanide sulfurtransferase	1696	1764	643	56914	61865	37508	166	165	1202	507	1087	40017	27206	35844	81	109	0.407979	1	0.660606	-0.598138
1652480	1652474	1652256	1652190	-	pspD	t1592	peripheral inner membrane phage-shock protein	165	202	96	5544	7109	5643	27	27	142	139	167	4753	7474	5527	18	27	0.885289	1	1	0
	1652856	1652497	1652483	-	pspC	t1593	DNA-binding transcriptional activator PspC	376	371	296	12630	13006	17296	37	39	288	243	374	9597	13042	12337	22	32	0.801132	1	0.820513	-0.285402
1653139	1653080	1652856		-	pspB	t1594	phage shock protein B	323	274	234	10864	9638	13641	47	50	202	192	308	6750	10304	10170	28	40	0.576523	1	0.8	-0.321928
1653842	1653808	1653140	1653140	-	pspA	t1595	phage shock protein PspA	1952	2181	1659	65525	76478	96718	110	118	1375	1444	2316	45762	77411	76340	69	99	0.876167	1	0.838983	-0.253286
1653979	1653979	1654959	1654959	+	pspF	t1596	phage shock protein operon transcriptional activator	547	734	465	18383	25731	27112	22	24	592	277	697	19714	14870	22972	14	19	0.973373	1	0.791667	-0.337035
1655071	1655071	1656720		+	sapA	t1597	peptide transport periplasmic protein SapA	2210	2153	1483	74169	75497	86465	45	47	2283	1650	2325	75972	88454	76614	34	48	0.380739	1	1.02128	0.0303736
	1656717	1657682	1657682	+	sapB	t1598	peptide transport system permease SapB	383	443	323	12879	15535	18826	15	16	422	291	382	14054	15640	12588	10	14	0.654049	1	0.875	-0.192645
	1657851	1657714		-	-	t1599	hypothetical protein	0	0	0	29	25	43	0	0	0	0	1	30	23	59	0	0	0.630316	1	#DIV/0!	#DIV/0!
	1659072	1658647		-	-	t1602	periplasmic protein	57	45	27	1942	1583	1573	3	3	31	35	51	1060	1916	1713	2	3	0.983107	1	1	0
	1660431	1660931		+	-	t1605	hypothetical protein	7	5	7	246	183	412	0	0	5	3	15	178	188	521	0	0	0.534931	1	#DIV/0!	#DIV/0!
	1661066	1661239		+	-	t1606	hypothetical protein	0	2	0	2	74	14	0	0	0	0	0	0	24	24	0	0	0.0190328	1	#DIV/0!	#DIV/0!
1661536	1661741	1662631		+	sapC	t1608	peptide transport system permease SapC	783	797	477	26304	27940	27806	29	30	675	577	725	22469	30927	23908	20	28	0.472712	1	0.933333	-0.0995357
	1662631	1663623	1663623	+	sapD	t1609	peptide transport system ATP-binding protein SapD	1127	1222	834	37819	42839	48619	40	43	971	802	1172	32331	42976	38623	27	38	0.652873	1	0.883721	-0.178337
1663624	1663625	1664431	1664431	+	sapF	t1610	peptide transport system ATP-binding protein SapF	860	1067	739	28885	37425	43083	42	45	782	574	952	26037	30765	31381	26	36	0.981966	1	0.8	-0.321928
	1665154	1664447		-	-	t1611	hypothetical protein	98	79	60	3288	2799	3523	4	4	112	66	116	3733	3536	3844	3	5	0.499968	1	1.25	0.321928
	1667003	1665621		-	-	t1612	hypothetical protein	91	88	48	3083	3095	2814	2	2	92	56	75	3062	3018	2497	1	2	0.8402	1	1	0
1667539	1667609	1668397	1668420	+	fabI	t1613	enoyl-ACP reductase	14162	16458	10231	475266	576903	596257	661	696	10882	10357	13829	362026	555027	455699	405	579	0.846324	1	0.831897	-0.265524
	1668597	1669517		+	-	t1614	hypothetical protein	146	124	174	4915	4349	10153	6	7	2264	685	61	75328	36735	2016	30	41	6.99039e-62	1	5.85714	2.5502
1669805	1669819	1671753	1671753	+	rnb	t1615	exoribonuclease II	8041	8876	6973	269857	311129	406407	157	170	7193	6050	7543	239313	324199	248585	98	139	0.646578	1	0.817647	-0.29045
	1672015	1673997	1673997	+	-	t1616	RNase II stability modulator	587	621	354	19721	21782	20631	10	10	787	326	666	26212	17483	21963	8	11	0.105765	1	1.1	0.137504
1674299	1674385	1675137	1675147	+	-	t1617	regulatory protein	1729	1332	934	58025	46708	54473	67	70	2002	1186	1626	66624	63577	53602	58	81	0.0795656	0.628987	1.15714	0.210567
1675361	1675398	1675616	1675619	+	osmB	t1618	lipoprotein	138	119	85	4645	4172	4982	20	21	212	145	243	7072	7821	8033	25	34	0.0252524	1	1.61905	0.695145
	1676062	1675736	1675726	-	-	t1619	translation initiation factor Sui1	708	1249	536	23787	43791	31265	97	100	433	896	744	14432	48034	24519	58	88	0.643771	1	0.88	-0.184425
1676814	1676799	1676062		-	pyrF	t1620	orotidine 5'-phosphate decarboxylase	1431	1491	935	48021	52265	54532	66	69	676	1226	939	22516	65747	30956	35	53	0.932887	1	0.768116	-0.380604
1678165	1678159	1676990	1676990	-	-	t1621	tetratricopeptide repeat protein	1639	1339	780	55027	46954	45464	41	42	1920	1097	1531	63888	58803	50469	35	49	0.054032	0.468485	1.16667	0.222392
1678515	1678474	1678166	1678166	-	-	t1622	hypothetical protein	777	619	418	26077	21703	24370	75	77	955	459	731	31785	24645	24094	63	86	0.100867	0.718953	1.11688	0.159478
1679388	1679388	1678624	1678546	-	pgpB	t1623	phosphatidylglycerophosphatase B	353	385	213	11853	13526	12433	15	16	425	251	376	14155	13452	12415	12	17	0.247612	1	1.0625	0.0874628
1679541	1679584	1680174	1680195	+	ribA	t1624	GTP cyclohydrolase II	2529	2589	1608	84897	90756	93710	145	151	2907	2158	2616	96726	115641	86205	118	168	0.307596	1	1.11258	0.153913
1682942	1682905	1680230	1680226	-	acnA	t1625	aconitate hydratase	7620	6145	6333	255733	215418	369110	95	104	31915	10112	40274	1061741	541902	1327147	280	365	2.97679e-10	7.78782e-09	3.50962	1.81131
1684895	1684856	1683882	1683870	-	cysB	t1626	transcriptional regulator CysB	2214	1933	1836	74320	67779	107005	78	85	3688	2021	1959	122716	108317	64567	72	101	0.179863	1	1.18824	0.248821
1688088	1687864	1685267	1685267	-	topA	t1627	DNA topoisomerase I	8375	8624	6466	281075	302290	376849	115	123	13924	6729	9645	463209	360593	317836	106	146	0.0898913	0.673589	1.18699	0.24731
1688266	1688267	1688518	1688644	+	-	t1628	hypothetical protein	919	942	354	30858	33049	20659	112	111	700	458	766	23315	24594	25250	69	96	0.807269	1	0.864865	-0.209453
1689606	1689606	1688560	1688488	-	-	t1629	periplasmic protease	1395	1677	1078	46834	58788	62822	50	53	1435	1113	1790	47750	59657	59001	37	52	0.308446	1	0.981132	-0.0274807
1689799	1689844	1690605		+	-	t1630	short chain dehydrogenase	3803	4069	2097	127639	142630	122207	167	171	4041	1952	4829	134464	104644	159154	129	174	0.419356	1	1.01754	0.025091
	1690602	1691192	1691193	+	btuR	t1631	cob(I)yrinic acid a,c-diamide adenosyltransferase	1907	1940	955	64023	68028	55655	103	105	2136	925	1996	71075	49608	65774	78	105	0.378541	1	1	0
1692254	1692154	1691279	1691238	-	-	t1632	23S rRNA pseudouridylate synthase B	2903	2818	2483	97417	98788	144728	119	129	1535	2843	2123	51095	152360	69967	67	104	0.859969	1	0.806202	-0.310788
1692882	1692875	1692255	1692255	-	-	t1633	hypothetical protein	2683	2552	1651	90046	89454	96258	141	148	2346	1789	3025	78072	95913	99702	105	146	0.541329	1	0.986486	-0.0196288
1693764	1693764	1692883	1692883	-	trpH	t1634	hypothetical protein	1947	2127	1089	65342	74580	63514	74	76	1856	1443	2104	61744	77357	69334	55	78	0.318755	1	1.02632	0.0374747
	1694025	1695587		+	trpE	t1635	anthranilate synthase component I	232	203	203	7818	7145	11858	5	5	166	136	198	5523	7334	6548	2	4	0.177257	1	0.8	-0.321928
	1695587	1697182	1697182	+	trpD	t1636	bifunctional glutamine amidotransferase/anthranilate phosphoribosyltransferase	325	438	363	10930	15377	21166	9	9	303	244	430	10092	13114	14197	5	7	0.761202	1	0.777778	-0.36257
1697183	1697186	1698544	1698544	+	trpC	t1637	bifunctional indole-3-glycerol phosphate synthase/phosphoribosylanthranilate isomerase	698	746	514	23453	26165	29999	18	19	725	444	841	24136	23831	27712	13	18	0.462662	1	0.947368	-0.0780025
1698545	1698554	1699747		+	trpB	t1638	tryptophan synthase subunit beta	1012	1041	828	33972	36512	48273	30	33	1222	602	1484	40677	32289	48914	25	34	0.245588	1	1.0303	0.0430687
	1699747	1700553	1700553	+	trpA	t1639	tryptophan synthase subunit alpha	681	689	536	22869	24185	31292	30	32	835	438	956	27780	23503	31518	25	34	0.177323	1	1.0625	0.0874628
	1701033	1701215		+	-	t1640	hypothetical protein	18	9	7	622	348	430	2	2	9	10	16	304	556	544	1	2	0.562493	1	1	0
	1701305	1701808		+	-	t1641	hypothetical protein	19	16	7	657	593	458	1	1	15	7	28	522	395	935	0	1	0.304023	1	1	0
	1701882	1702388		+	-	t1642	hypothetical protein	26	24	20	883	851	1192	1	1	22	20	46	757	1108	1533	1	2	0.100619	1	2	1
	1702408	1703286		+	-	t1643	hypothetical protein	85	79	55	2859	2801	3220	3	3	85	75	119	2851	4019	3949	2	4	0.299052	1	1.33333	0.415037
1704022	1704006	1703368	1703351	-	-	t1644	outer membrane protein W	98337	56295	5042	3299961	1973223	293848	3205	2904	3039	2952	16783	101112	158186	553045	321	423	3.22591e-14	9.79898e-13	0.145661	-2.77931
1704343	1704344	1704748	1704773	+	-	t1645	hypothetical protein	592	598	289	19890	20965	16855	46	47	467	224	448	15564	12010	14786	25	34	0.658112	1	0.723404	-0.467126
1704774	1704774	1705517	1705517	+	yciC	t1646	hypothetical protein	2173	1887	1048	72940	66161	61076	87	89	1896	1340	1398	63099	71857	46087	57	81	0.619033	1	0.910112	-0.135883
1705518	1705574	1706113	1706122	+	ispZ	t1647	intracellular septation protein A	1232	1076	686	41361	37745	40033	70	73	1100	896	873	36614	48056	28788	48	70	0.444009	1	0.958904	-0.0605415
1706274	1706274	1706675	1706675	+	yciA	t1648	acyl-CoA thioester hydrolase	299	249	117	10041	8748	6853	21	21	194	202	162	6456	10846	5344	12	18	0.657744	1	0.857143	-0.222392
1707462	1707462	1706734	1706734	-	tonB	t1649	transport protein TonB	227	245	268	7649	8611	15668	13	14	1235	630	686	41096	33759	22608	32	44	1.06215e-19	1	3.14286	1.65208
1707675	1707686	1707982	1707992	+	-	t1650	hypothetical protein	1396	882	315	46877	30928	18387	111	107	890	320	797	29636	17153	26292	61	82	0.675577	1	0.766355	-0.383915
1708342	1708342	1709802	1709823	+	cls	t1651	cardiolipin synthetase	1273	1211	816	42725	42467	47565	28	30	1378	884	1739	45871	47381	57329	24	34	0.0786199	1	1.13333	0.180572
1709830	1709836	1710165	1710165	+	-	t1652	dsDNA-mimic protein	835	1013	360	28032	35521	20983	85	85	1184	790	989	39419	42346	32595	82	115	0.00632947	0.0759872	1.35294	0.436099
	1711049	1710213		-	-	t1653	membrane transporter	192	173	95	6457	6086	5580	7	7	211	98	175	7020	5291	5783	5	7	0.978332	1	1	0
	1712101	1711097	1711097	-	oppF	t1654	oligopeptide transport ATP-binding protein OppF	1424	1005	660	47810	35233	38505	39	40	1233	566	2170	41020	30333	71531	35	47	0.0587532	1	1.175	0.232661
1713175	1713105	1712098		-	oppD	t1655	oligopeptide transporter ATP-binding protein	1251	764	522	42004	26797	30468	32	32	1219	496	1824	40575	26609	60126	31	42	0.0152765	1	1.3125	0.392317
1714961	1714959	1714039	1713876	-	oppB	t1657	oligopeptide transporter permease	2235	1240	977	75018	43482	56966	61	63	3208	793	4299	106734	42522	141671	81	105	0.00179003	0.0240405	1.66667	0.736966
1717023	1716712	1715081	1714964	-	oppA	t1658	peptide ABC transporter substrate-binding protein	15382	8859	7602	516190	310530	443011	249	259	20140	5219	32243	670011	279695	1062495	320	410	0.0814473	0.63557	1.58301	0.662672
1718165	1718135	1717488	1717488	-	-	t1659	hypothetical protein	610	453	310	20503	15887	18108	27	28	369	295	364	12306	15815	12022	14	20	0.622986	1	0.714286	-0.485427
1718549	1718612	1721290	1721309	+	adh	t1660	bifunctional acetaldehyde-CoA/alcohol dehydrogenase	14953	13976	9104	501812	489880	530579	181	189	17582	7093	16259	584923	380111	535789	139	186	0.356422	1	0.984127	-0.0230836
1722117	1722104	1721487	1721351	-	tdk	t1661	thymidine kinase	1880	2009	931	63095	70446	54308	99	101	1753	1181	1743	58319	63311	57447	69	96	0.469667	1	0.950495	-0.073249
1722741	1722767	1723180	1723180	+	hns	t1662	global DNA-binding transcriptional dual regulator H-NS	53571	44843	25191	1797725	1571834	1468032	3819	3895	45698	32412	42518	1520227	1736826	1401102	2664	3750	0.886523	1	0.962773	-0.0547327
1724220	1724220	1723312	1723284	-	galU	t1663	UTP-glucose-1-phosphate uridylyltransferase	10373	10277	6557	348117	360225	382134	382	399	9728	6262	11148	323651	335568	367366	272	376	0.493728	1	0.942356	-0.0856561
1725439	1725436	1724423	1724296	-	-	t1664	response regulator of RpoS	1524	1761	864	51159	61737	50360	52	53	1800	1115	1688	59880	59769	55655	41	57	0.159641	0.977719	1.07547	0.10497
1726736	1726432	1725527	1725493	-	-	t1665	hypothetical protein	2644	2641	1440	88735	92570	83924	94	97	2562	1768	2563	85230	94774	84457	69	97	0.503336	1	1	0
1726576	1727050	1727892	1728570	+	purU	t1667	formyltetrahydrofolate deformylase	7340	5732	3774	246329	200942	219942	255	263	7449	4783	8571	247837	256301	282462	225	311	0.0571457	0.490781	1.18251	0.241852
	1728282	1727953		-	-	t1668	hypothetical protein	12	16	11	414	564	668	1	1	5	7	19	185	401	632	0	1	0.114052	1	1	0
1730198	1730198	1728669	1728555	-	-	t1669	hypothetical protein	550	638	388	18464	22383	22616	13	13	328	352	615	10915	18867	20280	7	10	0.98571	1	0.769231	-0.378512
	1731117	1730440	1730433	-	narI	t1670	respiratory nitrate reductase 1 subunit gamma	4842	1478	117	162502	51828	6850	122	108	73	90	306	2461	4872	10086	6	8	0	0	0.0740741	-3.75489
	1731827	1731117		-	narJ	t1671	respiratory nitrate reductase 1 subunit delta	7505	2533	190	251868	88794	11087	184	164	114	118	516	3800	6344	17021	9	12	0	0	0.0731707	-3.77259
	1733359	1731824		-	narH	t1672	respiratory nitrate reductase 1 subunit beta	14846	5905	408	498223	206994	23817	176	158	328	306	1162	10936	16408	38317	10	14	3.68749e-181	5.75503e-179	0.0886076	-3.49643
1737140	1737099	1733356		-	narG	t1673	respiratory nitrate reductase 1 subunit alpha	32537	17937	2093	1091885	628728	121991	180	164	202	286	3368	6746	15340	111003	9	11	2.29037e-166	3.34394e-164	0.0670732	-3.89812
1738886	1738884	1737487	1737487	-	narK	t1674	nitrite extrusion protein	3371	3877	452	113148	135898	26373	70	65	35	48	590	1196	2588	19443	4	5	0	0	0.0769231	-3.70044
	1741013	1741663	1741784	+	narL	t1675	transcriptional regulator NarL	3589	2909	1475	120465	101996	85962	156	157	1740	1376	2437	57897	73753	80318	77	108	0.510023	1	0.687898	-0.539733
1739224	1739224	1741020		+	narX	t1676	nitrate/nitrite sensor protein NarX	3360	2912	1507	112770	102084	87863	55	56	1728	1631	2399	57486	87416	79058	29	41	0.692849	1	0.732143	-0.449803
1743193	1743193	1741664	1741664	-	-	t1677	hypothetical protein	257	286	170	8649	10046	9957	5	6	394	310	383	13111	16616	12642	6	9	0.00453457	1	1.5	0.584963
1743247	1743265	1743618	1743629	+	-	t1678	hypothetical protein	654	745	203	21969	26114	11860	57	56	610	548	923	20313	29370	30423	53	75	0.00160761	0.0217845	1.33929	0.421464
	1743928	1743698		-	chaB	t1679	cation transport regulator	32	34	20	1074	1197	1219	4	5	24	21	28	802	1153	950	2	4	0.28924	1	0.8	-0.321928
1744195	1744195	1745295	1745295	+	chaA	t1680	calcium/sodium:proton antiporter	784	671	646	26313	23532	37647	24	26	312	542	773	10398	29043	25500	13	19	0.58774	1	0.730769	-0.452512
1746062	1745867	1745409	1745394	-	tnpA	t1681	insertion sequence element IS200 transposase	5501	5581	2774	184627	195632	161662	385	393	5020	4820	6516	167021	258301	214720	325	464	0.0955741	0.706768	1.18066	0.239595
1747464	1747313	1746063	1746063	-	icdA	t1682	isocitrate dehydrogenase	132901	116345	94634	4459840	4078076	5514777	3513	3744	204047	102553	240826	6787999	5495405	7935829	3990	5387	0.579175	1	1.43884	0.524902
1747485	1747485	1748150		+	rluB	t1683	ribosomal large subunit pseudouridine synthase B	353	387	260	11876	13579	15161	19	20	474	280	395	15788	15014	13041	15	21	0.184712	1	1.05	0.0703893
	1748147	1748476	1748476	+	-	t1684	hypothetical protein	299	285	189	10034	10012	11032	29	31	282	241	356	9395	12931	11736	24	34	0.245027	1	1.09677	0.133267
1748477	1748488	1748949	1748949	+	-	t1685	MutT-family protein	430	445	281	14457	15608	16416	32	33	518	347	452	17252	18616	14897	26	36	0.100629	1	1.09091	0.125531
1748987	1749003	1750109	1750183	+	mnmA	t1686	tRNA-specific 2-thiouridylase MnmA	5014	4467	2874	168285	156583	167503	142	148	3877	3254	3530	128992	174390	116345	88	126	0.821102	1	0.851351	-0.232173
1750184	1750190	1750837	1750840	+	-	t1687	hypothetical protein	1805	1955	1339	60600	68532	78061	100	106	1325	1179	1374	44100	63218	45298	54	78	0.784284	1	0.735849	-0.442518
1750841	1750841	1752211	1752328	+	purB	t1688	adenylosuccinate lyase	5608	6746	5697	188202	236484	332040	168	183	4178	4607	5633	139009	246915	185647	96	138	0.966632	1	0.754098	-0.407175
1752331	1752335	1753009		+	phoP	t1689	DNA-binding transcriptional regulator PhoP	23244	19671	14187	780040	689505	826795	1081	1133	11086	8086	20765	368800	433308	684272	538	734	0.611915	1	0.647838	-0.626296
	1753009	1754472	1754472	+	phoQ	t1690	sensor protein PhoQ	5732	5663	3536	192379	198504	206063	130	135	4074	2852	5194	135545	152833	171165	75	104	0.955669	1	0.77037	-0.376376
1754473	1754553	1755674	1755675	+	-	t1691	hypothetical protein	2846	3073	2019	95532	107718	117659	90	95	2387	1577	2561	79416	84516	84399	53	73	0.776274	1	0.768421	-0.380031
	1757048	1755714	1755714	-	-	t1692	hypothetical protein	655	602	123	22001	21129	7190	13	12	224	120	243	7460	6468	8014	4	5	5.8489e-06	1	0.416667	-1.26303
1758290	1758281	1757052	1757049	-	pepT	t1693	peptidase T	3311	4433	1029	111137	155402	59995	91	88	1130	597	1873	37620	32029	61739	26	35	0.0014582	0.0200074	0.397727	-1.33015
1758532	1758532	1759668		+	potA	t1694	putrescine/spermidine ABC transporter ATPase	2003	1762	1424	67228	61782	83000	58	62	1201	1659	1359	39985	88947	44802	33	50	0.898615	1	0.806452	-0.31034
	1759652	1760515	1760515	+	potB	t1695	spermidine/putrescine ABC transporter membrane protein	591	817	550	19840	28646	32069	28	31	420	688	456	13996	36906	15044	16	25	0.943189	1	0.806452	-0.31034
1760755	1760844	1761854	1761854	+	sifA	t1696	secreted effector protein	3211	1902	846	107764	66684	49345	75	73	2556	1176	3995	85061	63021	131673	69	92	0.0972219	0.711003	1.26027	0.333737
1762154	1762170	1762949	1762949	+	potC	t1697	spermidine/putrescine ABC transporter membrane protein	2402	2051	1164	80613	71909	67836	92	94	1546	1526	1802	51437	81775	59402	57	82	0.721864	1	0.87234	-0.197037
1762950	1762974	1764020	1764215	+	potD	t1698	spermidine/putrescine ABC transporter periplasmic substrate-binding protein	16805	17978	11988	563940	630168	698634	570	602	11276	11526	16591	375144	617633	546746	343	490	0.788491	1	0.813953	-0.296982
1764923	1764923	1764102	1764071	-	cobB	t1699	NAD-dependent deacetylase	3752	3706	2361	125910	129911	137640	152	159	3518	2192	4311	117058	117467	142068	111	152	0.565612	1	0.955975	-0.0649554
1765878	1765850	1764942	1764924	-	-	t1700	N-acetyl-D-glucosamine kinase	2925	3246	1746	98171	113808	101749	111	115	2588	1924	3667	86119	103101	120848	82	113	0.607045	1	0.982609	-0.0253111
	1767123	1765879	1765879	-	-	t1701	outer membrane-specific lipoprotein transporter subunit LolE	1931	2309	1167	64824	80956	68028	55	57	2104	1502	2004	70017	80532	66066	41	57	0.346569	1	1	0
	1767824	1767123		-	lolD	t1702	lipoprotein transporter ATP-binding subunit	1287	1278	827	43204	44826	48230	61	64	1335	886	1349	44432	47525	44457	46	64	0.236594	1	1	0
1769016	1769016	1767817		-	-	t1703	outer membrane-specific lipoprotein transporter subunit LolC	1920	1705	1114	64458	59775	64947	50	52	2151	1524	1986	71587	81692	65469	43	60	0.133736	0.864698	1.15385	0.206451
1769245	1769354	1772800	1772800	+	mfd	t1704	transcription-repair coupling factor	4488	4916	3696	150617	172321	215436	48	52	4072	2884	4569	135493	154585	150579	30	42	0.91318	1	0.807692	-0.308122
1772948	1772948	1773739	1773739	+	-	t1705	hypothetical protein	530	464	378	17811	16264	22028	22	23	130	171	416	4337	9170	13722	8	11	0.000870499	1	0.478261	-1.06413
1774093	1774093	1773836	1773836	-	-	t1706	hypothetical protein	88	74	84	2959	2605	4898	12	13	41	38	86	1367	2084	2860	5	8	0.000854625	1	0.615385	-0.70044
1774319	1774335	1774970	1775086	+	-	t1707	TetR family regulatory protein	3879	3910	2468	130174	137055	143863	206	215	3731	2164	3955	124133	115966	130350	141	194	0.710317	1	0.902326	-0.14828
1775587	1775583	1775044	1775044	-	-	t1708	hypothetical protein	195	216	117	6570	7587	6840	12	12	529	350	1267	17605	18780	41772	36	48	4.64069e-22	1	4	2
1777064	1777064	1775760	1775760	-	ndh	t1709	NADH dehydrogenase	1957	2584	1280	65685	90576	74629	56	58	899	798	1401	29936	42806	46173	21	30	0.0371406	0.347908	0.517241	-0.95109
1777885	1777861	1777319	1777285	-	-	t1710	hypothetical protein	5115	4359	1971	171647	152799	114905	269	269	3580	1683	3986	119103	90213	131368	155	209	0.851259	1	0.776952	-0.364103
1778911	1778911	1777886	1777886	-	-	t1711	beta-hexosaminidase	2427	2608	1151	81451	91435	67075	77	77	2514	1497	2522	83658	80228	83136	58	80	0.376694	1	1.03896	0.0551416
	1779746	1778922	1778912	-	thiK	t1712	thiamine kinase	969	1063	486	32523	37288	28341	39	39	1324	702	1132	44050	37647	37319	35	48	0.0356325	1	1.23077	0.29956
1780367	1780365	1779727		-	-	t1713	lipoprotein	2256	2064	1144	75724	72379	66666	109	112	2916	1654	2581	97028	88668	85069	102	141	0.0838051	0.645071	1.25893	0.332196
1780755	1780753	1780379	1780378	-	-	t1714	lipoprotein	1263	1297	631	42404	45490	36800	108	110	1751	976	1188	58265	52329	39176	95	133	0.04473	0.402481	1.20909	0.273923
1781163	1781115	1780756	1780756	-	-	t1715	purine nucleoside phosphoramidase	2363	2593	1097	79317	90888	63937	214	216	3448	1866	2481	114726	100000	81777	198	274	0.0971541	0.711003	1.26852	0.343145
1785150	1785150	1783717	1783684	-	ptsG	t1717	PTS system glucose-specific transporter subunits IIBC	68560	63323	39318	2300730	2219575	2291274	1526	1583	46458	27813	61612	1545527	1490404	2030289	863	1177	0.409961	1	0.743525	-0.427547
1786242	1786242	1785445	1785215	-	-	t1718	metallodependent hydrolase	1185	1159	927	39780	40628	54041	52	56	1059	873	1155	35242	46830	38066	35	50	0.567867	1	0.892857	-0.163499
	1787257	1786253	1786243	-	holB	t1719	DNA polymerase III subunit delta'	1076	1042	701	36113	36529	40899	35	37	868	680	950	28881	36477	31329	22	32	0.781018	1	0.864865	-0.209453
	1787895	1787254		-	tmk	t1720	thymidylate kinase	1290	1212	802	43310	42486	46769	65	68	1072	845	1252	35664	45331	41287	45	63	0.469114	1	0.926471	-0.110183
1788901	1788901	1787885		-	-	t1721	hypothetical protein	1410	1408	826	47323	49368	48154	45	47	1165	908	1161	38758	48705	38270	29	41	0.603304	1	0.87234	-0.197037
1789836	1789713	1788904	1788902	-	pabC	t1722	4-amino-4-deoxychorismate lyase	990	954	544	33249	33469	31725	39	40	862	589	890	28687	31599	29342	26	36	0.512074	1	0.9	-0.152003
1791163	1791078	1789837	1789837	-	fabF	t1723	3-oxoacyl-ACP synthase	17464	19595	13223	586047	686841	770609	517	548	14557	14101	14833	484272	755665	488811	320	463	0.544286	1	0.844891	-0.243164
1791437	1791400	1791164	1791164	-	acpP	t1724	acyl carrier protein	39514	53160	20640	1326016	1863336	1202827	6107	6177	33856	31707	27722	1126311	1699089	913528	3606	5258	0.896498	1	0.851222	-0.232392
1792302	1792290	1791556	1791489	-	fabG	t1725	3-ketoacyl-ACP reductase	17691	23850	13705	593678	835983	798692	959	1010	14289	17301	18325	475371	927119	603875	620	909	0.365656	1	0.9	-0.152003
1793247	1793232	1792303	1792303	-	fabD	t1726	ACP S-malonyltransferase	9933	13670	8898	333354	479175	518549	446	477	7781	10020	11569	258874	536956	381244	288	421	0.820086	1	0.8826	-0.180169
1794280	1794201	1793248	1793248	-	fabH	t1727	3-oxoacyl-ACP synthase	5113	5856	3848	171590	205266	224285	198	210	4168	4508	4580	138675	241594	150947	127	185	0.654805	1	0.880952	-0.182864
1795365	1795360	1794281	1794281	-	plsX	t1728	glycerol-3-phosphate acyltransferase PlsX	5194	6022	3687	174314	211101	214864	176	185	4685	4595	4190	155867	246233	138087	114	166	0.597993	1	0.897297	-0.156342
1795718	1795667	1795494	1795367	-	rpmF	t1729	50S ribosomal protein L32	17918	22839	18470	601299	800540	1076360	4345	4747	11718	14228	15387	389824	762423	507039	2171	3178	0.763786	1	0.669475	-0.578897
1796373	1796240	1795719	1795719	-	-	t1730	hypothetical protein	43000	55429	33682	1442982	1942891	1962861	3231	3415	25771	35965	29263	857343	1927215	964315	1595	2393	0.406913	1	0.700732	-0.513065
1796424	1796438	1797022	1797022	+	maf	t1731	Maf-like protein	891	860	505	29910	30170	29475	49	51	881	403	995	29315	21597	32809	35	47	0.435892	1	0.921569	-0.117836
1798064	1798064	1797105	1797105	-	rluC	t1732	23S rRNA pseudouridylate synthase C	1517	1410	883	50924	49426	51501	50	52	1142	958	872	38006	51378	28739	28	41	0.969026	1	0.788462	-0.342888
	1798502	1798254		-	-	t1733	hypothetical protein	0	0	0	10	27	34	0	0	0	0	0	11	21	0	0	0	7.82445e-05	1	#DIV/0!	#DIV/0!
1798291	1798638	1801841	1801852	+	rne	t1734	ribonuclease E	27303	30103	22919	916223	1055155	1335643	320	344	22348	19077	22765	743464	1022302	750167	183	261	0.861269	1	0.758721	-0.398359
1802810	1802589	1802131	1802131	-	tnpA	t1735	insertion sequence element IS200 transposase	1723	1627	895	57849	57046	52160	118	121	1716	1578	2128	57106	84579	70137	107	153	0.0360337	0.339767	1.26446	0.338525
1803778	1803764	1802811	1802811	-	flgL	t1736	flagellar hook-associated protein FlgL	14830	12748	11486	497666	446838	669386	523	563	24247	21909	35464	806627	1174035	1168632	780	1100	0.0383196	0.354672	1.95382	0.966297
1805440	1805440	1803779	1803779	-	flgK	t1737	flagellar hook-associated protein FlgK	19365	16225	14531	649871	568730	846803	385	414	32006	31282	46298	1064762	1676303	1525637	601	855	0.0289693	0.285989	2.06522	1.04629
	1806455	1805505	1805441	-	flgJ	t1738	flagellar rod assembly protein/muramidase FlgJ	1850	1581	1385	62094	55431	80748	64	69	4130	4056	4008	137424	217350	132080	117	170	4.39895e-07	1.00554e-05	2.46377	1.30087
1807557	1807552	1806455		-	flgI	t1739	flagellar basal body P-ring biosynthesis protein FlgA	2483	1965	1792	83352	68887	104483	72	77	5139	5769	5879	170991	309146	193751	139	204	2.77915e-07	6.51732e-06	2.64935	1.40564
1808265	1808262	1807564	1807558	-	flgH	t1740	flagellar basal body L-ring protein	3023	2682	2243	101476	94028	130742	145	155	6584	7422	7775	219056	397722	256215	284	416	1.01077e-06	2.21001e-05	2.68387	1.42432
1809104	1809099	1808317	1808312	-	flgG	t1741	flagellar basal body rod protein FlgG	10168	8954	8729	341212	313876	508679	454	495	22816	22686	28969	759039	1215680	954600	868	1247	0.00136567	0.0188446	2.51919	1.33296
1809877	1809868	1809113	1809105	-	flgF	t1742	flagellar basal body rod protein FlgF	11012	10141	8917	369544	355471	519688	508	548	23477	27357	35538	781016	1465986	1171085	1042	1507	0.000875323	0.0127797	2.75	1.45943
1811100	1811100	1809889	1809889	-	flgE	t1743	flagellar hook protein FlgE	31625	27337	26307	1061284	958215	1533037	899	977	63026	69060	95136	2096679	3700655	3134970	1710	2456	0.018331	0.191608	2.51382	1.32988
1811836	1811825	1811127	1811101	-	flgD	t1744	flagellar basal body rod modification protein	14203	12833	10697	476638	449818	623376	689	739	28823	35357	46816	958858	1894641	1542721	1448	2096	0.00124845	0.0174397	2.83627	1.50399
1812244	1812241	1811837	1811837	-	flgC	t1745	flagellar basal body rod protein FlgC	5647	4454	3891	189512	156127	226765	441	471	11166	12159	14535	371461	651594	478981	854	1236	6.1731e-07	1.39697e-05	2.6242	1.39188
1812669	1812661	1812245	1812245	-	flgB	t1746	flagellar basal-body rod protein FlgB	5359	4251	3355	179852	149028	195526	397	419	10659	11628	12329	354613	623098	406287	759	1106	7.37962e-07	1.63726e-05	2.63962	1.40033
1812806	1812818	1813477	1813550	+	flgA	t1747	flagellar basal body P-ring biosynthesis protein FlgA	2608	2133	1562	87533	74778	91028	122	127	5684	4721	6333	189090	253010	208717	231	328	4.75004e-07	1.08033e-05	2.58268	1.36887
1813563	1813569	1813862	1813866	+	flgM	t1748	anti-sigma28 factor FlgM	4754	4013	2782	159565	140693	162136	502	524	8450	6048	9214	281104	324100	303637	736	1030	0.00038829	0.00612335	1.96565	0.975006
1813867	1813867	1814289	1814407	+	flgN	t1749	flagellar synthesis protein FlgN	2363	1998	1446	79299	70035	84274	175	184	4572	3031	4742	152102	162449	156280	266	371	0.000165142	0.00283118	2.0163	1.01171
1815898	1815864	1814371	1814371	-	mviN	t1750	virulence factor MviN	878	782	480	29492	27416	27990	18	18	655	499	741	21817	26787	24425	11	16	0.830223	1	0.888889	-0.169925
1817134	1817133	1816210	1816210	-	mviM	t1751	virulence factor MviM	2643	2324	1241	88698	81483	72321	85	87	2855	1056	2743	94987	56622	90391	65	87	0.441758	1	1	0
1817782	1817782	1817135	1817135	-	-	t1752	hypothetical protein	2945	2965	1441	98835	103927	84029	145	147	3068	1052	2998	102082	56413	98797	100	132	0.804723	1	0.897959	-0.155278
1818432	1818402	1817818	1817788	-	rimJ	t1753	ribosomal-protein-S5-alanine N-acetyltransferase	2376	2949	1190	79759	103380	69382	142	143	2944	1201	3021	97937	64361	99552	111	149	0.396105	1	1.04196	0.0592972
	1818639	1819847		+	-	t1754	multidrug resistance protein MdtH	128	84	70	4299	2972	4094	2	3	140	67	84	4681	3605	2778	2	3	0.937271	1	1	0
1819893	1819911	1820558	1820561	+	grxB	t1755	glutaredoxin 2	6303	3959	2203	211524	138772	128402	246	246	8115	2450	12227	269973	131323	402933	319	413	0.00305476	0.0391962	1.67886	0.747483
1820616	1820616	1821242	1821242	+	yceB	t1756	hypothetical protein	552	768	444	18528	26923	25899	35	37	610	267	491	20318	14344	16182	19	27	0.475476	1	0.72973	-0.454566
1821327	1821346	1822392	1822392	+	pyrC	t1757	dihydroorotase	6106	6648	3911	204917	233050	227928	203	212	5094	3974	6014	169483	212997	198199	131	184	0.60798	1	0.867925	-0.204358
1822393	1822466	1822711	1822711	+	dinI	t1758	DNA damage-inducible protein I	616	847	441	20691	29720	25722	98	103	618	506	531	20579	27120	17519	61	88	0.873246	1	0.854369	-0.227069
1822940	1823001	1823255	1823322	+	bssS	t1759	biofilm formation regulatory protein BssS	2221	2454	1189	74559	86044	69344	294	300	2975	734	2357	98989	39384	77699	217	282	0.533888	1	0.94	-0.0892673
1823363	1823368	1824486	1824486	+	solA	t1760	N-methyltryptophan oxidase	897	804	512	30116	28205	29869	25	26	1189	435	1126	39575	23349	37109	22	29	0.0673306	1	1.11538	0.157541
	1824527	1824640		+	-	t1761	hypothetical protein	3	2	1	104	84	60	0	0	1	0	2	65	1	67	0	0	0.0109579	1	#DIV/0!	#DIV/0!
1825419	1825472	1826047	1826047	+	-	t1763	hypothetical protein	388	441	309	13029	15466	18024	25	26	1030	360	785	34291	19311	25887	34	46	9.14747e-06	1	1.76923	0.823122
1827151	1827151	1826099	1826099	-	-	t1764	hypothetical protein	793	761	979	26616	26677	57075	30	34	1111	1139	843	36961	61051	27804	26	39	0.0904245	1	1.14706	0.197939
1827371	1827371	1828291	1828291	+	htrB	t1765	lipid A biosynthesis lauroyl acyltransferase	1164	939	709	39071	32918	41354	39	41	1281	843	1079	42646	45220	35577	31	44	0.147568	1	1.07317	0.10188
	1828446	1829660		+	yceE	t1766	drug efflux system protein MdtG	100	108	66	3356	3809	3862	2	3	157	75	104	5252	4058	3444	2	3	0.533794	1	1	0
1829731	1829742	1830116	1830180	+	msyB	t1767	hypothetical protein	522	535	218	17533	18776	12734	43	43	562	247	510	18725	13263	16821	32	43	0.234538	1	1	0
	1830344	1830117	1830117	-	-	t1768	hypothetical protein	67	63	38	2251	2223	2248	9	9	70	59	80	2358	3196	2653	8	11	0.0212952	1	1.22222	0.289507
	1832961	1830418	1830397	-	mdoH	t1769	glucosyltransferase MdoH	7083	7047	5383	237698	247040	313736	98	104	6443	5062	6260	214343	271271	206312	63	90	0.517742	1	0.865385	-0.208587
1834538	1834489	1832954		-	mdoG	t1770	glucan biosynthesis protein G	12494	11436	7470	419293	400865	435347	261	272	10564	8016	10208	351463	429573	336380	171	242	0.798284	1	0.889706	-0.1686
1834761	1834761	1835915		+	mdoC	t1771	glucans biosynthesis protein	185	213	125	6224	7473	7324	5	6	294	127	182	9793	6815	6010	4	6	0.757869	1	1	0
	1837419	1835932	1835762	-	-	t1772	hypothetical protein	1041	1015	661	34933	35604	38537	23	24	1310	1051	1817	43593	56336	59895	25	35	0.00261655	1	1.45833	0.544321
1837899	1837894	1837355		-	-	t1773	RNase III inhibitor	1327	1369	858	44557	47992	50007	84	87	1592	1705	2856	52961	91388	94119	103	147	0.000305698	0.00490635	1.68966	0.756729
1838416	1838302	1837982	1837952	-	-	t1774	hypothetical protein	906	728	538	30405	25526	31356	86	90	1329	1965	2726	44211	105328	89851	170	248	2.37237e-14	7.25495e-13	2.75556	1.46234
1838760	1838760	1838434	1838419	-	csgC	t1775	autoagglutination protein	94	88	52	3185	3093	3084	9	9	127	158	222	4256	8504	7345	14	20	0.000186996	1	2.22222	1.152
	1839277	1838822		-	csgA	t1776	cryptic curlin major subunit	33	38	27	1107	1363	1591	2	2	17	24	58	568	1315	1914	1	2	0.830092	1	1	0
	1839774	1839319		-	csgB	t1777	curlin minor subunit	11	10	6	381	351	381	0	0	5	7	14	170	426	491	0	0	0.861317	1	#DIV/0!	#DIV/0!
	1840530	1841156		+	csgD	t1778	DNA-binding transcriptional regulator CsgD	71	57	29	2406	2022	1737	3	3	31	32	68	1050	1743	2269	1	2	0.393014	1	0.666667	-0.584963
	1841185	1841580		+	csgE	t1779	curli assembly protein CsgE	28	16	8	961	594	482	1	1	13	15	25	462	848	842	1	1	0.373328	1	1	0
	1841607	1842023		+	csgF	t1780	curli assembly protein CsgF	35	23	12	1182	808	754	2	2	20	18	41	672	994	1362	1	2	0.254023	1	1	0
	1842050	1842883		+	csgG	t1781	assembly/transport component in curli production	114	107	47	3852	3766	2751	4	4	89	64	143	2974	3454	4713	3	4	0.734178	1	1	0
1843503	1843451	1842921	1842921	-	-	t1782	hypothetical protein	776	691	429	26056	24236	25049	45	47	801	868	751	26654	46563	24761	41	61	0.0111849	0.125908	1.29787	0.376148
1844067	1844058	1843504	1843504	-	-	t1783	hypothetical protein	1486	1320	752	49890	46294	43848	82	84	1396	1090	1305	46441	58436	43012	62	88	0.146292	0.915794	1.04762	0.0671142
1844903	1844819	1844082	1844070	-	-	t1784	hydrolase	2374	2249	1347	79683	78857	78508	103	107	2141	1601	2331	71239	85812	76813	75	105	0.447638	1	0.981308	-0.0272215
1845895	1845842	1844904	1844904	-	-	t1785	2-hydroxyacid dehydrogenase	5238	5402	3484	175777	189353	203038	192	201	4692	3290	5801	156106	176318	191178	133	185	0.584495	1	0.920398	-0.11967
1846078			1846165	+	-	t1786	Ser tRNA	33	40	17	1129	1417	1008	13	13	21	14	14	702	789	478	5	7	0.000129261	1	0.538462	-0.893085
1847790	1847790	1846687	1846162	-	-	t1787	oxidoreductase	1360	1097	595	45665	38470	34675	35	35	17549	4607	15369	583801	246876	506459	310	403	1.20346e-299	2.47584e-297	11.5143	3.52535
1849187	1849084	1847804	1847791	-	-	t1788	sialic acid transporter	196	170	50	6587	5966	2936	4	4	4977	752	1233	165580	40300	40632	49	64	0	0	16	4
1850059	1850059	1849367	1849191	-	-	t1789	hypothetical protein	355	345	135	11920	12122	7920	15	15	9793	1902	2638	325810	101969	86955	190	247	0	0	16.4667	4.04148
1851259	1851259	1850105	1850090	-	-	t1790	N-acetylneuraminic acid mutarotase	649	650	189	21783	22795	11059	16	16	19066	3111	3971	634296	166735	130881	208	268	0	0	16.75	4.06609
1851762	1851766	1852446	1852472	+	-	t1791	N-acetylmannosamine-6-phosphate 2-epimerase	345	384	131	11604	13471	7653	16	16	15357	1598	1031	510883	85630	33989	243	308	0	0	19.25	4.26679
	1852783	1853310		+	-	t1792	membrane transporter	83	74	17	2798	2599	1043	4	4	3340	278	187	111128	14934	6186	66	83	0	0	20.75	4.37504
	1853423	1854280		+	-	t1793	membrane transporter	170	175	78	5728	6167	4555	6	6	2008	244	297	66831	13125	9792	27	34	7.13386e-48	1	5.66667	2.5025
1854537	1854566	1855447	1855447	+	-	t1794	transcriptional regulator	1999	2067	1201	67096	72475	70044	76	79	1793	1196	1648	59651	64089	54320	48	67	0.79584	1	0.848101	-0.237692
1856731	1856407	1855553	1855527	-	phoH	t1795	hypothetical protein	2642	1177	969	88687	41289	56491	71	72	6778	2138	12216	225496	114603	402547	224	289	2.24666e-20	8.26696e-19	4.01389	2.005
1858855	1858742	1857234	1857229	-	putP	t1796	sodium/proline symporter	7699	4558	4050	258391	159768	236067	138	144	5141	2503	9476	171040	134161	312286	103	136	0.382518	1	0.944444	-0.0824622
1859132	1859164	1863126	1863126	+	putA	t1797	trifunctional transcriptional regulator/proline dehydrogenase/pyrroline-5-carboxylate dehydrogenase	99763	61428	51943	3347822	2153159	3026985	688	717	87232	29848	106767	2901941	1599467	3518258	514	674	0.413866	1	0.940028	-0.0892245
1863134	1863185	1863580	1863780	+	-	t1798	hypothetical protein	4134	2558	1710	138757	89673	99677	271	276	3706	1436	4200	123317	76974	138420	215	285	0.485565	1	1.03261	0.0462937
1864215	1864215	1863577	1863577	-	-	t1799	transcriptional regulator	221	259	129	7422	9104	7520	12	12	222	148	211	7412	7982	6959	8	11	0.794214	1	0.916667	-0.125531
1864604	1864519	1864352	1864336	-	-	t1800	hypothetical protein	2158	1540	708	72447	53985	41299	335	332	3455	1106	6151	114945	59284	202701	578	747	8.38773e-07	1.85185e-05	2.25	1.16993
1864866	1864904	1865500	1865500	+	wrbA	t1801	TrpR binding protein WrbA	1656	1321	667	55596	46319	38888	78	78	1671	720	2349	55591	38603	77435	72	95	0.0357157	0.338178	1.21795	0.284453
1865501	1865521	1865748	1865749	+	-	t1802	hypothetical protein	1079	849	422	36241	29765	24618	131	132	1186	505	1737	39459	27072	57253	136	180	0.00440596	0.0547841	1.36364	0.447459
1867040	1867023	1865782	1865779	-	agp	t1803	glucose-1-phosphatase/inositol phosphatase	11592	7348	4003	389023	257582	233293	236	236	19988	4421	19006	664954	236917	626301	318	410	0.00639722	0.0764691	1.73729	0.796837
	1867662	1867156	1867156	-	scsD	t1804	secreted copper-sensitivity suppressor D	117	101	78	3958	3572	4570	7	7	106	84	118	3531	4515	3911	5	7	0.977265	1	1	0
	1868275	1867652		-	scsC	t1805	secreted copper-sensitivity suppressor C	109	86	81	3680	3031	4776	5	6	96	72	106	3210	3877	3509	4	5	0.765074	1	0.833333	-0.263034
	1870158	1868272		-	scsB	t1806	copper sensitivity suppressor membrane protein B	206	199	203	6920	6986	11840	4	4	170	154	207	5678	8289	6846	2	3	0.393176	1	0.75	-0.415037
1870569	1870569	1870207	1870207	-	scsA	t1807	copper sensitivity suppressor membrane protein A	404	325	177	13569	11421	10318	31	32	287	183	337	9551	9806	11119	20	27	0.991756	1	0.84375	-0.245112
1870739	1870805	1871725		+	cbpA	t1808	curved DNA-binding protein CbpA	4769	4537	2629	160037	159029	153252	165	170	5178	2740	7154	172280	146851	235769	149	200	0.153815	0.952349	1.17647	0.234465
	1871725	1872030	1872043	+	yccD	t1809	chaperone-modulator protein CbpM	1444	1164	704	48469	40805	41026	138	141	1520	694	1975	50573	37197	65096	124	166	0.0561449	0.484946	1.1773	0.235488
1874392	1874392	1873454	1873454	-	-	t1810	hypothetical protein	250	198	133	8415	6946	7760	7	8	251	103	246	8374	5542	8126	5	7	0.858477	1	0.875	-0.192645
	1875302	1874406		-	hpaA	t1811	4-hydroxyphenylacetate 3-monooxygenase operon regulatory protein	61	52	29	2075	1832	1709	2	2	68	35	73	2269	1905	2432	1	2	0.0363369	1	1	0
	1876688	1875312		-	hpaX	t1812	4-hydroxyphenylacetate permease	117	100	79	3959	3528	4644	2	2	135	45	141	4510	2456	4671	2	2	0.883177	1	1	0
	1877551	1876760		-	hpcH	t1813	2,4-dihydroxyhept-2-ene-1,7-dioic acid aldolase	94	86	55	3168	3029	3261	3	3	128	64	143	4258	3461	4724	3	5	0.216955	1	1.66667	0.736966
	1878365	1877562		-	hpcG	t1814	2-oxo-hepta-3-ene-1,7-dioic acid hydratase	90	52	51	3022	1850	2973	3	3	139	38	165	4654	2047	5466	3	5	0.00361253	1	1.66667	0.736966
	1878889	1878509		-	hpcD	t1815	5-carboxymethyl-2-hydroxymuconate delta-isomerase	41	25	10	1394	886	590	2	2	49	16	78	1653	909	2580	3	4	1.32345e-08	1	2	1
	1879750	1878899		-	hpcB	t1816	3,4-dihydroxyphenylacetate 2,3-dioxygenase	117	89	47	3929	3128	2769	3	3	175	78	199	5835	4232	6574	4	6	0.0185891	1	2	1
1882503	1882503	1881214	1880936	-	hpaG	t1818	2-hydroxyhepta-2,4-diene-1,7-dioate decarboxylase	334	279	226	11227	9781	13171	8	8	569	245	686	18937	13167	22637	10	14	0.000212785	1	1.75	0.807355
	1882778	1883218	1883218	+	hpcR	t1819	homoprotocatechuate degradative operon repressor	113	118	47	3795	4169	2754	8	8	153	58	122	5116	3152	4042	6	9	0.547498	1	1.125	0.169925
	1883324	1884631		+	hpaB	t1820	4-hydroxyphenylacetate 3-monooxygenase	50	69	32	1680	2442	1912	1	1	100	38	75	3351	2051	2481	1	2	0.00387263	1	2	1
	1884649	1885161		+	hpaC	t1821	4-hydroxyphenylacetate 3-monooxygenase coupling protein	53	53	27	1794	1867	1597	3	3	58	25	67	1950	1376	2219	2	3	0.270354	1	1	0
1885937	1885904	1885494	1885494	-	-	t1822	hypothetical protein	627	840	344	21057	29447	20082	56	57	612	315	715	20390	16908	23562	36	49	0.780508	1	0.859649	-0.21818
1886040	1886040	1886720		+	copR	t1823	transcriptional regulator YedW	356	389	210	11966	13650	12289	17	18	496	224	472	16522	12030	15566	16	21	0.0831387	1	1.16667	0.222392
	1886713	1888077	1888077	+	copS	t1824	histidine kinase	238	258	150	7998	9076	8784	6	6	332	172	256	11060	9251	8447	5	7	0.321697	1	1.16667	0.222392
1888250	1888250	1889719	1889719	+	pipD	t1825	secreted peptidase	1156	1379	763	38823	48352	44490	28	29	856	306	1361	28508	16433	44875	15	20	0.454271	1	0.689655	-0.536053
	1889828	1889938	1889938	+	-	t1826	hypothetical protein	32	21	19	1106	740	1145	8	8	21	11	33	712	622	1105	5	7	0.335393	1	0.875	-0.192645
1890118	1890109	1889939	1889881	-	-	t1827	hypothetical protein	953	2858	485	32010	100205	28313	320	312	254	250	634	8469	13437	20913	60	83	1.5808e-16	5.1105e-15	0.266026	-1.91036
1890395	1890441	1892126	1892142	+	sigD	t1828	cell invasion protein	56154	34934	37667	1884405	1224493	2195033	976	1048	19010	112071	145443	632405	6005453	4792718	1491	2259	0.0960398	0.70679	2.15553	1.10805
1892143	1892143	1892484	1892490	+	sigE	t1829	cell invasion protein	15416	8564	7259	517352	300186	423073	1169	1209	4819	25726	35603	160316	1378579	1173219	1758	2643	0.0106353	0.120338	2.1861	1.12836
1892496	1893032	1893907	1893907	+	pipB	t1830	hypothetical protein	823	453	394	27625	15885	23006	24	25	264	1471	1992	8788	78875	65643	38	58	2.15668e-11	5.95191e-10	2.32	1.21412
1894130	1894130	1894810	1894810	+	pipA	t1831	hypothetical protein	100	196	97	3387	6900	5702	7	7	130	158	206	4326	8503	6811	6	9	0.401315	1	1.28571	0.36257
1895613	1895476	1895018	1895001	-	tnpA	t1832	insertion sequence element IS200 transposase	5490	5576	2764	184252	195459	161092	385	392	4992	4802	6503	166099	257322	214292	324	463	0.098243	0.711003	1.18112	0.240159
1895745			1895658	-	-	t1833	Ser tRNA	24	13	10	806	467	623	6	7	10	9	7	342	534	243	2	4	0.0011118	1	0.571429	-0.807355
1896127	1896140	1896799	1896820	+	-	t1834	hypothetical protein	15848	12401	9165	531836	434671	534125	725	757	7067	6502	14201	235113	348465	467980	382	531	0.579826	1	0.701453	-0.511581
1896876	1896886	1897215	1897239	+	-	t1835	sulfur transfer protein TusE	801	627	393	26912	21991	22932	70	72	977	632	731	32511	33881	24107	64	91	0.0175009	0.184207	1.26389	0.33787
1897638	1897493	1897212	1897212	-	-	t1836	acylphosphatase	106	88	65	3566	3088	3808	11	12	99	44	123	3311	2404	4081	8	11	0.820688	1	0.916667	-0.125531
1898825	1898688	1898230	1898088	-	tnpA	t1837	insertion sequence element IS200 transposase	5511	5589	2772	184944	195934	161542	386	393	5009	4810	6529	166634	257763	215147	325	464	0.0969306	0.711003	1.18066	0.239595
1899792	1899820	1901031	1901052	+	-	t1840	hypothetical protein	1963	2526	2041	65904	88565	118959	68	75	1369	1864	1755	45556	99925	57843	37	55	0.740663	1	0.733333	-0.447459
1901087	1901089	1901406	1901505	+	-	t1841	heat shock protein HspQ	1829	1657	1116	61388	58085	65082	185	193	3148	987	1878	104736	52914	61900	173	230	0.100552	0.718953	1.19171	0.253033
1901874	1901864	1901451	1901448	-	-	t1842	hypothetical protein	1229	1187	653	41259	41633	38094	94	97	1228	629	1466	40860	33708	48314	73	98	0.260206	1	1.01031	0.014797
	1902038	1902700		+	-	t1843	hypothetical protein	52	64	38	1752	2258	2227	2	3	61	40	61	2060	2175	2015	2	3	0.441795	1	1	0
1902787	1902795	1903253	1903346	+	mgsA	t1844	methylglyoxal synthase	3092	3444	1475	103791	120738	85987	223	225	2514	1032	2443	83663	55302	80503	119	159	0.575626	1	0.706667	-0.500898
1905351	1905343	1903289	1903182	-	helD	t1845	DNA helicase IV	2567	2878	1797	86166	100881	104751	45	47	2855	1839	3470	95007	98567	114348	36	49	0.437373	1	1.04255	0.060121
1905467	1905467	1905913	1905931	+	yccF	t1846	hypothetical protein	507	442	195	17031	15503	11402	32	32	294	277	292	9783	14889	9644	17	25	0.643838	1	0.78125	-0.356144
1905932	1905932	1908085	1908085	+	-	t1847	hypothetical protein	1209	1159	756	40602	40638	44111	18	19	685	657	900	22802	35246	29675	9	13	0.500902	1	0.684211	-0.547488
1908677	1908677	1908072	1907836	-	-	t1848	hypothetical protein	472	543	193	15855	19059	11248	25	25	576	197	654	19191	10592	21571	21	28	0.0820385	1	1.12	0.163499
1908889	1908894	1909403	1909646	+	sulA	t1849	SOS cell division inhibitor	701	762	584	23524	26737	34053	51	55	825	446	763	27473	23905	25147	36	50	0.597756	1	0.909091	-0.137504
1909663	1909758	1910810	1910835	+	ompA	t1850	outer membrane protein OmpA	275751	297494	269842	9253506	10427576	15724998	10224	11208	275578	254583	372470	9167628	13642036	12273797	7824	11105	0.484634	1	0.99081	-0.0133195
1911343	1911334	1910882	1910859	-	-	t1851	hypothetical protein	1018	1112	568	34175	38980	33108	76	78	1074	625	1183	35740	33530	39014	58	79	0.266992	1	1.01282	0.0183785
1911507	1911520	1913280	1913284	+	-	t1852	hypothetical protein	3214	3717	2146	107871	130299	125070	65	68	3082	2897	3157	102534	155252	104045	47	68	0.516131	1	1	0
1913341	1913349	1913867	1913915	+	fabA	t1853	3-hydroxydecanoyl-ACP dehydratase	3618	3179	1955	121434	111448	113983	215	222	3347	3110	3211	111347	166652	105822	170	246	0.303469	1	1.10811	0.148099
1914200	1914134	1913967	1913967	-	rmf	t1854	ribosome modulation factor	4279	3170	1608	143606	111112	93727	690	691	2443	1474	4620	81297	78990	152252	461	620	0.829958	1	0.89725	-0.156417
	1914951	1914388	1914388	-	-	t1855	lipoprotein	1099	1284	991	36910	45021	57797	76	82	877	842	1257	29188	45136	41423	48	68	0.83059	1	0.829268	-0.270089
1916592	1916588	1914948		-	pqiB	t1856	paraquat-inducible protein B	2835	3729	2543	95152	130709	148213	70	75	2492	2522	3601	82926	135181	118680	47	68	0.774279	1	0.906667	-0.141356
1917851	1917846	1916593	1916593	-	pqiA	t1857	hypothetical protein	985	1532	889	33078	53700	51828	34	36	1015	897	1362	33773	48085	44897	23	33	0.459452	1	0.916667	-0.125531
1919768	1919768	1917861	1917852	-	-	t1858	ABC transporter ATPase component	6936	9536	7745	232767	334281	451372	161	177	5957	7382	8225	198185	395618	271062	103	151	0.59291	1	0.853107	-0.229201
1921889	1921889	1919781	1919769	-	rlmL	t1859	23S rRNA m(2)G2445 methyltransferase	6701	8108	5874	224885	284219	342315	125	134	5551	5917	6851	184689	317113	225759	79	114	0.559426	1	0.850746	-0.233199
1921988	1921988	1923097	1923097	+	-	t1860	hypothetical protein	1091	985	655	36614	34539	38173	31	32	1045	559	926	34763	29986	30541	20	28	0.694492	1	0.875	-0.192645
1923718	1923636	1923094	1922961	-	-	t1861	cell division protein ZapC	1552	1377	892	52114	48290	52020	90	93	1497	1110	2061	49816	59507	67946	78	108	0.0637526	0.526541	1.16129	0.215729
1924823	1924812	1923802	1923802	-	pyrD	t1862	dihydroorotate dehydrogenase 2	1809	2202	1561	60706	77198	90967	70	75	1020	1927	1669	33934	103274	55003	41	63	0.849897	1	0.84	-0.251539
1927655	1927632	1925020	1925000	-	pepN	t1863	aminopeptidase	10463	10528	7279	351112	369033	424221	138	145	16110	8585	18577	535944	460081	612164	151	205	0.0902753	0.673589	1.41379	0.499571
	1928058	1928336		+	-	t1864	hypothetical protein	14	31	9	484	1109	549	2	2	15	19	20	527	1033	689	1	2	0.389096	1	1	0
1928624	1928649	1929350	1929420	+	-	t1865	hypothetical protein	8869	6810	4448	297644	238705	259256	366	377	6296	12172	20272	209475	652255	668032	501	726	0.00117331	0.0165434	1.92573	0.945405
	1930790	1930272		-	-	t1867	bacteriophage tail protein	26	38	22	884	1354	1298	2	2	20	22	37	683	1201	1222	1	1	0.503768	1	0.5	-1
	1932316	1930805		-	-	t1868	bacteriophage tail protein	186	153	127	6255	5389	7448	3	4	132	107	212	4395	5745	7017	2	3	0.643545	1	0.75	-0.415037
	1932996	1932316		-	-	t1869	bacteriophage protein	54	58	39	1828	2042	2300	2	3	50	43	51	1675	2319	1691	1	2	0.917747	1	0.666667	-0.584963
	1934192	1932993		-	-	t1870	bacteriophage protein	43	27	26	1442	962	1540	1	1	16	15	30	561	844	1020	0	0	0.00129892	1	0	#NUM!
	1934546	1934193		-	-	t1871	bacteriophage protein	9	8	9	315	291	563	0	1	7	5	9	233	277	322	0	0	0.0603264	1	0	#NUM!
	1934699	1934562		-	-	t1872	bacteriophage protein	2	0	2	98	15	137	0	0	0	1	0	14	101	21	0	0	0.0128355	1	#DIV/0!	#DIV/0!
	1935542	1934787		-	-	t1873	bacteriophage protein	35	48	24	1190	1702	1425	1	1	44	30	38	1496	1647	1284	1	1	0.418151	1	1	0
	1936029	1935601	1935589	-	-	t1874	bacteriophage protein	1740	1775	942	58402	62225	54926	132	136	1749	1093	1559	58190	58616	51393	93	130	0.407985	1	0.955882	-0.065095
1936760	1936760	1936029		-	-	t1875	bacteriophage protein	4991	4743	2533	167488	166272	147614	214	219	4590	3035	4356	152703	162684	143571	149	208	0.542838	1	0.949772	-0.0743473
	1937290	1936955	1936794	-	-	t1876	hypothetical protein	1008	1000	494	33827	35079	28798	95	96	987	683	895	32846	36608	29507	69	98	0.225702	1	1.02083	0.0297473
1938318	1938318	1937287		-	-	t1877	bacteriophage protein	1009	998	555	33887	34996	32364	31	32	1051	657	1187	34982	35240	39120	25	35	0.148231	1	1.09375	0.129283
1938623	1938623	1938321	1938319	-	-	t1878	bacteriophage protein	160	134	56	5398	4698	3273	14	14	156	93	170	5201	5031	5618	12	17	0.49042	1	1.21429	0.280108
	1939277	1938627	1938624	-	-	t1879	bacteriophage protein	237	200	141	7965	7036	8258	11	11	272	137	280	9057	7371	9252	9	13	0.517109	1	1.18182	0.241008
1941229	1941229	1939277		-	-	t1880	bacteriophage protein	513	568	313	17217	19930	18274	9	9	579	310	621	19279	16654	20479	7	9	0.126598	1	1	0
	1941859	1941407		-	-	t1881	bacteriophage protein	81	75	47	2736	2631	2748	5	5	69	45	84	2314	2422	2800	4	5	0.863236	1	1	0
1942303	1942303	1941863		-	-	t1882	bacteriophage protein	99	114	79	3354	3997	4649	8	9	106	52	132	3539	2818	4358	6	8	0.66268	1	0.888889	-0.169925
	1943460	1942315		-	-	t1883	bacteriophage protein	225	225	193	7572	7918	11272	7	7	190	162	316	6351	8699	10417	5	7	0.936649	1	1	0
	1944012	1943464		-	-	t1884	bacteriophage protein	56	71	46	1902	2491	2720	4	4	66	39	59	2220	2098	1955	2	3	0.78671	1	0.75	-0.415037
	1944391	1944002		-	-	t1885	bacteriophage protein	66	51	31	2239	1811	1823	4	5	44	24	62	1471	1298	2064	3	4	0.372349	1	0.8	-0.321928
	1944932	1944378		-	-	t1886	bacteriophage protein	79	50	51	2657	1772	2978	4	4	56	45	76	1890	2448	2516	2	4	0.824021	1	1	0
	1945336	1944929		-	-	t1887	bacteriophage protein	46	40	36	1547	1417	2148	3	4	44	33	49	1464	1810	1640	2	4	0.745761	1	1	0
	1945670	1945302		-	-	t1888	bacteriophage protein	43	43	32	1456	1514	1870	4	4	42	19	51	1400	1027	1704	2	3	0.567029	1	0.75	-0.415037
	1946653	1945712		-	-	t1889	bacteriophage protein	108	124	92	3636	4358	5395	4	4	80	63	121	2664	3398	3987	2	3	0.242306	1	0.75	-0.415037
	1947162	1946665		-	-	t1890	bacteriophage protein	47	58	52	1598	2038	3072	4	4	27	24	71	926	1319	2366	2	3	0.019918	1	0.75	-0.415037
	1948399	1947167		-	-	t1891	hypothetical protein	116	119	94	3913	4198	5512	3	3	56	45	85	1886	2431	2822	1	1	0.00023253	1	0.333333	-1.58496
	1948944	1948414		-	-	t1892	hypothetical protein	24	37	17	819	1319	1017	1	1	36	14	37	1223	802	1229	1	2	0.546	1	2	1
	1950505	1949036		-	-	t1893	hypothetical protein	211	234	138	7108	8205	8070	5	5	292	126	253	9716	6773	8351	4	5	0.671744	1	1	0
	1951908	1950505		-	-	t1894	prophage terminase large subunit	303	291	161	10173	10219	9391	6	7	380	223	323	12669	11978	10672	6	8	0.120164	1	1.14286	0.192645
	1952626	1951874		-	-	t1895	prophage terminase small subunit	28	23	14	966	814	849	1	1	32	13	39	1074	714	1296	1	1	0.100604	1	1	0
1952976	1952976	1952716	1952716	-	-	t1896	bacteriophage protein	4065	2860	1211	136425	100268	70579	399	392	12738	1267	4258	423778	67943	140335	642	807	0.000340615	0.00544743	2.05867	1.04172
1953417	1953417	1953040		-	-	t1897	hypothetical protein	88	103	41	2976	3627	2398	7	7	76	64	92	2532	3467	3039	5	7	0.928516	1	1	0
	1953999	1953460		-	-	t1898	hypothetical protein	9	12	11	305	422	649	0	0	6	9	8	206	528	282	0	0	0.100118	1	#DIV/0!	#DIV/0!
	1954610	1953996		-	-	t1899	bacteriophage protein	20	21	18	680	747	1078	1	1	11	9	15	386	504	520	0	0	0.000500654	1	0	#NUM!
	1954891	1954610		-	-	t1900	prophage membrane protein	15	16	16	524	587	956	2	2	7	5	11	236	293	384	0	1	6.95495e-09	1	0.5	-1
	1955267	1954878		-	-	t1901	prophage membrane protein	21	31	15	729	1097	921	2	2	15	9	22	522	528	756	1	1	0.0219507	1	0.5	-1
1955478	1955484	1955933	1956042	+	-	t1902	lipoprotein	864	1005	1297	29025	35231	75598	89	103	483	1456	711	16083	78052	23441	54	87	0.767657	1	0.84466	-0.243557
	1956194	1956069		-	-	t1903	bacteriophage protein	1	2	1	50	98	95	0	0	1	1	1	39	61	63	0	0	0.103643	1	#DIV/0!	#DIV/0!
	1957390	1956593		-	-	t1904	prophage antitermination protein	74	73	33	2500	2587	1937	2	2	58	41	85	1941	2237	2811	2	2	0.463247	1	1	0
	1958134	1957523		-	-	t1905	hypothetical protein	46	55	44	1553	1947	2570	3	3	36	32	51	1201	1736	1711	1	2	0.146604	1	0.666667	-0.584963
	1958945	1958343		-	-	t1906	bacteriophage protein	89	94	47	3009	3295	2775	4	5	71	38	64	2386	2036	2117	2	3	0.032273	1	0.6	-0.736966
	1959290	1958985	1958985	-	-	t1907	bacteriophage protein	586	667	337	19670	23395	19659	66	68	784	489	618	26106	26248	20376	56	79	0.0332843	0.321204	1.16176	0.216318
1959526	1959519	1959280		-	-	t1908	damage-inducible protein	504	584	314	16934	20481	18350	74	77	633	436	569	21069	23402	18769	62	87	0.0358458	0.338702	1.12987	0.176157
1960201	1960201	1959704	1959704	-	-	t1909	bacteriophage protein	2528	2960	1593	84863	103779	92884	181	188	2767	1461	2620	92057	78319	86344	125	171	0.751043	1	0.909574	-0.136736
1960499	1960499	1960212	1960202	-	-	t1910	bacteriophage protein	3237	3943	1818	108648	138240	105980	399	408	2691	1393	2603	89551	74692	85793	212	289	0.576226	1	0.708333	-0.4975
	1960795	1960634		-	-	t1911	bacteriophage protein	22	27	15	762	979	911	5	5	32	21	34	1065	1145	1151	4	6	0.0216208	1	1.2	0.263034
1961208	1961143	1960877	1960871	-	-	t1912	bacteriophage protein	133	119	57	4471	4172	3368	14	14	116	67	131	3880	3632	4326	10	14	0.970161	1	1	0
	1962286	1961813	1961247	-	-	t1914	methyltransferase	273	274	144	9168	9605	8429	18	19	270	217	479	8984	11637	15792	18	25	0.0339007	1	1.31579	0.395929
	1962810	1962286		-	-	t1915	hypothetical protein	132	126	64	4444	4449	3755	7	8	117	98	195	3900	5262	6435	7	9	0.390861	1	1.125	0.169925
1963154	1963154	1962807		-	-	t1916	DNA-binding protein	113	129	60	3797	4542	3502	11	11	80	100	219	2688	5397	7228	10	14	0.286167	1	1.27273	0.347923
1963914	1963914	1963165	1963155	-	-	t1917	replication protein	241	291	105	8115	10200	6165	10	10	178	239	492	5941	12833	16222	11	15	0.0227595	1	1.5	0.584963
1964900	1964900	1963917	1963915	-	-	t1918	hypothetical protein	385	397	240	12928	13937	14032	13	13	240	316	629	7992	16960	20729	10	15	0.121339	1	1.15385	0.206451
1965470	1965359	1964985	1964978	-	-	t1919	DNA-binding protein	336	304	187	11302	10669	10938	28	29	123	213	484	4097	11416	15958	19	27	0.625868	1	0.931034	-0.103093
1965685	1965691	1966095	1966101	+	-	t1920	DNA-binding protein	2939	3665	1974	98629	128471	115083	270	281	2422	1598	2218	80602	85644	73091	140	196	0.549397	1	0.697509	-0.519716
1966300	1966384	1966584	1966603	+	kil	t1921	FtsZ inhibitor protein	107	102	67	3608	3578	3920	17	18	57	76	153	1899	4102	5062	12	18	0.986243	1	1	0
1966674	1966675	1966971	1966971	+	gam	t1922	host-nuclease inhibitor protein	132	137	93	4442	4818	5437	15	16	71	102	216	2370	5515	7137	11	16	0.934798	1	1	0
1966972	1966977	1967762		+	betA	t1923	bacteriophage recombination protein	395	354	264	13287	12416	15426	16	17	198	270	513	6590	14478	16919	11	16	0.675183	1	0.941176	-0.0874628
	1967759	1968439	1968511	+	exo	t1924	exonuclease	228	216	133	7654	7573	7796	10	11	154	171	393	5139	9209	12952	9	13	0.283341	1	1.18182	0.241008
1968513	1968517	1969581		+	-	t1925	bacteriophage protein	363	372	239	12196	13059	13961	11	12	285	264	524	9491	14153	17283	9	12	0.274791	1	1	0
	1969578	1970459		+	-	t1926	DNA methylase	290	240	179	9747	8426	10448	10	10	261	186	404	8685	10008	13324	8	12	0.23277	1	1.2	0.263034
	1970459	1970704	1970704	+	-	t1927	bacteriophage protein	179	147	75	6025	5165	4413	20	21	133	103	210	4424	5520	6946	16	22	0.757352	1	1.04762	0.0671142
1970705	1970745	1970993		+	xis	t1928	excisionase	191	198	108	6437	6971	6313	25	26	166	135	251	5533	7245	8288	20	28	0.793713	1	1.07692	0.106915
	1970990	1972330	1972347	+	int	t1929	integrase	2910	3031	1479	97682	106249	86239	70	72	2800	1808	3482	93178	96897	114772	55	75	0.445056	1	1.04167	0.0588937
1972453	1972525	1973727	1973734	+	pncB	t1930	nicotinate phosphoribosyltransferase	3446	2588	2633	115649	90735	153438	92	99	3687	2514	3067	122655	134736	101081	70	99	0.522669	1	1	0
	1975241	1973808		-	-	t1931	ion:amino acid symporter	22	29	17	767	1044	1032	0	0	7	35	42	250	1899	1413	0	0	0.0184246	1	#DIV/0!	#DIV/0!
1977004	1977020	1977481	1977481	+	-	t1933	transcriptional regulator	325	460	158	10939	16140	9236	26	26	311	199	382	10368	10664	12611	17	24	0.700474	1	0.923077	-0.115477
1977635	1977682	1979082	1979094	+	asnC	t1934	asparaginyl-tRNA synthetase	14131	15180	11673	474205	532080	680261	373	401	14365	11789	14798	477889	631769	487637	267	380	0.360812	1	0.947631	-0.0776028
1979584	1979688	1980779	1980779	+	ompF	t1935	outer membrane protein F	253627	373521	272259	8511104	13092430	15865837	10510	11437	122965	161005	166243	4090684	8627630	5478138	3768	5554	0.324064	1	0.485617	-1.04211
1980786	1980964	1982154	1982455	+	aspC	t1936	aromatic amino acid aminotransferase	22297	19027	13217	748242	666955	770245	585	611	26142	13568	23231	869691	727089	765536	483	661	0.277985	1	1.08183	0.113478
1982866	1982863	1982216	1982198	-	ycbL	t1937	hypothetical protein	5064	4455	2234	169956	156179	130202	232	234	4271	2465	4643	142085	132104	153010	160	219	0.579338	1	0.935897	-0.0955777
1983555	1983439	1982891	1982871	-	-	t1938	hypothetical protein	11460	9746	4496	384582	341644	262041	599	600	7784	5401	10999	258962	289469	362462	401	553	0.410626	1	0.921667	-0.117683
1985728	1985546	1983699	1983565	-	ycbB	t1939	hypothetical protein	2405	2335	1544	80705	81875	90021	43	45	3864	1942	3437	128560	104071	113274	45	62	0.0535205	0.465906	1.37778	0.462343
	1990357	1985891	1985736	-	mukB	t1940	cell division protein MukB	16122	17048	12650	541015	597565	737229	131	139	17591	13846	22669	585225	741981	747025	110	154	0.263553	1	1.10791	0.147845
	1991061	1990357		-	mukE	t1941	chromosome partition protein MukE	3161	3326	2019	106079	116602	117694	154	160	3424	2594	3780	113933	139030	124572	126	178	0.309371	1	1.1125	0.153805
	1992364	1991042		-	mukF	t1942	condesin subunit F	3125	3197	1747	104898	112065	101817	77	80	3279	2318	3314	109096	124232	109227	61	86	0.403981	1	1.075	0.104337
1993186	1993160	1992357		-	smtA	t1943	metallothionein SmtA	2165	2074	984	72654	72719	57359	83	84	2132	1726	2457	70930	92530	80970	71	101	0.10837	0.751119	1.20238	0.265894
1993296	1993296	1994072		+	ycbC	t1944	hypothetical protein	257	235	171	8639	8246	10013	10	11	237	136	259	7912	7322	8551	7	10	0.718424	1	0.909091	-0.137504
1994945	1994945	1994052	1994052	-	-	t1945	hypothetical protein	432	585	347	14498	20513	20236	19	20	180	127	400	6015	6849	13182	7	9	0.000235997	1	0.45	-1.152
	1995902	1995156	1995156	-	kdsB	t1946	3-deoxy-manno-octulosonate cytidylyltransferase	2763	3102	1623	92749	108746	94631	128	132	2618	1938	2795	87111	103889	92110	89	126	0.672854	1	0.954545	-0.0671142
1996093	1996081	1995899		-	-	t1947	hypothetical protein	746	986	362	25034	34564	21147	146	147	702	586	992	23366	31434	32699	113	159	0.128175	0.84231	1.08163	0.113211
	1998386	1997409	1997339	-	lpxK	t1949	tetraacyldisaccharide 4'-kinase	1169	1177	948	39231	41266	55288	43	46	1115	1063	1059	37120	56998	34920	30	43	0.359357	1	0.934783	-0.0972972
2000131	2000131	1998383		-	msbA	t1950	lipid transporter ATP-binding/permease	3563	3427	2689	119575	120143	156735	70	75	3013	2739	3211	100262	146777	105827	46	67	0.772185	1	0.893333	-0.16273
	2002432	2000168		-	ycaI	t1951	hypothetical protein	169	211	105	5693	7400	6134	2	2	199	111	195	6631	5971	6456	2	2	0.9533	1	1	0
2003101	2002946	2002662	2002628	-	ihfB	t1952	integration host factor subunit beta	5722	5900	3952	192022	206835	230324	698	735	5113	3977	6398	170110	213151	210841	496	694	0.415365	1	0.944218	-0.0828086
2004775	2004775	2003102	2003102	-	rpsA	t1953	30S ribosomal protein S1	141399	200509	175863	4745003	7028133	10248392	3946	4385	91874	162728	138281	3056376	8719956	4556704	2146	3252	0.572144	1	0.741619	-0.43125
2005575	2005572	2004889	2004840	-	cmk	t1954	cytidylate kinase	3530	2926	1751	118476	102565	102050	153	157	2568	2416	2528	85459	129509	83327	100	145	0.782643	1	0.923567	-0.114712
2006506	2006506	2005745	2005745	-	-	t1955	lipoprotein	431	394	251	14489	13825	14665	18	18	517	261	515	17205	14030	16975	15	21	0.0989725	1	1.16667	0.222392
2008002	2007932	2006649	2006649	-	aroA	t1956	3-phosphoshikimate 1-carboxyvinyltransferase	2736	2605	1912	91828	91311	111435	72	76	3952	2139	3276	131472	114669	107967	66	91	0.199887	1	1.19737	0.259867
2009141	2009091	2008003	2008003	-	serC	t1957	phosphoserine aminotransferase	8309	7967	4555	278857	279272	265477	244	252	12902	5356	9869	429234	287028	325220	236	318	0.0532882	0.465603	1.2619	0.335603
	2009969	2009277		-	-	t1958	hypothetical protein	86	100	32	2894	3508	1865	4	3	88	45	78	2938	2460	2588	2	3	0.986742	1	1	0
2010097	2010097	2011866	2011866	+	-	t1959	hypothetical protein	1575	1993	1849	52884	69873	107794	39	43	871	1954	1058	28977	104721	34875	20	31	0.746511	1	0.72093	-0.472068
2012235	2012271	2013128	2013128	+	focA	t1960	formate transporter	5167	8374	2710	173395	293534	157946	241	242	2019	2064	2729	67169	110651	89937	72	104	0.0118157	0.131073	0.429752	-1.21842
2013138	2013188	2015470	2015512	+	pflB	t1961	formate acetyltransferase 1	85404	81643	28487	2865968	2861732	1660104	1095	1078	23081	17749	37939	767836	951094	1250196	314	433	0.110733	0.759306	0.40167	-1.31592
	2016646	2016843		+	-	t1963	hypothetical protein	5	6	6	174	237	398	1	1	1	2	3	65	135	124	0	0	3.47695e-08	1	0	#NUM!
2016935	2017077	2017874	2017874	+	pflA	t1964	pyruvate formate-lyase activating protein 1	2359	2180	1159	79188	76417	67587	91	93	1622	1382	1684	53991	74095	55506	53	76	0.907425	1	0.817204	-0.291231
2019587	2019587	2018166		-	ycaM	t1965	transport protein	486	471	374	16341	16529	21818	11	12	361	510	309	12029	27379	10201	7	11	0.402011	1	0.916667	-0.125531
2020953	2020953	2019805	2019805	-	ycaD	t1966	MFS family transporter protein	338	225	216	11370	7908	12604	8	9	204	213	148	6811	11443	4907	4	6	0.18535	1	0.666667	-0.584963
	2021273	2021166		-	-	t1967	hypothetical protein	157	95	5	5294	3345	292	30	27	20	11	32	688	597	1068	5	7	5.22051e-44	1	0.259259	-1.94753
2022166	2022166	2021303		-	dmsC	t1968	anaerobic dimethyl sulfoxide reductase subunit C	1030	385	54	34572	13527	3194	21	19	50	34	130	1695	1854	4303	2	3	7.22087e-73	1	0.157895	-2.66297
	2022785	2022168		-	dmsB	t1969	anaerobic dimethyl sulfoxide reductase subunit B	1256	507	56	42175	17789	3266	37	34	38	34	112	1288	1850	3711	2	3	3.69437e-190	1	0.0882353	-3.5025
	2025240	2022796	2022796	-	dmsA	t1970	anaerobic dimethyl sulfoxide reductase subunit A	8222	3802	744	275935	133272	43381	67	61	207	231	879	6906	12425	28984	4	6	9.73245e-131	1.12946e-128	0.0983607	-3.34577
2026962	2026769	2025477	2025477	-	serS	t1971	seryl-tRNA synthetase	11944	11001	7672	400823	385630	447090	302	318	13653	8327	12755	454192	446209	420333	245	340	0.282314	1	1.06918	0.096508
2028373	2028371	2027028	2027028	-	ycaJ	t1972	recombination factor protein RarA	2881	2747	1792	96681	96318	104431	70	73	3453	1915	3420	114885	102661	112718	59	81	0.334565	1	1.10959	0.150025
2028995	2028995	2028381	2028377	-	lolA	t1973	outer-membrane lipoprotein carrier protein	4985	4609	2871	167306	161569	167308	259	268	5376	3589	6774	178860	192352	223245	233	322	0.115024	0.78168	1.20149	0.264828
2033294	2033168	2029137	2028996	-	ftsK	t1974	DNA translocase FtsK	10017	10875	7703	336166	381188	448917	90	96	10440	7134	11778	347337	382313	388146	66	92	0.55709	1	0.958333	-0.0614005
2034055	2033797	2033303	2033295	-	lrp	t1975	leucine-responsive transcriptional regulator	9993	9993	4694	335368	350291	273597	637	645	15124	7342	14895	503153	393458	490846	689	934	0.0279835	0.277749	1.44806	0.534123
2034328	2034344	2035312	2035348	+	trxB	t1976	thioredoxin reductase	26216	26554	16047	879765	930755	935163	907	944	28859	19969	33294	960075	1070094	1097134	773	1075	0.27976	1	1.13877	0.187478
2035418	2035426	2037192		+	cydD	t1977	cysteine/glutathione ABC transporter membrane/ATP-binding protein	2624	2695	1872	88081	94474	109101	52	55	1395	1348	1827	46418	72273	60208	23	33	0.265376	1	0.6	-0.736966
	2037193	2038914	2038958	+	cydC	t1978	cysteine/glutathione ABC transporter membrane/ATP-binding protein	2890	3320	2350	97004	116371	136991	63	67	1693	1553	2483	56347	83224	81852	30	42	0.352286	1	0.626866	-0.673772
2038959	2038959	2039663	2039663	+	aat	t1979	leucyl/phenylalanyl-tRNA--protein transferase	691	774	404	23221	27164	23575	33	34	398	322	479	13249	17291	15809	15	21	0.126957	1	0.617647	-0.695145
2039732	2039975	2040193	2040233	+	infA	t1980	translation initiation factor IF-1	3091	2320	1304	103732	81347	76028	392	397	3315	2805	1467	110287	150315	48350	318	470	0.194607	1	1.18388	0.243522
2041198	2041195	2040284	2040257	-	acT	t1981	transcriptional activator	638	673	435	21418	23595	25405	24	25	697	522	1097	23214	27984	36166	23	31	0.0211411	1	1.24	0.31034
	2041304	2042164		+	-	t1982	pirin	229	204	178	7700	7184	10399	9	9	203	99	294	6777	5314	9716	6	8	0.570299	1	0.888889	-0.169925
2042184	2042184	2042861	2042982	+	-	t1983	hypothetical protein	386	296	205	12961	10402	11998	16	17	338	132	497	11273	7092	16383	12	17	0.488113	1	1	0
2043010			2043097	+	-	t1984	Ser tRNA	29	19	20	979	684	1187	10	10	28	17	15	944	913	505	6	8	0.420208	1	0.8	-0.321928
	2043143	2043349		+	-	t1985	hypothetical protein	26	24	17	893	843	1040	4	4	13	14	10	462	796	331	1	2	0.000867453	1	0.5	-1
	2043456	2043833		+	-	t1986	integrase remnant	44	31	8	1490	1101	498	2	2	27	18	31	916	994	1038	1	2	0.983252	1	1	0
	2043995	2044192		+	-	t1987	hypothetical protein	58	61	37	1977	2169	2161	10	10	92	35	51	3075	1898	1695	8	11	0.216922	1	1.1	0.137504
2046686	2046680	2044404	2044386	-	clpA	t1988	ATP-dependent Clp protease ATP-binding subunit	17176	15035	11426	576409	527021	665855	244	259	33210	13443	41278	1104800	720389	1360229	351	466	0.0602246	0.503055	1.79923	0.847378
2047570	2047031	2046711	2046711	-	clpS	t1989	ATP-dependent Clp protease adaptor protein ClpS	2048	2393	1160	68752	83886	67620	223	228	3277	1793	3599	109025	96125	118603	246	336	0.0181497	0.190152	1.47368	0.559427
2047278	2047355	2047576	2047608	+	cspD	t1990	cold shock-like protein CspD	17291	13717	3674	580267	480807	214105	2000	1914	9092	3217	11957	302493	172386	394017	995	1304	0.554838	1	0.681296	-0.553647
	2049652	2047706	2047706	-	ybjZ	t1991	macrolide transporter ATP-binding /permease	2948	2755	2071	98950	96568	120724	51	54	2069	1794	2462	68839	96141	81141	29	42	0.793503	1	0.777778	-0.36257
2051245	2050767	2049649		-	ybjY	t1992	macrolide transporter subunit MacA	2974	2539	1692	99832	89003	98643	82	85	2055	1719	2249	68377	92148	74124	49	69	0.965782	1	0.811765	-0.300866
2050903	2050913	2051863	2051914	+	ybjX	t1993	virK protein	10387	8414	6682	348582	294955	389419	342	362	6004	6547	6681	199737	350860	220181	184	270	0.927784	1	0.745856	-0.42303
2053536	2053518	2051860	2051846	-	-	t1994	hypothetical protein	2002	2222	1182	67194	77895	68909	41	42	2244	1231	2541	74674	65996	83741	33	45	0.285356	1	1.07143	0.0995357
2053719	2053719	2054618	2054618	+	-	t1995	hypothetical protein	1247	1054	647	41854	36956	37710	41	43	1237	743	1054	41163	39841	34746	30	42	0.334319	1	0.976744	-0.0339473
	2054762	2056414		+	-	t1996	hydroxylamine reductase	321	262	112	10774	9193	6566	5	5	87	65	137	2907	3504	4542	1	2	2.10204e-05	1	0.4	-1.32193
	2056426	2057394		+	hcr	t1997	NADH-dependent HCP oxidoreductase	195	173	61	6564	6085	3561	5	5	95	84	105	3163	4517	3480	2	3	0.121823	1	0.6	-0.736966
	2057552	2059270		+	poxB	t1998	pyruvate dehydrogenase	132	111	99	4444	3911	5776	2	2	119	86	176	3984	4627	5831	2	2	0.931711	1	1	0
2059307	2059309	2060310	2060310	+	ybjU	t1999	L-threonine aldolase	1544	1484	793	51823	52028	46251	48	49	1732	819	1747	57620	43899	57589	39	52	0.140506	0.896942	1.06122	0.0857299
2060316	2060321	2061754	2061849	+	-	t2000	hypothetical protein	1345	1315	721	45167	46124	42054	30	30	1627	625	1543	54137	33498	50870	24	32	0.177921	1	1.06667	0.0931094
2061850	2061850	2062863	2062869	+	-	t2001	oxidoreductase	1004	896	614	33705	31440	35805	31	33	927	692	996	30858	37109	32852	23	33	0.269913	1	1	0
	2063690	2062860	2062703	-	-	t2002	N-acetylmuramoyl-L-alanine amidase	1387	1388	748	46575	48671	43640	54	55	1315	926	1509	43765	49624	49725	41	57	0.18231	1	1.03636	0.0515303
2064066	2064010	2063687		-	-	t2003	hypothetical protein	883	1022	391	29645	35835	22811	90	90	807	553	996	26870	29652	32820	66	91	0.222693	1	1.01111	0.0159415
2064104	2064138	2064653	2064689	+	-	t2004	lipoprotein	4099	3715	2816	137554	130223	164120	263	279	3551	2191	4621	118160	117457	152305	183	250	0.695544	1	0.896057	-0.158337
2064870	2064882	2065610	2065610	+	artP	t2005	arginine transporter ATP-binding subunit	2527	2584	1733	84818	90588	101025	119	126	1366	2250	1736	45470	120575	57209	67	102	0.967044	1	0.809524	-0.304855
2065611	2065628	2066359	2066359	+	artI	t2006	arginine-binding periplasmic protein 1	9997	11068	8066	335478	387959	470100	508	543	5282	7614	8072	175737	408014	266019	261	386	0.701423	1	0.710866	-0.492351
2066360	2066366	2067082		+	artQ	t2007	arginine transporter permease ArtQ	1256	1297	920	42179	45492	53665	61	65	772	994	805	25711	53303	26539	32	49	0.797365	1	0.753846	-0.407658
	2067082	2067750	2067824	+	artM	t2008	arginine transporter permease ArtM	1273	1256	952	42747	44040	55494	66	70	755	1097	863	25125	58798	28446	37	55	0.989999	1	0.785714	-0.347923
2067987	2067987	2068718	2068718	+	artJ	t2009	arginine-binding periplasmic protein 2	372	379	355	12499	13318	20735	19	21	412	276	507	13733	14830	16709	14	20	0.350988	1	0.952381	-0.0703893
2070424	2070424	2068937	2068937	-	-	t2010	sulfatase	390	349	159	13101	12252	9280	7	7	273	177	357	9100	9533	11779	4	6	0.94381	1	0.857143	-0.222392
	2070754	2070434		-	-	t2011	phosphotransferase enzyme II subunit B	61	62	38	2064	2190	2231	6	6	36	32	68	1206	1743	2253	3	5	0.30808	1	0.833333	-0.263034
	2072129	2070786		-	ulaA	t2012	PTS system ascorbate-specific transporter subunit IIC	64	50	21	2165	1780	1265	1	1	25	16	44	850	887	1481	0	0	0.000265782	1	0	#NUM!
	2072347	2072138		-	-	t2013	hypothetical protein	5	2	1	171	86	65	0	0	0	2	3	0	110	108	0	0	0.0822846	1	#DIV/0!	#DIV/0!
2073551	2073551	2072424	2072424	-	rumB	t2014	23S rRNA methyluridine methyltransferase	410	342	209	13759	12002	12209	10	11	306	240	282	10199	12890	9309	6	9	0.962581	1	0.818182	-0.289507
2074067	2074067	2073594		-	-	t2015	hypothetical protein	175	171	89	5878	6025	5205	11	12	187	141	145	6241	7563	4782	9	13	0.74665	1	1.08333	0.115477
	2074986	2074141		-	potI	t2016	putrescine ABC transporter membrane protein	100	78	87	3381	2762	5075	4	4	108	95	124	3593	5107	4089	3	5	0.575891	1	1.25	0.321928
	2075936	2074983		-	potH	t2017	putrescine ABC transporter membrane protein	49	49	57	1655	1725	3326	2	2	67	58	81	2250	3142	2692	1	2	0.0266482	1	1	0
2077079	2077079	2075946		-	potG	t2018	putrescine transporter ATP-binding subunit	166	154	213	5571	5431	12435	6	6	247	232	346	8229	12435	11430	6	9	0.0519973	1	1.5	0.584963
2078325	2078279	2077167	2077167	-	potF	t2019	putrescine ABC transporter periplasmic-binding protein	625	405	612	20987	14226	35698	18	21	837	860	1160	27865	46120	38240	23	33	0.000200411	1	1.57143	0.652077
2079200	2079104	2078628	2078621	-	-	t2020	hypothetical protein	672	593	393	22575	20804	22954	44	46	674	489	555	22426	26250	18317	33	46	0.239612	1	1	0
2080160	2080103	2079201	2079201	-	rimK	t2021	ribosomal protein S6 modification protein	1033	1079	613	34679	37829	35753	38	39	751	770	944	24985	41286	31112	24	35	0.583828	1	0.897436	-0.156119
	2080883	2080161	2080161	-	nfsA	t2022	nitroreductase A	960	998	540	32224	34997	31495	44	45	1019	777	1051	33904	41658	34653	36	50	0.100694	0.718953	1.11111	0.152003
2081157	2081157	2080867		-	ybjC	t2023	hypothetical protein	334	272	166	11208	9568	9697	33	34	333	274	377	11079	14700	12441	30	43	0.0560174	1	1.26471	0.338802
2081306	2081327	2081590	2081774	+	grxA	t2024	glutaredoxin 1	2018	1882	887	67729	65969	51738	231	234	3194	1386	2115	106255	74304	69719	232	316	0.033196	0.321036	1.35043	0.433416
	2081999	2081622		-	-	t2025	hypothetical protein	40	54	26	1347	1895	1523	4	4	39	41	57	1309	2209	1878	3	4	0.108528	1	1	0
2082270	2082270	2083955	2083955	+	-	t2026	hypothetical protein	980	824	749	32909	28910	43683	19	20	756	678	677	25149	36351	22331	11	16	0.903192	1	0.8	-0.321928
	2084692	2084072		-	-	t2027	TetR family transcriptional regulator	139	152	81	4674	5359	4768	7	7	133	117	163	4441	6311	5388	6	8	0.732471	1	1.14286	0.192645
2084860	2084860	2086071		+	-	t2028	hypothetical protein	453	450	255	15221	15803	14912	12	12	644	304	478	21425	16314	15782	10	14	0.0451401	1	1.16667	0.222392
	2086068	2086883	2086883	+	-	t2029	hypothetical protein	735	599	381	24671	21020	22233	26	27	1090	416	874	36275	22332	28804	26	35	0.00931223	1	1.2963	0.374396
2088169	2088169	2086937	2086937	-	mdfA	t2030	multidrug translocase MdfA	935	1014	520	31399	35568	30338	25	26	422	544	561	14058	29152	18507	11	16	0.175874	1	0.615385	-0.70044
2088475	2088482	2089090	2089090	+	ybjG	t2031	undecaprenyl pyrophosphate phosphatase	405	400	391	13605	14027	22828	25	27	487	334	391	16233	17916	12902	18	25	0.397382	1	0.925926	-0.111031
2089091	2089162	2089920	2089975	+	deoR	t2032	DNA-binding transcriptional repressor DeoR	1175	938	591	39431	32884	34447	45	46	927	630	874	30869	33781	28801	29	41	0.676495	1	0.891304	-0.16601
2091231	2091168	2089966	2089783	-	dacC	t2033	D-alanyl-D-alanine carboxypeptidase fraction C	4429	4531	2624	148642	158836	152932	123	127	3195	2059	4922	106292	110351	162221	77	104	0.947304	1	0.818898	-0.288245
2091368	2091412	2092038	2092171	+	yliJ	t2034	glutathione s-transferase	6535	5354	3730	219310	187677	217386	318	331	9103	5263	11925	302842	282069	392968	382	519	0.00503159	0.0622213	1.56798	0.648903
	2093156	2092035		-	yliI	t2035	oxidoreductase	96	115	65	3254	4045	3820	3	3	85	76	121	2853	4094	4018	2	3	0.981748	1	1	0
2093670	2093658	2093275	2093275	-	bssR	t2036	biofilm formation regulatory protein BssR	450	518	397	15119	18189	23138	45	48	117	56	316	3907	3005	10437	11	15	3.95514e-13	1	0.3125	-1.67807
2093874	2093889	2095214	2095365	+	rimO	t2037	ribosomal protein S12 methylthiotransferase	3219	2946	3058	108045	103288	178261	88	97	1282	2803	2236	42669	150204	73696	43	67	0.502843	1	0.690722	-0.533824
2096216	2096216	2095305	2095305	-	yliD	t2038	ABC transporter permease	445	372	243	14940	13047	14175	14	15	679	385	570	22619	20683	18793	16	22	0.00119321	1	1.46667	0.552541
2097139	2097139	2096219	2096217	-	yliC	t2039	ABC transporter permease	694	631	348	23314	22128	20327	23	23	1042	596	813	34694	31968	26820	24	33	0.000866283	1	1.43478	0.520832
2098738	2098738	2097200	2097185	-	yliB	t2040	ABC transporter periplasmic binding protein	3179	3057	1955	106688	107178	113932	68	70	5634	2997	5656	187444	160624	186388	84	115	0.0111832	0.125908	1.64286	0.716207
2100642	2100642	2098771	2098739	-	-	t2041	glutathione transporter ATP-binding protein	1817	1913	1147	61005	67053	66879	33	34	3847	1905	2443	128002	102083	80529	40	55	0.00547282	0.0667655	1.61765	0.693897
2101646	2101594	2100653	2100643	-	ybiK	t2042	L-asparaginase	1943	1967	1105	65231	68969	64432	68	70	3983	2032	2232	132527	108926	73574	80	111	0.00601429	0.0725884	1.58571	0.665133
2101793	2101798	2103033		+	moeA	t2043	molybdopterin molybdenumtransferase	3246	3083	2382	108933	108080	138810	90	95	2893	2038	3210	96268	109232	105778	60	83	0.89004	1	0.873684	-0.194816
	2103033	2103782	2103793	+	moeB	t2044	molybdopterin biosynthesis protein MoeB	1462	1557	1085	49087	54597	63239	69	74	1347	1035	1519	44821	55473	50075	47	66	0.513501	1	0.891892	-0.165059
	2104060	2104959		+	ybiY	t2045	pyruvate formate-lyase 3 activating protein	30	48	27	1014	1689	1613	1	1	7	9	18	256	521	609	0	0	2.10953e-21	1	0	#NUM!
	2104965	2107397		+	ybiW	t2046	formate acetyltransferase 3	316	204	72	10609	7184	4237	3	3	109	53	147	3642	2882	4850	1	1	0.00300795	1	0.333333	-1.58496
2108299	2108284	2107475	2107392	-	-	t2047	hypothetical protein	1378	1281	1055	46258	44902	61515	58	62	3155	1878	2556	104971	100683	84233	85	119	2.74641e-05	0.000509437	1.91935	0.940621
2108546	2108546	2109811	2109811	+	-	t2048	hypothetical protein	190	125	208	6381	4413	12140	5	6	770	281	852	25624	15069	28099	13	18	2.3806e-14	1	3	1.58496
2111528	2111528	2109933	2109862	-	ybiT	t2049	ABC transporter ATP-binding protein	2051	2107	2014	68856	73884	117395	49	54	2069	2554	2344	68859	136900	77267	39	59	0.324571	1	1.09259	0.127756
2111728	2111748	2112668	2112737	+	ybiS	t2050	hypothetical protein	2653	1859	1595	89055	65185	92979	84	89	1853	2434	1722	61671	130466	56761	59	90	0.438107	1	1.01124	0.0161197
	2113824	2112712	2112579	-	ybiR	t2051	hypothetical protein	503	478	315	16909	16775	18397	14	15	603	398	546	20086	21370	17998	12	17	0.0377492	1	1.13333	0.180572
2114324	2114294	2113821		-	-	t2052	manganese transport regulator MntR	699	553	365	23458	19400	21292	43	45	705	438	679	23474	23484	22393	35	48	0.0994301	1	1.06667	0.0931094
[truncated: 2,463 more rows]
