# Supplementary material for: Comparison of Salmonella enterica Serovars Typhi and Typhimurium Reveals Typhoidal Serovar-Specific Responses to Bile
Source: Infect Immun. 2018 Feb 20;86(3):e00490-17. doi: 10.1128/IAI.00490-17 (PMC5820949; doi:10.1128/IAI.00490-17)
Supplement: Supplemental material [file IAI.00490-17_zii999092312sd3.xlsx]

## Sheet: NC_004631_transcripts_129-0238
Data S3. Rockhopper output for S. Typhi 129-0238
Transcription Start	Translation Start	Translation Stop	Transcription Stop	Strand	Name	Synonym	Product	Raw Counts H58 LB Replicate 1	Raw Counts H58 LB Replicate 2	Raw Counts H58 LB Replicate 3	Normalized Counts H58 LB Replicate 1	Normalized Counts H58 LB Replicate 2	Normalized Counts H58 LB Replicate 3	RPKM H58 LB	Expression H58 LB	Raw Counts H58 Bile Replicate 1	Raw Counts H58 Bile Replicate 2	Raw Counts H58 Bile Replicate 3	Normalized Counts H58 Bile Replicate 1	Normalized Counts H58 Bile Replicate 2	Normalized Counts H58 Bile Replicate 3	RPKM H58 Bile	Expression H58 Bile	pValue H58 LB vs H58 Bile	qValue H58 LB vs H58 Bile	FC	Log2 FC
71	190	255	284	+	thrL	t0001	thr operon leader peptide	134	94	101	4383	4974	10278	87	99	86	83	98	3982	3854	6017	68	69	5.61764e-05	0.000326818	0.69697	-0.520832
337	337	2799	2799	+	thrA	t0002	bifunctional aspartokinase I/homoserine dehydrogenase I	1536	945	580	50220	49920	58594	21	21	1135	1266	976	52523	58728	59853	23	23	0.337195	1	1.09524	0.131245
2800	2801	3730	3733	+	thrB	t0003	homoserine kinase	1428	986	488	46678	52083	49305	54	53	999	981	782	46201	45518	47972	49	50	0.0406646	0.128785	0.943396	-0.0840643
3734	3734	5020	5020	+	thrC	t0004	threonine synthase	2164	1384	728	70750	73120	73596	58	56	1539	1615	1293	71198	74924	79275	57	58	0.74443	1	1.03571	0.0506261
5887	5887	5114	4948	-	yaaA	t0005	hypothetical protein	2728	1405	809	89169	74190	81782	111	105	1445	1646	1237	66871	76340	75828	93	94	0.204883	0.538608	0.895238	-0.159657
7470	7396	5966	5912	-	yaaJ	t0006	amino-acid transport protein	865	495	339	28288	26148	34300	20	20	400	456	323	18511	21154	19808	13	13	1.71061e-07	1	0.65	-0.621488
7526	7665	8618	8675	+	talB	t0007	transaldolase B	38401	22544	13006	1255163	1190263	1313864	1354	1313	17881	20523	16033	826979	951795	982676	957	964	0.821764	1	0.734196	-0.445762
8712	8729	9319	9473	+	mogA	t0008	molybdenum cofactor biosynthesis protein MogA	1664	1028	561	54405	54283	56678	96	93	883	946	707	40844	43894	43366	71	72	0.000525684	0.00257001	0.774194	-0.369234
	9942	9376	9376	-	yaaH	t0009	hypothetical protein	904	578	318	29564	30537	32154	55	54	94	67	29	4379	3149	1800	5	5	0	0	0.0925926	-3.43296
	10805	10092		-	-	t0010	hypothetical protein	51	36	17	1692	1938	1761	2	2	44	27	17	2048	1273	1083	2	2	0.000260263	1	1	0
	11245	10841		-	yaaI	t0011	hypothetical protein	25	19	12	831	1013	1252	2	2	26	18	11	1220	850	727	2	2	0.0155664	1	1	0
11489	11594	13510	13510	+	dnaK	t0012	molecular chaperone DnaK	92710	51527	29532	3030287	2720380	2983323	1584	1518	93005	76372	84211	4301202	3541865	5161205	2221	2261	0.33715	0.832225	1.48946	0.574789
13511	13596	14735	14767	+	dnaJ	t0013	molecular chaperone DnaJ	9543	6260	2859	311949	330508	288894	286	272	9412	6161	6088	435321	285730	373158	318	319	0.774094	1	1.17279	0.22995
	15020	15967	15967	+	-	t0014	regulatory protein	353	211	100	11558	11177	10129	12	11	189	133	107	8749	6205	6590	7	7	9.08181e-08	1	0.636364	-0.652077
	16094	16438		+	-	t0015	hypothetical protein	6	10	1	215	575	102	0	0	12	7	7	577	358	438	1	1	0.117776	1	#DIV/0!	#DIV/0!
	17032	16499		-	-	t0016	hypothetical protein	25	12	4	825	655	417	1	1	11	15	13	526	715	844	1	1	0.522549	1	1	0
	17492	17049		-	-	t0017	hypothetical protein	30	15	5	989	817	506	2	1	31	27	10	1450	1296	634	2	2	0.0663973	1	2	1
17873	17873	19972	19972	+	-	t0018	chitinase	573	352	178	18734	18594	18030	9	8	667	554	434	30866	25726	26657	13	13	0.133514	1	1.625	0.70044
	23341	24045		+	-	t0021	hypothetical protein	14	13	7	483	689	755	0	0	17	14	15	812	687	941	1	1	0.715028	1	#DIV/0!	#DIV/0!
24473	24473	25015	25015	+	bcfA	t0022	fimbrial subunit	212	87	53	6950	4618	5444	11	10	255	267	208	11801	12410	12763	22	22	2.39239e-05	1	2.2	1.1375
	25116	25802		+	bcfB	t0023	fimbrial chaperone	30	15	10	987	815	1061	1	1	50	40	14	2319	1890	900	2	2	0.00328262	1	2	1
	28429	29436		+	bcfD	t0025	fimbrial subunit	75	54	12	2467	2855	1281	2	2	65	45	39	3021	2098	2432	2	2	0.326014	1	1	0
	29437	29982		+	bcfE	t0026	fimbrial subunit	41	27	21	1358	1472	2132	2	3	39	24	20	1839	1143	1271	2	2	0.00116732	1	0.666667	-0.584963
	29998	30516		+	bcfF	t0027	fimbrial subunit	42	24	6	1396	1305	650	2	2	41	25	22	1940	1176	1353	2	2	0.81552	1	1	0
	30509	31213		+	bcfG	t0028	fimbrial chaperone	57	35	17	1882	1860	1781	2	2	33	52	31	1564	2455	1918	2	2	0.113814	1	1	0
31278	31278	32123		+	-	t0029	hypothetical protein	269	156	104	8804	8265	10594	10	10	148	172	131	6867	8014	8067	8	9	0.00187567	1	0.9	-0.152003
32162	32162	32449	32477	+	-	t0030	hypothetical protein	136	103	28	4464	5452	2879	16	14	129	86	71	5969	4001	4411	16	16	0.316052	1	1.14286	0.192645
	32998	32549		-	-	t0031	hypothetical protein	11	5	0	360	290	76	0	0	10	7	16	482	339	1035	1	1	8.244e-07	1	#DIV/0!	#DIV/0!
	33368	34363		+	-	t0032	LysR family transcriptional regulator	39	18	7	1281	985	710	1	0	16	20	10	776	932	648	0	0	0.000487936	1	#DIV/0!	#DIV/0!
	34816	34511		-	-	t0033	transcriptional regulator	13	6	1	450	366	201	1	1	6	2	4	279	102	275	0	0	0.000209382	1	0	#NUM!
	35339	37057		+	-	t0034	sulfatase	79	52	25	2597	2782	2580	1	1	81	48	32	3771	2253	1981	1	1	0.0643267	1	1	0
	38674	37103		-	-	t0035	secreted 5'-nucleotidase	326	184	111	10681	9715	11234	6	6	261	280	188	12100	13000	11540	7	7	0.993078	1	1.16667	0.222392
	39534	38773		-	-	t0036	hypothetical protein	8	1	2	292	98	269	0	0	4	2	4	214	121	245	0	0	0.105493	1	#DIV/0!	#DIV/0!
40128	40128	41621	41650	+	-	t0037	secreted sulfatase	653	352	183	21350	18614	18561	13	13	606	701	518	28034	32528	31807	20	20	0.071773	1	1.53846	0.621488
	41720	42910		+	-	t0038	sulfatase regulatory protein	149	63	41	4887	3368	4182	3	3	104	109	81	4822	5094	4984	4	4	0.523113	1	1.33333	0.415037
	43198	44181		+	-	t0039	hypothetical protein	21	12	5	689	659	525	0	0	12	17	5	584	827	322	0	0	0.0792212	1	#DIV/0!	#DIV/0!
44308	44308	46023	46165	+	-	t0040	sulfatase	1029	685	256	33662	36167	25911	20	18	914	678	537	42280	31446	32936	20	20	0.290227	1	1.11111	0.152003
46180	46186	47352	47413	+	nhaA	t0041	pH-dependent sodium/proton antiporter	3068	2024	1033	100293	106904	104386	91	88	2775	2275	2060	128353	105519	126260	102	102	0.461616	1	1.15909	0.212994
47414	47414	48313	48315	+	nhaR	t0042	transcriptional activator NhaR	1483	924	575	48478	48794	58129	57	57	1306	1266	1052	60436	58741	64531	67	68	0.777163	1	1.19298	0.254573
50420	50407	48368	48368	-	-	t0043	glycosyl hydrolase	1563	1052	475	51093	55574	48065	26	25	1083	1420	826	50085	65854	50675	27	27	0.307207	1	1.08	0.111031
	51820	50447		-	-	t0044	transport protein	205	132	62	6702	7016	6318	5	4	161	165	101	7467	7677	6199	5	5	0.170819	1	1.25	0.321928
52657	52540	52277	52241	-	rpsT	t0045	30S ribosomal protein S20	19194	9978	6276	627379	526805	634007	2347	2257	5690	3441	2612	263177	159608	160091	746	735	1.46842e-23	4.3782e-22	0.325654	-1.61859
	52646	52861		+	-	t0046	hypothetical protein	38	24	12	1257	1291	1266	6	5	33	38	30	1535	1771	1850	7	7	0.780715	1	1.4	0.485427
52862	52869	53807	53807	+	ribF	t0047	bifunctional riboflavin kinase/FMN adenylyltransferase	4930	2971	1508	161159	156906	152357	175	166	2722	2278	1620	125911	105666	99292	118	117	0.000694628	0.00333127	0.704819	-0.504675
53808	53852	56686		+	ileS	t0048	isoleucyl-tRNA synthetase	24285	14803	9459	793780	781560	955553	299	297	11099	12491	9052	513308	579294	554820	193	193	0.0312963	0.101166	0.649832	-0.621862
	56686	57186	57340	+	lspA	t0049	lipoprotein signal peptidase	2716	1746	1079	88797	92186	109014	193	192	1254	1350	972	58026	62624	59606	119	119	1.10541e-06	8.59299e-06	0.619792	-0.690145
57341	57341	57790	57790	+	fkpB	t0050	FkbB-type 16 kD peptidyl-prolyl cis-trans isomerase	2048	1281	799	66950	67667	80793	160	159	844	1016	742	39073	47146	45478	97	97	5.83594e-08	5.31094e-07	0.610063	-0.71297
57791	57793	58743	58823	+	ispH	t0051	4-hydroxy-3-methylbut-2-enyl diphosphate reductase	2950	1914	989	96438	101062	99994	107	104	1430	1497	1059	66172	69430	64926	70	70	0.000209765	0.00111318	0.673077	-0.571157
58924	58943	60145	60145	+	-	t0052	hypothetical protein	1618	872	518	52905	46056	52419	43	41	915	1027	758	42316	47673	46468	37	37	0.0181571	1	0.902439	-0.148099
60146	60161	61081	61195	+	yaaF	t0053	ribonucleoside hydrolase RihC	2031	1184	904	66400	62525	91408	78	79	1155	1639	1249	53452	76031	76549	73	74	0.20023	0.528506	0.936709	-0.0943274
61789	61789	61103	61103	-	citB	t0054	transcriptional regulator CitB	297	131	68	9730	6935	6915	12	11	210	174	119	9716	8113	7349	12	12	0.291053	1	1.09091	0.125531
63410	63410	61791		-	citA	t0055	sensor kinase CitA	342	227	81	11206	11989	8282	7	6	408	268	213	18875	12444	13114	9	9	0.142656	1	1.5	0.584963
64853	64846	63545	63545	-	oadB	t0056	oxaloacetate decarboxylase subunit beta	389	175	95	12730	9243	9630	8	8	338	297	271	15663	13785	16662	11	11	0.092389	1	1.375	0.459432
66649	66634	64859	64854	-	oadA	t0057	oxaloacetate decarboxylase	1508	619	316	49315	32707	31981	24	21	1461	1315	1041	67572	61026	63811	36	36	0.0553094	1	1.71429	0.777608
66889	66889	66650	66650	-	oadG	t0058	oxaloacetate decarboxylase subunit gamma	113	40	20	3698	2143	2109	12	11	122	74	63	5642	3437	3881	18	18	0.160224	1	1.63636	0.710493
	68388	67048		-	citC	t0059	citrate-sodium symporter	53	12	22	1734	660	2290	1	1	28	20	13	1329	933	797	0	0	9.47545e-08	1	0	#NUM!
	68633	69676		+	citC	t0060	[citrate (pro-3S)-lyase] ligase	44	34	20	1452	1815	2042	1	1	28	29	28	1310	1378	1752	1	1	0.000568403	1	1	0
	69706	69999		+	citD	t0061	citrate lyase subunit gamma	18	16	12	620	887	1253	2	3	12	15	17	557	699	1050	2	2	0.00404436	1	0.666667	-0.584963
	69996	70865		+	citE	t0062	citrate lyase subunit beta	118	69	44	3871	3658	4474	4	4	80	88	59	3723	4085	3625	4	4	0.0515613	1	1	0
	70876	72396		+	citF	t0063	citrate lyase subunit alpha	177	95	79	5803	5015	8004	4	4	146	154	113	6760	7145	6985	4	4	0.268314	1	1	0
	72396	72947		+	citX	t0064	citx protein	84	45	24	2756	2426	2481	4	4	40	61	42	1851	2841	2614	4	4	0.0218662	1	1	0
	72925	73833		+	citG	t0065	CitG protein	57	19	19	1866	1007	1934	1	1	41	51	36	1904	2393	2229	2	2	0.835323	1	2	1
73999	74013	74834	74838	+	dapB	t0066	dihydrodipicolinate reductase	1784	1045	451	58313	55193	45565	69	64	1132	894	769	52360	41501	47172	57	57	0.0149046	0.0519198	0.890625	-0.16711
75687	75687	76835	76850	+	carA	t0067	carbamoyl phosphate synthase small subunit	962	671	323	31458	35463	32634	29	28	678	351	246	31398	16293	15111	18	18	7.2114e-09	1	0.642857	-0.63743
76851	76851	80078	80085	+	carB	t0068	carbamoyl phosphate synthase large subunit	1881	1522	728	61498	80372	73549	22	22	1208	961	563	55901	44575	34541	14	13	2.25521e-07	1	0.590909	-0.758992
80352	80352	80747	80747	+	caiF	t0069	DNA-binding transcriptional activator CaiF	90	45	33	2944	2384	3373	7	7	90	106	85	4188	4917	5254	11	12	0.183575	1	1.71429	0.777608
	81421	80825		-	caiE	t0070	carnitine operon protein CaiE	59	22	20	1939	1194	2027	2	2	35	31	29	1636	1475	1807	2	2	0.015528	1	1	0
	82318	81533	81533	-	caiD	t0071	carnitinyl-CoA dehydratase	156	81	59	5127	4296	6032	6	6	79	168	94	3659	7833	5777	7	7	0.291319	1	1.16667	0.222392
	83925	82372		-	caiC	t0072	crotonobetaine/carnitine-CoA ligase	180	103	61	5902	5458	6207	3	3	108	131	112	5039	6086	6903	3	3	0.1133	1	1	0
	85205	83988		-	caiB	t0073	crotonobetainyl-CoA:carnitine CoA-transferase	213	126	62	6980	6690	6288	5	5	131	132	85	6090	6135	5249	4	4	0.00898019	1	0.8	-0.321928
	86459	85317		-	caiA	t0074	crotonobetainyl-CoA dehydrogenase	162	89	57	5327	4743	5858	4	4	112	101	81	5217	4717	4969	4	4	0.0343989	1	1	0
	88011	86494		-	caiT	t0075	L-carnitine/gamma-butyrobetaine antiporter	13	8	4	433	453	411	0	0	16	7	5	757	360	308	0	0	0.461861	1	#DIV/0!	#DIV/0!
	88492	89262		+	fixA	t0076	electron transfer flavoprotein FixA	25	18	6	826	965	639	1	1	20	22	12	967	1061	780	1	1	0.960806	1	1	0
	89278	90219		+	fixB	t0077	electron transfer flavoprotein FixB	25	23	16	824	1228	1650	1	1	19	32	20	878	1513	1269	1	1	0.0502724	1	1	0
	90269	91555		+	fixC	t0078	oxidoreductase FixC	101	44	24	3308	2352	2494	2	2	69	87	53	3227	4048	3289	2	2	0.997608	1	1	0
	91552	91839		+	fixX	t0079	ferredoxin like protein FixX	15	7	4	503	390	422	1	1	13	16	4	628	771	249	1	1	0.996385	1	1	0
	91987	93327		+	yaaU	t0080	metabolite transport protein	100	85	35	3274	4525	3624	2	2	68	51	35	3180	2376	2164	1	1	1.30997e-06	1	0.5	-1
93395	93416	93646	93693	+	-	t0081	lipoprotein	371	324	99	12148	17118	10008	60	56	393	500	323	18193	23189	19849	88	88	0.167847	0.453868	1.57143	0.652077
93931	93931	94353	94427	+	-	t0082	hypothetical protein	143	93	29	4702	4939	3003	11	9	143	109	74	6630	5066	4576	12	12	0.818883	1	1.33333	0.415037
95096	94867	94577	94524	-	-	t0083	hypothetical protein	466	285	205	15258	15072	20773	57	58	672	667	513	31102	30978	31470	106	107	0.00227871	0.00974254	1.84483	0.883486
	95077	95271		+	-	t0084	hypothetical protein	1	0	0	41	0	0	0	0	0	0	0	2	31	3	0	0	0.239341	1	#DIV/0!	#DIV/0!
	95765	95989		+	-	t0085	hypothetical protein	10	10	1	333	530	183	1	1	9	8	8	436	384	508	1	1	0.657746	1	1	0
	96041	97345		+	-	t0086	sulfatase	183	114	53	5997	6045	5360	4	4	130	92	78	6035	4289	4800	3	3	0.00939353	1	0.75	-0.415037
	97342	97653		+	-	t0087	hypothetical protein	14	8	5	462	424	517	1	1	12	5	7	568	247	434	1	1	0.053799	1	1	0
98053	98060	98590		+	yabF	t0088	glutathione-regulated potassium-efflux system ancillary protein KefF	292	172	107	9550	9117	10855	18	18	279	269	241	12925	12515	14804	24	25	0.175791	1	1.38889	0.473931
	98583	100445	100445	+	kefC	t0089	glutathione-regulated potassium-efflux system protein KefC	922	601	286	30148	31736	28919	16	16	1153	979	743	53332	45406	45537	25	25	0.137652	1	1.5625	0.643856
100524	100644	101123	101123	+	folA	t0090	dihydrofolate reductase	1322	680	407	43215	35904	41159	87	83	510	366	246	23615	17002	15125	39	38	3.65862e-20	8.63587e-19	0.457831	-1.12711
102067	102067	101219	101056	-	apaH	t0091	diadenosine tetraphosphatase	2631	1817	868	85997	95932	87779	109	105	2096	2293	1709	96968	106376	104793	120	120	0.533713	1	1.14286	0.192645
102455	102455	102078	102068	-	apaG	t0092	ApaG protein	2055	1495	622	67195	78960	62856	193	184	1777	1753	1305	82196	81315	80026	214	214	0.620176	1	1.16304	0.217905
	103279	102458	102456	-	ksgA	t0093	dimethyladenosine transferase	5677	4263	1795	185565	225068	181360	249	240	3726	3699	2688	172338	171553	164784	206	206	0.117019	0.328784	0.858333	-0.22039
	104265	103276		-	pdxA	t0094	4-hydroxythreonine-4-phosphate dehydrogenase	4118	3011	1264	134601	158989	127785	148	141	2420	2327	1789	111945	107918	109682	110	110	0.00833929	0.0305774	0.780142	-0.358192
105551	105551	104265		-	surA	t0095	peptidyl-prolyl cis-trans isomerase SurA	11516	7669	4052	376417	404922	409337	315	308	6505	6669	4821	300873	309294	295491	234	234	0.0424965	0.133839	0.75974	-0.396422
108078	107959	105605	105552	-	imp	t0096	organic solvent tolerance protein	16350	10419	5528	534431	550097	558463	239	232	11046	9961	7824	510858	461984	479580	205	205	0.14975	0.41007	0.883621	-0.178501
108213	108213	109025	109177	+	djlA	t0097	Dna-J like membrane chaperone protein	1365	900	362	44642	47547	36613	56	52	722	594	407	33431	27582	24949	35	35	1.12909e-06	8.74706e-06	0.673077	-0.571157
109779	109779	109120	109114	-	rluA	t0098	23S rRNA/tRNA pseudouridine synthase A	1462	935	433	47804	49386	43762	75	71	601	758	410	27815	35162	25177	44	44	7.24719e-08	6.50382e-07	0.619718	-0.690316
112796	112697	109791	109780	-	hepA	t0099	ATP-dependent helicase HepA	7585	4985	2809	247938	263210	283757	92	91	3429	3863	2302	158625	179151	141130	55	54	6.63782e-05	0.000383218	0.593407	-0.752907
115222	115222	112871	112871	-	polB	t0100	DNA polymerase II	878	650	312	28715	34364	31551	13	13	743	809	560	34397	37562	34370	15	15	0.321744	1	1.15385	0.206451
	116002	115562		-	-	t0101	IS element transposase	16	6	4	530	355	481	1	1	5	17	6	241	796	383	1	1	0.268879	1	1	0
116000	116022	117230	117313	+	-	t0102	IS element transposase	2051	1371	485	67060	72382	49022	56	51	1519	1796	1399	70288	83335	85743	65	65	0.312133	0.779708	1.27451	0.349942
	118222	118641		+	-	t0104	hypothetical protein	6	6	2	196	363	282	0	0	6	6	3	303	296	230	0	0	0.31791	1	#DIV/0!	#DIV/0!
	119342	118647		-	araD	t0105	L-ribulose-5-phosphate 4-epimerase	23	26	5	765	1398	544	1	1	23	23	23	1072	1080	1427	1	1	0.456072	1	1	0
	120985	119483		-	araA	t0106	L-arabinose isomerase	92	67	35	3036	3560	3552	2	2	92	99	69	4292	4603	4261	2	2	0.856562	1	1	0
	122705	120996		-	araB	t0107	ribulokinase	36	28	12	1177	1498	1292	0	0	56	46	42	2621	2151	2632	1	1	0.00496351	1	#DIV/0!	#DIV/0!
122903	123046	123891	124002	+	araC	t0108	DNA-binding transcriptional regulator AraC	922	590	388	30163	31165	39215	39	39	691	817	729	31983	37917	44706	44	45	0.347586	0.854261	1.15385	0.206451
124005	124010	124777	124777	+	yabI	t0109	DedA family integral membrane protein	398	241	171	13029	12750	17359	18	18	181	185	131	8403	8613	8033	10	10	4.21783e-11	1	0.555556	-0.847997
	125523	124816	124754	-	thiQ	t0110	thiamine transporter ATP-binding subunit	411	244	160	13450	12931	16184	20	20	205	209	161	9496	9738	9913	13	13	3.41328e-06	1	0.65	-0.621488
	127117	125507		-	thiP	t0111	thiamine transporter membrane protein	394	226	165	12901	11978	16728	8	8	200	213	169	9279	9916	10367	6	6	1.62367e-05	1	0.75	-0.415037
128129	128076	127093		-	tbpA	t0112	thiamine transporter substrate binding subunit	1288	732	378	42118	38674	38194	42	40	874	658	527	40439	30521	32311	35	34	0.00454183	1	0.85	-0.234465
129912	129912	128254	128218	-	yabN	t0113	transcriptional regulator SgrR	590	364	233	19316	19220	23556	12	12	479	568	412	22165	26351	25279	14	14	0.716421	1	1.16667	0.222392
131067	131067	130462	130441	-	leuD	t0114	isopropylmalate isomerase small subunit	343	215	135	11223	11355	13654	19	19	264	313	279	12219	14561	17152	23	24	0.870169	1	1.26316	0.337035
132479	132478	131078	131068	-	leuC	t0115	isopropylmalate isomerase large subunit	907	551	364	29669	29097	36775	22	22	599	818	655	27720	37967	40160	24	25	0.275081	1	1.13636	0.184425
	133572	132481	132481	-	leuB	t0116	3-isopropylmalate dehydrogenase	706	474	260	23091	25037	26267	23	22	539	630	484	24930	29230	29705	25	25	0.477028	1	1.13636	0.184425
135143	135143	133572		-	leuA	t0117	2-isopropylmalate synthase	496	351	154	16215	18582	15570	11	10	390	538	372	18047	24961	22818	13	13	0.745026	1	1.3	0.378512
135317	135317	135231		-	leuL	t0118	leu operon leader peptide	25	19	5	818	1041	546	10	9	10	21	9	490	998	607	8	8	0.0284991	1	0.888889	-0.169925
	135975	136919		+	leuO	t0119	leucine transcriptional activator	39	25	19	1303	1360	1968	1	1	36	42	25	1665	1993	1540	1	1	0.239721	1	1	0
137241	137241	138965		+	ilvI	t0120	acetolactate synthase 3 catalytic subunit	774	452	255	25301	23884	25854	15	14	538	622	518	24921	28860	31765	16	16	0.530915	1	1.14286	0.192645
	138965	139459	139459	+	ilvH	t0121	acetolactate synthase 3 regulatory subunit	447	349	137	14630	18436	13852	32	31	502	335	297	23235	15540	18263	38	38	0.698544	1	1.22581	0.293731
139699	139743	140747	140747	+	fruR	t0122	DNA-binding transcriptional regulator FruR	2233	1265	976	72993	66832	98643	77	79	1206	1230	930	55791	57066	57036	56	56	0.00011437	0.000630566	0.708861	-0.496426
141196	141353	141811	141812	+	yabB	t0123	cell division protein MraZ	4373	2907	1123	142947	153504	113536	320	297	2799	2324	2059	129483	107808	126230	262	263	0.0877484	0.256399	0.885522	-0.1754
141813	141813	142754		+	mraW	t0124	S-adenosyl-methyltransferase MraW	5139	3593	1617	167986	189694	163441	192	184	3184	3119	2379	147290	144654	145819	154	154	0.0675763	0.202016	0.836957	-0.256775
	142751	143116	143131	+	ftsL	t0125	cell division protein FtsL	1339	895	451	43792	47270	45606	128	124	777	877	644	35957	40683	39517	105	105	0.00352796	0.0143783	0.846774	-0.239951
143132	143132	144898		+	ftsI	t0126	penicillin-binding protein 3	4022	2928	1202	131461	154607	121487	80	76	2458	2663	2065	113704	123531	126573	68	68	0.0981983	0.283823	0.894737	-0.160465
	144885	146372		+	murE	t0127	UDP-N-acetylmuramoylalanyl-D-glutamate--2,6-diaminopimelate ligase	6254	4059	1921	204426	214328	194094	143	137	3736	3653	2623	172798	169424	160807	112	112	0.0687187	0.20489	0.817518	-0.290677
	146369	147727		+	murF	t0128	UDP-N-acetylmuramoyl-tripeptide--D-alanyl-D-alanine ligase	4921	3311	1654	160874	174846	167101	127	123	2686	2888	2218	124254	133945	135969	96	96	0.0167643	0.0572969	0.780488	-0.357552
	147721	148803	148803	+	mraY	t0129	phospho-N-acetylmuramoyl-pentapeptide-transferase	2975	1977	1035	97252	104419	104564	96	94	1457	1555	1214	67393	72139	74425	65	65	0.00210906	0.00914982	0.691489	-0.532221
148804	148806	150122		+	murD	t0130	UDP-N-acetylmuramoyl-L-alanyl-D-glutamate synthetase	4324	2815	1507	141356	148667	152260	114	111	2237	2615	1921	103454	121279	117789	86	86	0.00653954	0.0248634	0.774775	-0.368151
	150122	151366		+	ftsW	t0131	cell division protein FtsW	2413	1670	840	78889	88204	84946	69	67	1214	1296	981	56173	60147	60148	47	47	9.46078e-05	0.000531927	0.701493	-0.5115
	151363	152430	152478	+	murG	t0132	undecaprenyldiphospho-muramoylpentapeptide beta-N- acetylglucosaminyltransferase	2915	1926	1034	95278	101720	104452	96	94	1586	1792	1445	73366	83137	88563	75	76	0.101433	0.291869	0.808511	-0.306661
152515	152549	154024		+	murC	t0133	UDP-N-acetylmuramate--L-alanine ligase	5836	3879	2112	190784	204814	213372	140	137	3183	3576	2707	147240	165880	165945	107	108	0.037079	0.118173	0.788321	-0.343145
	154017	154937	154938	+	ddl	t0134	D-alanine--D-alanine ligase	3034	1903	1106	99179	100518	111791	114	112	1971	2216	1782	91184	102793	109272	108	109	0.627379	1	0.973214	-0.0391706
154939	154939	155769		+	ftsQ	t0135	cell division protein FtsQ	2370	1772	571	77472	93603	57683	99	91	2469	1679	1333	114224	77901	81697	110	109	0.457863	1	1.1978	0.26039
	155766	157028	157041	+	ftsA	t0136	cell division protein FtsA	6566	4181	1799	214637	220737	181790	173	162	5049	4483	3604	233544	207908	220928	174	174	0.721755	1	1.07407	0.103093
157062	157089	158240	158299	+	ftsZ	t0137	cell division protein FtsZ	13611	8573	5436	444905	452644	549225	418	418	8231	10883	7838	380662	504736	480411	392	395	0.286073	0.723483	0.944976	-0.0816503
158304	158341	159258	159311	+	lpxC	t0138	UDP-3-O-[3-hydroxymyristoyl] N-acetylglucosamine deacetylase	22385	12640	9328	731682	667367	942323	843	850	11877	15975	11788	549287	740863	722526	724	730	0.532265	1	0.858824	-0.219566
159366	159539	160036	160097	+	yacA	t0139	SecA regulator SecM	1579	1042	594	51641	55014	60103	112	111	869	983	696	40195	45615	42703	85	86	0.000460888	0.00228778	0.774775	-0.368151
160098	160098	162803	162803	+	secA	t0140	preprotein translocase subunit SecA	15387	9965	5512	502954	526125	556835	199	195	8294	9672	6744	383612	448564	413347	153	153	0.0423764	0.133739	0.784615	-0.349942
162804	162959	163354	163621	+	mutT	t0141	nucleoside triphosphate pyrophosphohydrolase	1430	883	270	46745	46669	27349	114	101	1142	640	408	52852	29696	25053	92	90	0.00805054	0.0296626	0.891089	-0.166358
164377	164377	163388	163388	-	-	t0142	aldo/keto reductase	350	178	85	11447	9428	8594	10	9	219	203	159	10170	9458	9801	9	9	0.266703	1	1	0
164413	164463	165404	165404	+	-	t0143	LysR family transcriptional regulator	764	483	220	24999	25539	22245	27	25	504	506	407	23349	23466	24990	25	25	0.0824012	1	1	0
165592	165592	165401	165339	-	yacG	t0144	zinc-binding protein	282	169	125	9220	8974	12662	52	53	129	132	103	5969	6149	6335	31	32	5.4359e-09	5.74254e-08	0.603774	-0.72792
	166345	165602	165593	-	yacF	t0145	hypothetical protein	1424	817	527	46573	43170	53287	65	64	676	607	479	31307	28158	29367	39	39	5.39179e-08	4.94648e-07	0.609375	-0.714598
166988	166965	166345		-	coaE	t0146	dephospho-CoA kinase	761	426	272	24877	22510	27555	41	40	383	331	257	17729	15359	15760	26	26	1.90061e-07	1	0.65	-0.621488
167154	167191	168234	168242	+	guaC	t0147	guanosine 5'-monophosphate oxidoreductase	30118	16715	8964	984438	882515	905520	934	885	10043	12167	9623	464483	564288	589806	511	516	0.00263716	0.0110765	0.583051	-0.778306
	169467	168265		-	hofC	t0148	type IV pilin biogenesis protein	23	14	6	753	769	625	0	0	9	20	8	449	947	515	0	0	0.038913	1	#DIV/0!	#DIV/0!
	170842	169457		-	hofB	t0149	hypothetical protein	25	17	16	830	934	1654	0	0	8	16	16	372	783	1026	0	0	5.40283e-08	1	#DIV/0!	#DIV/0!
	171289	170852		-	ppdD	t0150	major pilin subunit	9	9	3	308	494	356	0	0	3	4	3	143	228	199	0	0	2.27775e-08	1	#DIV/0!	#DIV/0!
172416	172404	171511	171511	-	nadC	t0151	quinolinate phosphoribosyltransferase	1711	1065	637	55925	56274	64442	66	65	774	836	735	35834	38814	45066	44	44	5.09096e-06	3.59381e-05	0.676923	-0.562936
172474	172492	173055		+	ampD	t0152	N-acetyl-anhydromuranmyl-L-alanine amidase	1435	827	431	46912	43706	43558	83	79	939	1185	790	43465	54963	48463	86	86	0.272177	0.693076	1.08861	0.122484
	173052	173906	173912	+	ampE	t0153	regulatory protein AmpE	711	425	276	23265	22444	27895	28	28	474	548	451	21961	25438	27680	28	29	0.145157	1	1.03571	0.0506261
	174948	173998	173997	-	-	t0154	glycosyl hydrolase	371	199	121	12157	10532	12292	12	12	219	282	168	10154	13080	10330	11	11	0.0853927	1	0.916667	-0.125531
	176354	174948		-	-	t0155	symporter	112	67	28	3682	3583	2890	2	2	66	62	57	3065	2896	3541	2	2	0.0251722	1	1	0
177948	177888	176518	176518	-	aroP	t0156	aromatic amino acid transporter	439	295	219	14359	15580	22205	12	12	335	330	286	15522	15321	17538	11	11	0.0304295	1	0.916667	-0.125531
178408	178454	179218	179344	+	pdhR	t0157	transcriptional regulator PdhR	2441	1471	947	79797	77681	95733	110	110	1304	1534	1145	60333	71151	70204	87	87	0.0160135	0.0552309	0.790909	-0.338416
179363	179378	182041	182055	+	aceE	t0158	pyruvate dehydrogenase subunit E1	57204	40881	18838	1869758	2158330	1903054	767	742	33923	35797	21972	1568843	1660159	1346634	576	572	0.077482	0.229659	0.770889	-0.375404
182056	182056	183945	184113	+	aceF	t0159	dihydrolipoamide acetyltransferase	25028	17866	9396	818065	943273	949235	483	478	14389	16103	10008	665491	746837	613392	359	357	0.850638	1	0.746862	-0.421087
184144	184144	185571	185614	+	lpdA	t0160	dihydrolipoamide dehydrogenase	57270	32018	21524	1871897	1690427	2174381	1355	1339	38738	45455	36330	1791523	2108065	2226642	1415	1430	0.801691	1	1.06796	0.0948592
	185860	186144	186144	+	-	t0161	hypothetical protein	106	81	36	3467	4287	3712	13	13	53	61	42	2487	2836	2610	9	9	4.36617e-06	1	0.692308	-0.530515
186973	186973	186182	186182	-	-	t0162	hypothetical protein	529	297	163	17297	15725	16532	21	20	378	461	245	17518	21401	15027	22	22	0.268697	1	1.1	0.137504
188608	188608	186986	186986	-	yacH	t0163	hypothetical protein	903	620	257	29539	32749	25965	19	18	662	790	491	30653	36637	30115	20	20	0.324062	1	1.11111	0.152003
188896	188997	191594	191645	+	acnB	t0164	bifunctional aconitate hydratase 2/2-methylisocitrate dehydratase	49749	27777	21729	1626077	1466504	2195002	667	678	37634	44021	36229	1740490	2041566	2220448	761	770	0.998701	1	1.13569	0.183573
191781	191782	192144	192214	+	-	t0165	hypothetical protein	692	384	182	22641	20312	18389	60	56	459	464	359	21264	21528	22018	59	59	0.185539	0.494917	1.05357	0.0752881
	192379	193332		+	kdgT	t0166	2-keto-3-deoxygluconate permease	80	45	31	2639	2382	3194	2	2	67	85	66	3126	3948	4060	3	3	0.807179	1	1.5	0.584963
	193329	194600		+	ygbK	t0167	hypothetical protein	180	116	85	5913	6160	8681	5	5	155	210	118	7200	9760	7272	6	6	0.543488	1	1.2	0.263034
	194590	195573	195573	+	pdxA	t0168	4-hydroxythreonine-4-phosphate dehydrogenase	635	325	190	20784	17161	19289	20	19	431	494	373	19936	22936	22903	22	22	0.527741	1	1.15789	0.211504
195574	195583	196350	196377	+	-	t0169	transcriptional regulator	1286	716	405	42061	37804	41003	54	52	859	1054	749	39740	48888	45939	58	58	0.283835	0.718627	1.11538	0.157541
197185	197174	196380	196380	-	speD	t0170	S-adenosylmethionine decarboxylase	8002	4827	2429	261566	254868	245406	335	319	3420	3425	1578	158173	158845	96749	177	173	8.05063e-07	6.38975e-06	0.54232	-0.882784
198083	198055	197195	197195	-	speE	t0171	spermidine synthase	10127	5642	3124	331017	297886	315675	383	365	3900	4604	2334	180399	213526	143068	210	207	8.2013e-06	5.62304e-05	0.567123	-0.818266
198519	198509	198162	198162	-	yacC	t0172	hypothetical protein	528	361	145	17258	19062	14700	51	48	277	241	140	12814	11217	8580	31	31	4.15243e-07	1	0.645833	-0.630766
198701	198711	200321	200336	+	yacK	t0173	multicopper oxidase	3536	1860	1024	115583	98216	103466	69	65	3057	3496	2529	141391	162172	155006	94	94	0.0137568	0.0481436	1.44615	0.532221
202789	202789	200399	200399	-	gcd	t0174	glucose dehydrogenase	1856	1234	579	60676	65160	58562	26	25	3555	3023	2574	164435	140235	157814	64	64	5.57813e-11	7.56889e-10	2.56	1.35614
202942	202995	203531	203716	+	hpt	t0175	hypoxanthine-guanine phosphoribosyltransferase	2175	1106	837	71111	58425	84595	134	132	773	736	536	35783	34140	32874	63	63	1.42076e-15	2.72833e-14	0.477273	-1.06711
204271	204251	203589	203513	-	yadF	t0176	carbonic anhydrase	10496	7990	2586	343071	421837	261237	555	515	4916	4853	3888	227382	225075	238325	345	347	0.000878102	0.00413246	0.673786	-0.569637
	205283	206053	206053	+	yadH	t0177	ABC transporter integral membrane protein	565	354	232	18496	18696	23466	26	26	305	358	262	14112	16618	16078	20	20	0.000258475	1	0.769231	-0.378512
204335	204360	205286		+	yadG	t0178	ABC transporter ATP-binding protein	1845	1097	400	60328	57958	40432	63	57	1206	988	655	55804	45865	40145	51	50	0.0174842	0.0593548	0.877193	-0.189034
	206158	206598	206598	+	yadI	t0179	PTS system transporter subunit IIA	136	83	48	4458	4426	4863	10	10	46	128	65	2141	5943	4018	9	9	0.0146491	1	0.9	-0.152003
206660	206660	207889	207900	+	yadE	t0180	hypothetical protein	1157	725	395	37834	38303	39910	32	31	644	601	517	29814	27915	31697	24	24	0.000207642	1	0.774194	-0.369234
208326	208276	207896	207661	-	panD	t0181	aspartate alpha-decarboxylase	2788	1698	1200	91129	89693	121277	260	264	1080	1141	910	49953	52937	55780	137	138	1.16945e-11	1.6772e-10	0.522727	-0.93587
209283	209225	208371	208371	-	panC	t0182	pantoate--beta-alanine ligase	5095	3136	1856	166557	165590	187586	206	202	1984	2146	1555	91757	99526	95332	111	111	1.63911e-07	1.40425e-06	0.549505	-0.863796
210155	210145	209351	209313	-	panB	t0183	3-methyl-2-oxobutanoate hydroxymethyltransferase	3511	1955	1442	114778	103242	145760	151	152	1280	1942	1325	59230	90084	81258	95	96	0.000108771	0.000601893	0.631579	-0.662965
	211430	210255		-	staG	t0184	fimbrial-like adhesin protein	162	84	32	5327	4452	3269	4	3	108	79	64	5020	3697	3956	3	3	0.0651857	1	1	0
	212063	211467		-	staF	t0185	fimbrial protein	41	37	12	1366	1981	1222	2	2	22	34	28	1051	1610	1723	2	2	0.0185543	1	1	0
	212677	212063		-	staE	t0186	fimbrial protein	121	76	39	3956	4052	4019	6	6	78	82	66	3620	3834	4049	6	6	0.0544639	1	1	0
	213252	212686		-	staD	t0187	fimbrial protein	54	47	25	1767	2528	2573	3	4	57	40	25	2647	1865	1581	3	3	0.00252799	1	0.75	-0.415037
	215830	213239		-	staC	t0188	outer membrane usher protein	58	34	8	1901	1826	884	0	0	47	47	34	2187	2222	2097	0	0	0.623546	1	#DIV/0!	#DIV/0!
	216639	215905		-	staB	t0189	chaperone protein EcpD	3	1	0	128	77	0	0	0	3	2	2	164	100	130	0	0	0.00155173	1	#DIV/0!	#DIV/0!
	217402	216818		-	staA	t0190	fimbrial protein	17	3	4	557	195	459	0	0	3	1	2	184	88	179	0	0	1.14116e-14	1	#DIV/0!	#DIV/0!
	218276	217797	217797	-	folK	t0191	2-amino-4-hydroxy-6-hydroxymethyldihydropteridine pyrophosphokinase	1148	738	360	37544	39004	36424	81	78	471	588	340	21825	27300	20868	48	48	9.7486e-09	9.77448e-08	0.615385	-0.70044
219696	219691	218273		-	pcnB	t0192	poly(A) polymerase	7632	4386	2936	249471	231585	296624	184	182	3184	3113	2217	147283	144373	135907	100	100	1.56892e-06	1.18889e-05	0.549451	-0.863938
220783	220728	219832	219709	-	yadB	t0193	glutamyl-Q tRNA(Asp) synthetase	1374	960	458	44921	50701	46280	54	52	844	798	487	39036	37031	29850	39	39	9.56053e-05	0.000536242	0.75	-0.415037
221284	221252	220797	220797	-	dksA	t0194	RNA polymerase-binding transcription factor	15843	8609	5952	517864	454545	601336	1165	1150	10622	11736	9421	491254	544288	577452	1168	1179	0.773633	1	1.02522	0.0359299
222133	222133	221429	221303	-	sfsA	t0195	sugar fermentation stimulation protein A	1047	772	346	34223	40796	34963	53	52	1115	855	667	51598	39665	40933	62	62	0.557999	1	1.19231	0.253757
222680	222680	222150	222134	-	ligT	t0196	2'-5' RNA ligase	327	259	147	10709	13676	14935	24	24	193	210	139	8952	9771	8530	17	17	3.41415e-06	1	0.708333	-0.4975
222708	222708	225182	225214	+	hrpB	t0197	ATP-dependent RNA helicase HrpB	2735	1691	1025	89411	89297	103572	38	38	1774	1794	1309	82074	83210	80237	33	33	0.25145	1	0.868421	-0.203533
225281	225323	227845	227897	+	mrcB	t0198	penicillin-binding protein 1b	6016	3866	1960	196641	204133	198075	82	79	3431	3352	2270	158681	155474	139181	60	59	0.017699	0.0600389	0.746835	-0.421138
	230378	231175		+	fhuC	t0200	iron-hydroxamate transporter ATP-binding protein	227	220	31	7427	11657	3189	10	9	69	70	52	3227	3286	3243	4	4	2.57392e-17	1	0.444444	-1.16993
	231175	232065		+	fhuD	t0201	iron-hydroxamate transporter substrate-binding protein	223	190	35	7319	10074	3619	8	7	80	98	57	3744	4568	3550	4	4	8.56382e-09	1	0.571429	-0.807355
	232062	234119		+	fhuB	t0202	iron-hydroxamate transporter permease	250	180	57	8176	9552	5757	4	3	98	106	105	4547	4923	6486	2	2	8.62962e-06	1	0.666667	-0.584963
235503	235490	234210	233937	-	hemL	t0203	glutamate-1-semialdehyde aminotransferase	6571	3571	2574	214794	188566	260044	173	172	3080	3470	2463	142452	160963	150996	117	118	0.00296575	0.0123084	0.686047	-0.543622
235600	235660	237081	237081	+	yadQ	t0204	chloride channel protein	1006	685	340	32893	36198	34438	24	24	1042	737	567	48190	34185	34758	27	27	0.317185	1	1.125	0.169925
237082	237118	237507	237796	+	yadR	t0205	iron-sulfur cluster insertion protein ErpA	2794	1801	614	91334	95134	62058	233	212	1381	1227	869	63879	56912	53277	149	148	8.50836e-05	0.000481999	0.698113	-0.518467
238240	238231	237608	237477	-	yadS	t0206	hypothetical protein	278	153	157	9111	8090	15872	16	17	154	148	109	7130	6868	6719	11	11	1.00617e-08	1	0.647059	-0.628031
	239068	238268	238241	-	btuF	t0207	vitamin B12-transporter protein BtuF	1600	971	553	52326	51313	55886	68	66	717	863	534	33187	40037	32765	44	44	1.54973e-06	1.17644e-05	0.666667	-0.584963
239774	239759	239061		-	mtn	t0208	5'-methylthioadenosine/S-adenosylhomocysteine nucleosidase	4773	2580	1459	156034	136240	147402	220	209	2275	2920	1879	105240	135443	115212	169	169	0.0172083	0.0585495	0.808612	-0.30648
239822	239844	241361	241469	+	dgt	t0209	deoxyguanosinetriphosphate triphosphohydrolase	1474	882	407	48204	46594	41179	31	29	1532	1410	1166	70860	65427	71473	45	45	0.11002	0.312806	1.55172	0.633872
241481	241491	242918	242975	+	htrA	t0210	serine endoprotease	13335	8270	4772	435861	436628	482109	322	316	8817	10572	7596	407795	490330	465595	316	318	0.501028	1	1.00633	0.00910221
243071	243071	244228	244228	+	yaeG	t0211	carbohydrate diacid transcriptional activator CdaR	251	196	73	8218	10376	7456	7	7	182	313	242	8442	14535	14885	10	10	0.0863908	1	1.42857	0.514573
244717	244703	244317	244089	-	yaeH	t0212	hypothetical protein	11101	6914	3278	362851	365026	331216	962	912	11269	10640	10809	521157	493481	662493	1419	1444	0.00864066	0.0315548	1.58333	0.662965
247114	247113	246289	246090	-	dapD	t0214	2,3,4,5-tetrahydropyridine-2,6-carboxylate N-succinyltransferase	8145	5232	2744	266242	276266	277286	341	331	4981	5405	4180	230393	250697	256191	296	297	0.100957	0.291054	0.897281	-0.156368
249927	249815	247143	247116	-	glnD	t0215	PII uridylyl-transferase	2659	1722	903	86941	90956	91287	34	33	1524	1997	1456	70491	92620	89268	31	31	0.504351	1	0.939394	-0.0901978
250753	250722	249928	249928	-	map	t0216	methionine aminopeptidase	5777	3513	1724	188828	185498	174214	242	229	2709	2947	2118	125309	136679	129852	163	164	0.00286824	0.0119365	0.716157	-0.481652
250802	251172	251897	252051	+	rpsB	t0217	30S ribosomal protein S2	134645	72985	47069	4400942	3853279	4754767	6131	5972	48515	51555	34211	2243702	2390946	2096753	3100	3090	0.044422	0.139226	0.517415	-0.950607
252052	252155	253006	253006	+	tsf	t0218	elongation factor Ts	74799	40518	26610	2444865	2139198	2688073	2911	2845	29434	30946	20463	1361272	1435171	1254194	1590	1584	0.00517914	0.0203046	0.556766	-0.844856
253007	253151	253876	254022	+	pyrH	t0219	uridylate kinase	15277	9162	4887	499345	483749	493677	706	678	6603	5816	3852	305408	269762	236090	375	372	2.51666e-06	1.85757e-05	0.548673	-0.865983
254023	254023	254580	254580	+	frr	t0220	ribosome recycling factor	19161	10950	6873	626290	578137	694387	1158	1134	8305	7424	5741	384103	344329	351892	645	645	9.46013e-05	0.000531927	0.568783	-0.81405
254581	254722	255918	256013	+	dxr	t0221	1-deoxy-D-xylulose 5-phosphate reductoisomerase	2564	1731	1129	83816	91404	114136	79	80	1108	1180	914	51269	54744	56057	44	45	1.34914e-09	1.5558e-08	0.5625	-0.830075
256025	256231	256989	256989	+	-	t0222	undecaprenyl pyrophosphate synthase	3415	2384	989	111648	125883	99976	156	148	1917	1252	1083	88676	58089	66407	94	93	6.10298e-05	0.000353692	0.628378	-0.670295
256994	257002	257859	257870	+	cdsA	t0223	CDP-diglyceride synthase	1995	1426	746	65220	75298	75372	84	83	1013	799	653	46885	37094	40024	48	48	1.42318e-09	1.63288e-08	0.578313	-0.790077
257871	257871	259223	259254	+	yaeL	t0224	zinc metallopeptidase RseP	7001	4854	2181	228855	256300	220411	181	173	4174	2906	2416	193040	134805	148089	117	117	0.00226212	0.0096899	0.676301	-0.564264
259255	259255	261666	261666	+	yaeT	t0225	outer membrane protein assembly factor YaeT	33513	20625	11332	1095412	1088926	1144805	474	460	16471	17245	13221	761770	799789	810310	326	327	0.958603	1	0.71087	-0.492343
261667	261789	262274	262275	+	ompH	t0226	periplasmic chaperone	15713	9053	5476	513598	477977	553195	1087	1059	7530	7526	6759	348253	349033	414262	753	762	0.0150291	0.0523131	0.719547	-0.47484
262277	262278	263303	263407	+	lpxD	t0227	UDP-3-O-[3-hydroxymyristoyl] glucosamine N-acyltransferase	12339	8398	4151	403322	443416	419360	423	411	6627	5256	4070	306498	243757	249485	260	259	0.00025959	0.0013585	0.63017	-0.666186
263409	263409	263864	263864	+	fabZ	t0228	(3R)-hydroxymyristoyl-ACP dehydratase	8236	4809	2565	269206	253896	259204	598	571	4027	3165	2499	186277	146797	153170	356	355	0.000179262	0.000961439	0.621716	-0.685672
263865	263868	264656		+	lpxA	t0229	UDP-N-acetylglucosamine acyltransferase	12813	7532	4671	418812	397699	471944	554	544	5987	5462	4390	276890	253317	269059	336	337	0.000145025	0.000789966	0.619485	-0.690858
	264656	265804		+	lpxB	t0230	lipid-A-disaccharide synthase	4633	3198	1679	151462	168858	169670	144	142	2542	2076	1732	117568	96306	106159	92	92	8.71906e-05	0.000493318	0.647887	-0.626185
	265801	266397	266397	+	rnhB	t0231	ribonuclease HII	2005	1292	676	65537	68217	68307	116	112	1044	929	724	48285	43091	44386	75	75	5.0747e-06	3.58791e-05	0.669643	-0.578536
266398	266421	269903	269903	+	dnaE	t0232	DNA polymerase III subunit alpha	12988	8548	3576	424527	451324	361285	126	118	7201	6705	4604	333054	310981	282186	89	88	0.0324034	0.104373	0.745763	-0.423211
269904	269916	270875	270893	+	accA	t0233	acetyl-CoA carboxylase carboxyltransferase subunit alpha	5231	3023	1779	170984	159602	179713	182	177	2315	2067	1440	107089	95865	88277	101	101	7.08445e-07	5.69269e-06	0.570621	-0.809394
271065	271067	271525	271611	+	tnpA	t0234	insertion sequence element IS200 transposase	5105	3637	1005	166877	192037	101609	371	334	4530	2869	2129	209532	133072	130484	348	343	0.526867	1	1.02695	0.0383605
273603	273604	275745	275745	+	ldcC	t0236	lysine decarboxylase	4234	2959	1173	138407	156265	118541	68	64	4190	3814	2854	193811	176886	174973	85	84	0.394528	0.950053	1.3125	0.392317
275746	275801	276190	276252	+	-	t0237	hypothetical protein	936	594	289	30604	31400	29266	81	78	783	879	705	36246	40796	43245	101	102	0.883234	1	1.30769	0.387023
276253	276253	277545	277545	+	tilS	t0238	tRNA(Ile)-lysidine synthetase	1603	965	426	52394	50962	43055	40	37	1214	1201	882	56169	55716	54091	42	42	0.464547	1	1.13514	0.182864
	277883	277629	277519	-	rof	t0239	Rho-binding antiterminator	1559	855	593	50983	45183	59946	206	204	1162	1169	1191	53763	54218	73040	231	236	0.670705	1	1.15686	0.210218
278130	278076	277876		-	yaeP	t0240	hypothetical protein	1551	858	611	50697	45327	61780	262	261	1196	1208	1130	55339	56055	69292	295	299	0.615889	1	1.14559	0.196096
278274	278274	278819		+	yaeQ	t0241	hypothetical protein	750	482	288	24544	25477	29132	48	48	365	350	263	16907	16264	16139	30	30	1.58132e-08	1	0.625	-0.678072
	278816	279238	279238	+	yaeJ	t0242	peptidyl-tRNA hydrolase domain-containing protein	814	592	241	26627	31274	24351	68	64	465	392	274	21511	18200	16826	44	44	8.62724e-07	6.81161e-06	0.6875	-0.540568
279239	279270	279971	279971	+	cutF	t0243	copper homeostasis and adhesion lipoprotein	1165	820	411	38103	43307	41587	59	58	778	722	490	35997	33520	30075	47	47	0.000878115	0.00413246	0.810345	-0.303392
280539	280537	280079	280019	-	tnpA	t0244	insertion sequence element IS200 transposase	5275	3762	1015	172423	198643	102586	383	343	4446	2848	2090	205655	132095	128125	342	338	0.378233	0.918131	0.985423	-0.0211853
282474	282474	280756	280720	-	proS	t0245	prolyl-tRNA synthetase	13891	7969	5812	454045	420750	587147	281	283	5056	5912	4169	233867	274186	255567	147	148	9.71986e-08	8.55347e-07	0.522968	-0.935205
	283292	282585	282475	-	yaeB	t0246	hypothetical protein	978	672	433	31993	35480	43777	51	52	385	374	277	17816	17390	17010	24	24	4.25654e-19	9.74275e-18	0.461538	-1.11548
283762	283693	283289		-	rcsF	t0247	outer membrane lipoprotein	2842	1684	959	92914	88931	96880	236	229	1248	1102	853	57725	51107	52323	132	132	8.6753e-09	8.75645e-08	0.576419	-0.79481
284643	284627	283812	283812	-	metQ	t0248	DL-methionine transporter substrate-binding subunit	7676	4439	2619	250925	234379	264584	315	306	4624	5488	4557	213868	254539	279304	301	305	0.368478	0.898784	0.996732	-0.00472241
	285319	284666	284660	-	yaeE	t0249	DL-methionine transporter permease	932	542	323	30491	28642	32683	48	46	383	425	321	17754	19734	19680	28	29	2.54461e-09	1	0.630435	-0.665581
286384	286343	285312		-	metN	t0250	DL-methionine transporter ATP-binding subunit	2302	1306	727	75245	68973	73472	73	70	922	935	707	42666	43401	43350	41	41	1.22386e-08	1.22171e-07	0.585714	-0.771731
286528	286533	287099	287105	+	yaeD	t0251	D,D-heptose 1,7-bisphosphate phosphatase	512	310	215	16759	16392	21766	31	32	349	188	166	16154	8721	10208	20	20	4.98366e-07	1	0.625	-0.678072
287477			289010	+	-	t0252	16S ribosomal RNA	19190	7023	2463	627265	370780	248879	327	270	41483	15524	6912	1918506	719947	423677	698	665	2.00267e-08	1.9352e-07	2.46296	1.30039
289097			289172	+	-	t0253	Glu tRNA	792	396	210	25887	20926	21280	322	298	407	256	243	18847	11896	14938	200	200	1.25636e-06	9.68338e-06	0.671141	-0.575312
289366			292371	+	-	t0254	23S ribosomal RNA	120438	61852	12630	3936597	3265490	1275872	1136	940	408901	97689	48166	18910460	4530480	2952036	3094	2926	2.10604e-05	0.000134242	3.11277	1.6382
293014	293014	293469	293481	+	-	t0255	hypothetical protein	270	258	75	8848	13638	7636	23	22	674	344	288	31171	15972	17700	48	47	1.34391e-07	1.16011e-06	2.13636	1.09516
293573	293573	294874	294892	+	kgtP	t0256	alpha-ketoglutarate transporter	592	426	201	19356	22527	20371	16	15	738	657	689	34161	30470	42255	26	27	0.0191786	1	1.8	0.847997
295238	295194	294871	294811	-	yfiM	t0257	hypothetical protein	260	188	81	8530	9934	8192	28	27	145	154	110	6726	7156	6788	21	21	0.000298563	1	0.777778	-0.36257
296594	296594	295239	295239	-	pssA	t0258	phosphatidylserine synthase	8396	5548	2583	274454	292958	261025	213	203	5034	4643	3562	232825	215338	218315	163	163	0.0228415	0.0756708	0.802956	-0.316608
299384	299369	296709	296595	-	-	t0259	acyl-CoA synthetase	5394	3739	1917	176328	197413	193737	72	71	4505	4748	3854	208371	220209	236235	82	83	0.927148	1	1.16901	0.225292
300175	300103	299423	299411	-	-	t0260	hypothetical protein	1082	674	388	35397	35613	39199	55	53	412	478	301	19079	22199	18478	29	29	1.27917e-13	2.18763e-12	0.54717	-0.869939
300633	300595	300176	300176	-	yfiG	t0261	thioredoxin	2316	1407	700	75703	74302	70712	184	175	1390	1197	959	64320	55546	58809	141	141	0.00481121	0.0190598	0.805714	-0.31166
300692	300799	301836	302079	+	yfiF	t0262	methyltransferase	6149	3671	2046	200988	193862	206765	199	193	4306	3945	3209	199183	182965	196689	185	185	0.339181	0.836327	0.958549	-0.0610756
302652	302641	301952	301854	-	ung	t0263	uracil-DNA glycosylase	1854	1070	666	60618	56517	67278	90	89	1293	1709	1241	59833	79266	76082	103	103	0.787898	1	1.1573	0.210767
302901	302960	303343	303377	+	yfiD	t0264	autonomous glycyl radical cofactor GrcA	1406	412	1239	45984	21765	125234	138	167	628	3610	2016	29046	167437	123597	272	277	0.0043132	0.0172986	1.65868	0.730038
	303992	303405		-	yfiK	t0265	neutral amino-acid efflux protein	54	35	28	1771	1855	2829	3	3	28	24	33	1302	1123	2029	2	2	3.19706e-07	1	0.666667	-0.584963
306352	306344	305010	305010	-	srmB	t0267	ATP-dependent RNA helicase SrmB	4528	2859	1565	148015	150971	158103	117	114	2242	1773	1214	103686	82245	74455	65	65	8.65296e-07	6.82004e-06	0.570175	-0.810522
306458	306474	307211	307239	+	yfiC	t0268	hypothetical protein	699	478	285	22854	25280	28870	34	34	399	449	332	18480	20828	20357	26	26	0.000113619	1	0.764706	-0.387023
	308818	307196		-	nadB	t0269	L-aspartate oxidase	331	177	125	10829	9395	12694	6	6	144	179	146	6670	8301	8987	4	4	1.49619e-05	1	0.666667	-0.584963
309042	309243	309818	309818	+	rpoE	t0270	RNA polymerase sigma factor RpoE	2721	2245	797	88965	118548	80594	174	166	2797	2008	1803	129389	93163	110507	192	192	0.450962	1	1.15663	0.209923
309819	309850	310500		+	rseA	t0271	anti-RNA polymerase sigma factor SigE	4228	3828	1403	138217	202103	141814	253	246	4577	3184	2935	211683	147664	179888	275	276	0.866993	1	1.12195	0.16601
	310500	311456		+	rseB	t0272	periplasmic negative regulator of sigmaE	2668	2323	827	87216	122688	83629	106	102	2055	1702	1494	95066	78963	91592	92	92	0.372001	0.905916	0.901961	-0.148863
	311453	311932	311932	+	rseC	t0273	SoxR reducing system protein RseC	556	454	201	18195	23989	20380	44	43	334	348	314	15459	16183	19280	34	35	0.000847034	1	0.813953	-0.296982
312121	312191	313990	313990	+	lepA	t0274	GTP-binding protein LepA	13137	7719	3800	429395	407556	383943	239	226	4678	4546	3168	216364	210832	194199	115	115	7.37543e-08	6.60582e-07	0.50885	-0.974689
313991	314007	314981	314989	+	lepB	t0275	signal peptidase I	9349	5606	2880	305582	295991	290980	319	305	3489	3432	2337	161393	159168	143274	159	158	2.40715e-07	2.0353e-06	0.518033	-0.948885
	315932	316837	316848	+	era	t0276	GTP-binding protein Era	6746	4240	2189	220514	223854	221202	254	244	3136	3228	2227	145064	149729	136521	159	158	0.000614953	0.00298711	0.647541	-0.626957
315231	315255	315935		+	rnc	t0277	ribonuclease III	4783	3240	1427	156364	171099	144190	242	230	2734	2039	1585	126473	94563	97185	156	155	0.000222447	0.00117497	0.673913	-0.569366
316849	316849	317577	317577	+	recO	t0278	DNA repair protein RecO	1877	1317	570	61383	69556	57614	90	86	981	851	575	45409	39504	35242	55	54	3.5735e-07	2.95531e-06	0.627907	-0.671377
317578	317589	318320		+	pdxJ	t0279	pyridoxine 5'-phosphate synthase	3338	1751	1013	109117	92477	102426	145	138	1725	1870	1303	79816	86738	79868	112	112	0.0960991	0.278466	0.811594	-0.30117
	318320	318700	318851	+	acpS	t0280	4'-phosphopantetheinyl transferase	950	533	298	31058	28149	30166	81	78	487	526	366	22555	24419	22448	60	60	0.000212901	0.0011285	0.769231	-0.378512
319072	319072	318812	318812	-	-	t0281	ferredoxin	165	90	33	5393	4775	3427	19	17	65	32	22	3033	1498	1404	7	7	4.23028e-23	1	0.411765	-1.28011
	320036	319125		-	-	t0282	transcriptional regulator	108	56	31	3532	2957	3163	3	3	48	47	33	2225	2220	2082	2	2	2.52206e-07	1	0.666667	-0.584963
	320152	321348		+	-	t0283	transmembrane transport protein	22	11	3	743	598	364	0	0	17	16	10	824	749	623	0	0	0.743771	1	#DIV/0!	#DIV/0!
321370	321370	322287	322287	+	-	t0284	2-dehydropantoate 2-reductase	265	116	79	8687	6174	8006	8	8	155	171	143	7208	7973	8803	8	8	0.183846	1	1	0
323221	323174	322326	322326	-	yfhH	t0285	DNA-binding transcriptional regulator	486	286	143	15917	15142	14494	18	17	307	355	276	14199	16506	16973	18	18	0.172065	1	1.05882	0.0824622
323290	323290	324183	324193	+	murQ	t0286	N-acetylmuramic acid-6-phosphate etherase	778	466	282	25455	24651	28577	29	29	428	437	378	19819	20292	23216	23	23	0.000533903	1	0.793103	-0.334419
324194	324194	325555	325556	+	-	t0287	PTS system transporter subunit IIBC	717	491	271	23466	25938	27465	18	18	439	411	401	20322	19085	24624	15	15	0.00156564	1	0.833333	-0.263034
325557	325559	326194	326218	+	yfhB	t0288	hypothetical protein	947	757	333	30953	39969	33689	55	54	1000	931	815	46273	43190	49994	72	73	0.903292	1	1.35185	0.434937
326219	326219	326770	326863	+	yfhC	t0289	tRNA-specific adenosine deaminase	512	386	188	16766	20404	19063	34	33	428	296	281	19811	13739	17231	30	30	0.0144899	1	0.909091	-0.137504
328368	328365	326938	326893	-	yfhD	t0290	transglycosylase	680	446	210	22244	23562	21221	16	15	343	288	230	15866	13402	14109	10	10	3.61641e-07	1	0.666667	-0.584963
328595	328621	332508	332510	+	purL	t0291	phosphoribosylformylglycinamidine synthase	7881	3964	3028	257606	209304	305972	66	66	2787	3990	2381	128935	185046	145974	39	39	4.55676e-05	0.000269598	0.590909	-0.758992
333203	333203	334588	334588	+	-	t0292	sensor kinase	1367	946	396	44706	49957	40100	34	32	1045	838	689	48367	38898	42267	31	31	0.0435357	1	0.96875	-0.0458037
	335351	336688	336764	+	yfhA	t0293	transcriptional regulator	3166	1986	973	103511	104863	98365	80	76	2178	2134	1638	100756	98997	100434	74	74	0.664464	1	0.973684	-0.0384741
334589	334590	335354		+	yfhG	t0294	hypothetical protein	1589	992	498	51954	52379	50356	70	67	1135	1036	762	52490	48060	46705	64	64	0.0521918	0.160688	0.955224	-0.0660892
336765	336765	337103	337378	+	glnB	t0295	nitrogen regulatory protein P-II 1	2429	1442	645	79425	76175	65187	233	217	1263	1152	900	58429	53461	55181	164	164	0.00058446	0.00284203	0.75576	-0.403999
	338612	337152		-	-	t0296	transmembrane transport protein	123	144	42	4025	7603	4273	3	3	105	101	73	4867	4716	4533	3	3	0.0149959	1	1	0
340894	340812	338668	338668	-	cadA	t0297	lysine decarboxylase	2884	3420	598	94295	180601	60475	56	52	1664	1004	1196	76999	46578	73351	30	30	2.65367e-07	2.23956e-06	0.576923	-0.793549
342260	342226	340895	340895	-	cadB	t0298	lysine/cadaverine antiporter	2388	2875	518	78084	151818	52367	75	70	1270	1553	1381	58777	72041	84678	52	53	0.0193187	0.0651917	0.757143	-0.401363
344129	344119	342575	342568	-	cadC	t0299	DNA-binding transcriptional activator CadC	3001	1846	891	98102	97474	90030	64	61	1617	1580	1216	74803	73310	74532	47	48	0.0383569	0.122074	0.786885	-0.345775
345506	345490	344300	344287	-	hmpA	t0300	nitric oxide dioxygenase	2171	1230	839	70982	64967	84772	62	61	1363	1635	1226	63041	75828	75174	59	59	0.374379	0.91024	0.967213	-0.0480943
345760	345815	347068	347221	+	glyA	t0301	serine hydroxymethyltransferase	27577	15854	10932	901375	837055	1104384	757	755	12447	16872	13483	575657	782465	826412	572	580	0.726503	1	0.768212	-0.380424
347253	347253	348392	348461	+	hcaT	t0302	3-phenylpropionic acid transporter	673	381	252	22016	20154	25528	20	19	273	259	237	12663	12021	14549	11	11	1.62154e-09	1	0.578947	-0.788496
349672	349664	348387	348279	-	csiE	t0303	stationary phase inducible protein CsiE	3173	2842	978	103729	150086	98839	95	91	4286	4342	3397	198239	201366	208227	157	158	0.00102343	0.00473285	1.73626	0.795986
349790	349790	350428	350428	+	-	t0304	hypothetical protein	275	209	98	9008	11036	9940	15	15	205	197	157	9484	9156	9644	14	14	0.110834	1	0.933333	-0.0995357
	352418	351405		-	asrC	t0306	anaerobic sulfite reductase subunit C	245	143	97	8028	7554	9897	8	8	149	223	147	6899	10374	9033	8	8	0.256788	1	1	0
	353247	352429		-	asrB	t0307	anaerobic sulfite reductase subunit B	130	66	65	4258	3530	6587	5	5	89	117	82	4132	5469	5060	5	5	0.114582	1	1	0
	354294	353251		-	asrA	t0308	anaerobic sulfite reductase subunit A	129	105	43	4235	5590	4423	4	4	90	97	76	4181	4535	4710	4	4	0.0411966	1	1	0
	355354	354476		-	-	t0309	hypothetical protein	79	54	23	2592	2901	2380	3	2	40	43	23	1884	2024	1451	2	2	1.82624e-07	1	1	0
356318	356302	355499	355440	-	suhB	t0310	inositol monophosphatase	12898	7894	3622	421600	416771	365948	531	499	4542	2999	1773	210091	139104	108667	194	189	1.38552e-15	2.672e-14	0.378758	-1.40065
356415	356421	357152	357339	+	-	t0311	RNA methyltransferase	2964	1759	997	96887	92907	100768	136	132	1236	1229	716	57184	57037	43922	72	72	1.59615e-10	2.07867e-09	0.545455	-0.874469
357352	357394	357888	357988	+	yfhP	t0312	DNA-binding transcriptional regulator IscR	5207	4943	851	170201	260996	86058	388	348	2380	3106	1694	110086	144074	103875	243	241	0.00067015	0.00323098	0.692529	-0.530054
358028	358069	359283	359283	+	-	t0313	cysteine desulfurase	19971	18858	3993	652786	995613	403449	616	562	8675	11908	7209	401232	552261	441887	383	382	0.00392836	0.0158534	0.679715	-0.556997
359284	359311	359697	359697	+	nifU	t0314	scaffold protein	6725	6285	1395	219829	331850	141002	651	596	3002	4275	2459	138874	198276	150746	421	420	0.0060698	0.0233121	0.704698	-0.504923
359703	359726	360049	360049	+	iscA	t0315	iron-sulfur cluster assembly protein	5674	5397	1190	185479	284948	120259	661	607	2802	3234	2007	129605	150026	123029	416	414	0.00125314	0.00571925	0.682043	-0.552066
360050	360246	360761	360761	+	hscB	t0316	co-chaperone HscB	4070	3962	837	133034	209181	84566	300	275	1819	1614	1052	84134	74866	64476	145	144	6.06626e-09	6.34926e-08	0.523636	-0.933363
360762	360774	362624	362624	+	hscA	t0317	chaperone protein HscA	10587	9263	2490	346043	489087	251564	211	195	4627	5192	3294	214011	240826	201908	118	118	5.91509e-05	0.000343682	0.605128	-0.724687
362625	362626	362961	362966	+	fdx	t0318	ferredoxin	7379	5977	1596	241195	315561	161242	778	712	3240	3306	2029	149872	153363	124358	427	424	4.39932e-05	0.000260965	0.595506	-0.747813
362973	362973	363173	363173	+	yfhJ	t0319	hypothetical protein	4140	3272	784	135350	172761	79297	713	642	1930	1958	1248	89262	90822	76501	428	425	0.000311876	0.00160616	0.661994	-0.59511
363174	363227	364510	364510	+	yfhI	t0320	aminopeptidase	26272	19124	6254	858739	1009684	631797	703	649	12996	16746	11130	601041	776615	682146	533	534	0.596689	1	0.822804	-0.281379
364511	364620	365396	365733	+	sseB	t0321	enhanced serine sensitivity protein SseB	8905	7052	2361	291088	372360	238510	412	386	4006	4553	3174	185305	211180	194545	253	253	0.000401393	0.00201007	0.65544	-0.609463
	366633	365965		-	-	t0322	hypothetical protein	112	71	25	3678	3779	2533	5	4	112	77	67	5220	3592	4166	6	6	0.871533	1	1.5	0.584963
367735	367722	366880	366872	-	sseA	t0323	3-mercaptopyruvate sulfurtransferase	3236	2232	1112	105797	117870	112427	136	132	2544	2933	2142	117697	136061	131279	151	152	0.530049	1	1.15152	0.203533
367905	367931	372865		+	-	t0324	lipoprotein	6528	3675	2399	213386	194027	242396	44	43	4135	4421	3639	191276	205057	223042	41	41	0.321072	1	0.953488	-0.0687128
	372866	375181	375181	+	pbpC	t0325	penicillin-binding protein 1C	629	392	269	20568	20724	27206	9	9	318	403	335	14743	18719	20535	7	7	0.000228907	1	0.777778	-0.36257
	377711	378340		+	-	t0327	anaerobic reductase subunit	51	42	25	1690	2220	2608	3	3	30	51	44	1429	2389	2713	3	3	0.0416703	1	1	0
	378333	379142		+	-	t0328	anaerobic reductase subunit	34	19	16	1136	1015	1677	1	1	23	23	24	1067	1081	1497	1	1	0.0247313	1	1	0
	379142	380005		+	-	t0329	polyferredoxin	43	21	18	1426	1145	1835	1	1	33	39	16	1564	1822	1010	1	1	0.0443286	1	1	0
380103	380126	380557	380607	+	ndk	t0330	nucleoside diphosphate kinase	10129	4504	4483	331086	237831	452943	772	788	3480	5288	3969	160978	245281	243295	494	501	0.000214411	0.00113385	0.635787	-0.653385
380654	380764	381930	381930	+	yfgB	t0331	ribosomal RNA large subunit methyltransferase N	9153	5477	2998	299174	289184	302872	264	254	3069	3512	2129	141967	162888	130541	125	124	7.55917e-09	7.75072e-08	0.488189	-1.03449
381931	382224	383198	383198	+	yfgA	t0332	cytoskeletal protein RodZ	4270	2688	1492	139588	141963	150774	151	147	2232	2283	1760	103226	105891	107920	107	108	0.00196135	0.00861323	0.734694	-0.444785
383199	383225	384343	384406	+	ispG	t0333	4-hydroxy-3-methylbut-2-en-1-yl diphosphate synthase	5239	3200	2020	171256	168969	204140	163	162	3094	3292	2516	143095	152685	154213	133	134	0.0602651	0.182069	0.82716	-0.273761
384451	384454	385728	385728	+	hisS	t0334	histidyl-tRNA synthetase	13508	8578	4192	441535	452921	423550	360	344	6210	5756	4165	287226	266964	255308	212	211	0.00012056	0.000663079	0.613372	-0.705166
385729	385742	386362	386372	+	-	t0335	hypothetical protein	6279	3885	2200	205232	205159	222257	347	339	2944	3037	2118	136170	140881	129831	218	218	0.000332519	0.00170666	0.643068	-0.636957
386373	386373	387551	387558	+	-	t0336	outer membrane protein assembly complex subunit YfgL	9141	5486	3843	298783	289642	388247	273	276	3934	4253	3249	181958	197241	199173	162	163	2.81103e-05	0.000174038	0.59058	-0.759796
387663	387670	389142	389142	+	engA	t0337	GTP-binding protein EngA	6852	4151	2179	223992	219172	220212	156	150	2874	2935	1922	132915	136146	117840	87	87	1.09876e-05	7.37717e-05	0.58	-0.785875
389165	389231	389452	389452	+	-	t0338	hypothetical protein	172	107	54	5630	5692	5457	26	25	63	67	49	2932	3120	3007	13	13	8.75162e-11	1	0.52	-0.943416
	392048	393013		+	sinI	t0340	hypothetical protein	191	115	55	6264	6079	5558	6	6	101	103	96	4671	4783	5904	5	5	0.00717082	1	0.833333	-0.263034
393133	393133	399525	399877	+	ratA	t0341	hypothetical protein	1736	1204	453	56747	63585	45815	9	8	1861	1565	1227	86093	72596	75225	12	12	0.119523	1	1.5	0.584963
	405324	406904		+	-	t0343	hypothetical protein	277	183	70	9081	9713	7163	5	5	251	212	162	11624	9870	9964	6	6	0.778864	1	1.2	0.263034
413920	413904	412555	412542	-	xseA	t0345	exodeoxyribonuclease VII large subunit	2409	1625	757	78751	85843	76524	62	59	1389	1581	1110	64273	73342	68090	50	50	0.0646772	0.194137	0.847458	-0.238787
414051	414065	415531	415579	+	guaB	t0346	inosine 5'-monophosphate dehydrogenase	14335	8613	4410	468546	454754	445534	326	311	6168	6881	4049	285281	319147	248173	195	193	0.000332684	0.00170666	0.620579	-0.688314
415601	415601	417178	417205	+	guaA	t0347	GMP synthase	20629	12212	6940	674285	644785	701101	440	426	7754	8938	5587	358611	414516	342424	236	235	4.5972e-05	0.000271283	0.551643	-0.858193
	417266	417424		+	-	t0348	hypothetical protein	34	20	3	1117	1064	380	6	5	9	9	4	452	434	256	2	2	9.37504e-13	1	0.4	-1.32193
418198	418190	417501	417327	-	-	t0349	hypothetical protein	2130	1001	522	69651	52895	52830	92	84	5551	7137	6253	256759	331018	383265	460	469	3.19883e-78	2.4995e-76	5.58333	2.48113
418973	418958	418419	418419	-	-	t0350	hypothetical protein	269	154	63	8801	8132	6413	15	14	196	130	159	9103	6066	9769	15	15	0.2782	1	1.07143	0.0995357
	420102	420239		+	-	t0353	hypothetical protein	2	0	0	75	47	0	0	0	0	1	2	44	84	175	0	0	2.30405e-05	1	#DIV/0!	#DIV/0!
	420336	422549		+	-	t0354	hypothetical protein	152	98	47	4993	5200	4756	2	2	123	124	92	5731	5787	5689	2	2	0.379373	1	1	0
424126	424126	422585	422504	-	ppx	t0355	exopolyphosphatase	3516	2574	1078	114939	135909	108947	81	77	2903	3067	2382	134271	142273	146012	90	91	0.552239	1	1.18182	0.241008
426271	426197	424131	424127	-	ppk	t0356	polyphosphate kinase	7078	4866	2040	231360	256909	206132	118	111	6872	6547	5615	317809	303638	344193	154	155	0.127902	0.354744	1.3964	0.481709
	427024	426386	426386	-	purN	t0357	phosphoribosylglycinamide formyltransferase	1519	788	523	49670	41645	52930	77	75	564	669	397	26093	31060	24391	42	42	1.94608e-10	2.49142e-09	0.56	-0.836501
428076	428061	427024		-	purM	t0358	phosphoribosylaminoimidazole synthetase	4502	2015	1628	147151	106385	164535	137	134	1486	2014	1273	68757	93439	78074	77	77	1.39101e-06	1.05951e-05	0.574627	-0.799303
428359	428474	429100	429124	+	upp	t0359	uracil phosphoribosyltransferase	8850	4578	2998	289295	241744	302939	458	443	3948	4097	3263	182601	190015	199996	302	304	0.00135548	0.00616773	0.68623	-0.543235
429162	429188	430477	430479	+	uraA	t0360	uracil transporter	2524	1401	1108	82502	73970	111994	68	69	1042	1147	803	48208	53217	49250	38	38	9.63194e-10	1.14572e-08	0.550725	-0.860597
430548	430548	431273	431320	+	-	t0361	DNA replication initiation factor	1689	938	602	55233	49533	60908	77	76	615	838	624	28476	38868	38277	48	48	2.67517e-07	2.24933e-06	0.631579	-0.662965
431698	431659	431300	431140	-	-	t0362	arsenate reductase	1712	1018	699	55985	53791	70693	166	167	1033	1357	1056	47775	62974	64779	160	162	0.122218	0.341066	0.97006	-0.0438543
433246	433162	431699	431699	-	-	t0363	hypothetical protein	4460	2699	1335	145778	142513	134922	101	96	3063	3486	2498	141690	161684	153103	103	103	0.73745	1	1.07292	0.101538
433370	433370	434437	434440	+	-	t0364	hypothetical protein	773	398	241	25283	21037	24400	23	22	372	301	198	17206	13964	12179	13	13	2.26465e-08	1	0.590909	-0.758992
	435969	437237		+	-	t0366	permease	31	17	10	1045	909	1072	0	0	22	30	23	1020	1409	1435	1	1	0.878415	1	#DIV/0!	#DIV/0!
	437243	438382		+	-	t0367	hypothetical protein	143	83	41	4703	4404	4223	4	3	112	129	62	5224	6013	3816	4	4	0.326993	1	1.33333	0.415037
	438899	438429	438194	-	bcp	t0368	thioredoxin-dependent thiol peroxidase	5893	3387	1921	192639	178865	194139	415	400	3346	3418	2760	154748	158554	169159	339	341	0.102739	0.294538	0.8525	-0.230228
439483	439471	438899		-	gcvR	t0369	glycine cleavage system transcriptional repressor	2016	1173	586	65903	61963	59292	115	108	1339	1531	1213	61941	71043	74373	119	120	0.857968	1	1.11111	0.152003
439604	439617	440495	440503	+	dapA	t0370	dihydrodipicolinate synthase	10910	6163	4221	356629	325385	426403	423	420	4682	4867	4052	216565	225751	248378	259	261	0.000142582	0.00077947	0.621429	-0.68634
440504	440512	441546	441555	+	nlpB	t0371	lipoprotein	9121	5729	3698	298126	302511	373612	313	313	3937	3710	3002	182095	172068	184014	172	173	3.20449e-06	2.34616e-05	0.552716	-0.855391
441603	441721	442434	442496	+	purC	t0372	phosphoribosylaminoimidazole-succinocarboxamide synthase	2362	1153	722	77213	60909	73023	103	98	1242	1324	938	57470	61421	57548	82	82	0.00894744	0.0325179	0.836735	-0.257158
442554	442566	443429	443439	+	-	t0373	hypothetical protein	2464	1721	606	80559	90902	61254	97	89	2640	2287	1685	122119	106100	103293	128	127	0.0519675	0.160216	1.42697	0.512951
443445	443445	445460	445460	+	-	t0374	hypothetical protein	3310	2294	1043	108194	121149	105376	57	55	2923	2661	2117	135188	123435	129766	64	64	0.462955	1	1.16364	0.21864
445714	445687	445487	445185	-	-	t0375	hypothetical protein	1217	858	321	39805	45299	32497	208	195	1034	963	735	47844	44664	45053	228	228	0.455457	1	1.16923	0.22556
446845	446842	445715	445715	-	dapE	t0376	succinyl-diaminopimelate desuccinylase	4247	2525	1460	138823	133312	147569	127	124	2250	2277	1704	104079	105631	104478	92	92	0.0033806	0.01384	0.741935	-0.430634
447285	447202	446846	446846	-	yffB	t0377	hypothetical protein	1657	920	550	54171	48623	55625	153	147	768	821	689	35563	38075	42286	107	108	6.80287e-05	0.000391748	0.734694	-0.444785
	450961	447848		-	acrD	t0378	aminoglycoside/multidrug efflux system	730	448	273	23883	23701	27670	8	8	311	338	254	14394	15703	15614	4	4	8.26534e-09	1	0.5	-1
	452846	451146		-	narQ	t0379	nitrate/nitrite sensor protein NarQ	215	92	94	7035	4878	9576	4	4	174	158	128	8074	7363	7871	4	4	0.237085	1	1	0
	453032	454891		+	aegA	t0380	oxidoreductase	176	106	90	5753	5599	9163	3	3	136	149	88	6297	6942	5406	3	3	0.0169752	1	1	0
456638	456638	455340	455322	-	-	t0381	hypothetical protein	451	172	160	14750	9128	16167	10	10	385	481	298	17827	22319	18317	15	15	0.390683	1	1.5	0.584963
456840	456842	457417	457480	+	yffH	t0382	hypothetical protein	1163	798	298	38014	42176	30176	68	63	575	577	423	26598	26780	25969	45	45	1.66419e-05	0.00010852	0.714286	-0.485427
	457542	458585		+	-	t0383	hypothetical protein	78	80	20	2578	4269	2110	3	2	45	32	22	2086	1519	1391	1	1	6.35144e-13	1	0.5	-1
458685	458713	458943	459075	+	-	t0384	hypothetical protein	279	164	115	9121	8687	11624	42	42	262	233	199	12121	10837	12219	50	50	0.731127	1	1.19048	0.251539
461025	461006	459006	458882	-	tktB	t0385	transketolase	14205	13105	3671	464320	691889	370880	270	254	23946	22721	17017	1107473	1053747	1042966	533	533	3.26604e-05	0.000198948	2.09843	1.06931
462039	461976	461026	461026	-	talA	t0386	transaldolase A	5704	4867	1679	186466	256979	169674	225	214	7803	7202	5660	360907	334004	346903	364	365	0.00702119	0.0265167	1.70561	0.770286
462124	462248	464527	464527	+	maeB	t0387	malic enzyme	21650	12047	8199	707642	636067	828315	321	317	11482	16030	13835	531051	743424	847953	304	310	0.270254	0.688955	0.977918	-0.0322146
464528	464716	465174	465233	+	tnpA	t0388	insertion sequence element IS200 transposase	3540	2509	747	115720	132477	75519	259	235	3112	2018	1519	143929	93613	93150	243	240	0.83469	1	1.02128	0.0303736
	465655	465990		+	eutS	t0389	ethanolamine utilization protein EutS	3	3	2	116	168	236	0	0	14	16	3	674	773	238	1	1	5.94978e-14	1	#DIV/0!	#DIV/0!
	466003	466482		+	eutP	t0390	ethanolamine utilization protein EutP	21	20	7	701	1097	742	1	1	64	78	35	3005	3629	2145	6	6	7.73866e-32	1	6	2.58496
	466460	467149		+	eutQ	t0391	ethanolamine utilization protein EutQ	33	15	7	1091	815	807	1	1	76	105	53	3560	4881	3274	5	5	5.95924e-49	1	5	2.32193
	467146	467943		+	-	t0392	cobalamin adenosyltransferase	25	14	8	834	742	878	1	1	60	76	52	2782	3524	3229	3	3	3.12958e-44	1	3	1.58496
	467940	468956		+	eutD	t0393	phosphotransacetylase	46	26	17	1506	1422	1801	1	1	81	80	57	3775	3746	3550	3	3	3.32238e-06	1	3	1.58496
468997	468997	469686	469697	+	eutN	t0394	ethanolamine utilization protein EutN	171	133	53	5596	7029	5430	9	8	285	415	236	13211	19291	14474	22	22	1.49411e-09	1	2.75	1.45943
469698	469698	471101	471106	+	eutE	t0395	aldehyde dehydrogenase	309	201	106	10128	10620	10771	7	7	384	686	371	17785	31853	22772	17	17	5.19463e-09	1	2.42857	1.28011
471112	471112	471951		+	eutJ	t0396	ethanolamine utilization protein EutJ	79	58	31	2593	3064	3221	3	3	142	192	99	6581	8919	6070	8	8	6.55561e-05	1	2.66667	1.41504
	471941	473128		+	eutG	t0397	alcohol dehydrogenase	33	29	19	1100	1576	1965	1	1	68	111	45	3169	5189	2798	3	3	8.97863e-07	1	3	1.58496
	473247	474473		+	eutH	t0398	hypothetical protein	102	78	46	3336	4127	4725	3	3	204	152	109	9453	7053	6737	6	6	0.0232754	1	2	1
	474470	475873		+	eutA	t0399	reactivating factor for ethanolamine ammonia lyase	148	129	55	4844	6823	5585	4	4	232	250	151	10771	11635	9289	7	7	0.00490745	1	1.75	0.807355
475874	475885	477246	477255	+	eutB	t0400	ethanolamine ammonia-lyase heavy chain	672	488	188	21968	25814	19015	17	16	907	959	693	41975	44496	42496	31	31	0.00119776	1	1.9375	0.954196
477265	477265	478161	478170	+	eutC	t0401	ethanolamine ammonia-lyase small subunit	169	111	73	5535	5886	7383	6	6	207	223	150	9608	10350	9209	10	10	0.106366	1	1.66667	0.736966
478171	478171	478830	478842	+	eutL	t0402	ethanolamine utilization protein EutL	257	179	106	8401	9498	10768	14	14	257	321	243	11893	14910	14947	20	21	0.0650541	1	1.5	0.584963
478843	478843	479337	479384	+	eutK	t0403	ethanolamine utilization protein EutK	197	129	53	6450	6862	5416	13	12	213	241	168	9884	11205	10356	21	21	0.0244918	1	1.75	0.807355
479385	479385	480437	480437	+	yfeG	t0404	transcriptional regulator EutR	198	154	63	6482	8141	6419	6	6	254	210	178	11770	9739	10909	10	10	0.0728	1	1.66667	0.736966
481914	481914	480637	480635	-	-	t0405	hypothetical protein	736	428	231	24086	22607	23423	19	18	506	594	484	23440	27552	29690	20	21	0.557056	1	1.16667	0.222392
	482372	482043		-	-	t0406	hypothetical protein	67	40	21	2211	2146	2156	6	6	36	36	34	1669	1709	2103	5	5	0.000593343	1	0.833333	-0.263034
483292	483292	482393	482373	-	hemF	t0407	coproporphyrinogen III oxidase	1155	701	360	37753	37042	36455	43	41	725	646	447	33551	29996	27404	33	33	0.00110716	1	0.804878	-0.313158
484247	484164	483295	483293	-	amiA	t0408	N-acetylmuramoyl-L-alanine amidase	1749	1036	497	57188	54727	50220	65	62	874	814	576	40438	37774	35341	43	43	1.45184e-05	9.56462e-05	0.693548	-0.527932
484365	484377	484802		+	-	t0409	acetyltransferase	1775	905	568	58028	47817	57401	133	127	1181	995	818	54639	46158	50189	117	118	0.0358434	0.114557	0.929134	-0.106042
	484789	485238	485238	+	-	t0410	hypothetical protein	706	416	262	23102	21968	26551	53	53	456	409	316	21093	19000	19379	44	44	0.000951211	0.00442597	0.830189	-0.268489
485239	485300	485875	485969	+	-	t0411	hypothetical protein	1792	1110	687	58599	58653	69478	108	108	1130	999	760	52290	46361	46627	84	84	0.000850682	0.00401597	0.777778	-0.36257
485970	485970	486869	486883	+	-	t0412	hypothetical protein	5166	2677	1974	168885	141354	199501	190	188	2111	2822	2106	97648	130894	129095	131	132	0.000928608	0.00433414	0.702128	-0.510195
487076	487106	487897	487903	+	yfeF	t0413	short chain dehydrogenase	6113	3110	2555	199814	164200	258111	259	261	3270	4488	4200	151273	208148	257414	253	259	0.431162	1	0.992337	-0.0110977
488038	488055	489071		+	cysP	t0414	thiosulfate transporter subunit	5372	6345	1629	175586	335014	164584	229	221	2488	4642	1826	115085	215289	111933	147	144	0.000927263	0.00433233	0.651584	-0.617978
	489071	489904		+	cysU	t0415	sulfate/thiosulfate transporter subunit	1108	1447	323	36220	76436	32682	60	58	550	633	219	25438	29396	13426	28	27	7.57983e-18	1.65153e-16	0.465517	-1.10309
	489904	490779		+	cysW	t0416	sulfate/thiosulfate transporter permease	1402	1641	446	45832	86688	45147	69	67	730	752	251	33761	34877	15418	33	31	3.3399e-16	6.69753e-15	0.462687	-1.11189
	490769	491863	491863	+	cysA	t0417	sulfate/thiosulfate transporter subunit	3769	3480	747	123203	183752	75557	127	116	2351	2455	695	108763	113895	42644	84	80	0.00110848	0.00510534	0.689655	-0.536053
491946	491984	492895	492961	+	cysM	t0418	cysteine synthase B	2487	1962	691	81303	103600	69877	98	93	1362	1248	652	62988	57903	39996	59	58	7.25202e-07	5.7965e-06	0.623656	-0.681178
	493305	492928		-	-	t0419	hypothetical protein	124	65	40	4058	3432	4069	10	10	72	70	43	3330	3249	2691	8	8	0.000975016	1	0.8	-0.321928
494097	494083	493364	493352	-	-	t0420	glutamine amidotransferase	469	268	166	15331	14195	16776	21	21	310	338	252	14371	15718	15464	21	21	0.0797287	1	1	0
495390	495390	494098	494098	-	ptsJ	t0421	transcriptional regulator	513	287	205	16785	15190	20760	13	13	340	308	238	15728	14322	14628	11	11	0.00569864	1	0.846154	-0.241008
	496336	496575	496612	+	-	t0422	hypothetical protein	191	97	53	6272	5139	5386	24	23	92	83	79	4256	3893	4880	17	18	0.000953254	1	0.782609	-0.353637
495473	495473	496339		+	pdxK	t0423	pyridoxal kinase	777	409	242	25404	21605	24544	28	27	423	430	299	19572	19954	18382	22	22	0.000434261	1	0.814815	-0.295456
497274	497234	496725	496702	-	crr	t0424	PTS system glucose-specific transporter subunit	17101	9745	6846	558983	514523	691638	1154	1153	11537	13284	12313	533569	616077	754672	1221	1244	0.263945	0.676202	1.07892	0.109594
499002	499002	497275	497275	-	-	t0425	phosphoenolpyruvate-protein phosphotransferase	49413	31875	15201	1615117	1682863	1535629	976	932	33130	35261	27826	1532183	1635307	1705427	933	939	0.749209	1	1.00751	0.0107952
499313	499308	499051	499003	-	ptsH	t0426	PTS system phosphohistidinoprotein-hexose phosphotransferase subunit Hpr	23186	14412	6934	757860	760907	700479	3017	2867	14006	13950	11127	647779	646985	681974	2541	2553	0.490728	1	0.890478	-0.167348
500798	500663	499692	499356	-	cysK	t0427	cysteine synthase A	34118	34023	10137	1115190	1796247	1024063	1407	1349	19375	28131	9672	896039	1304639	592836	984	957	0.703155	1	0.709414	-0.4953
501831	501797	501036	501036	-	cysZ	t0428	sulfate transport protein CysZ	651	362	258	21306	19155	26161	29	29	267	262	204	12391	12151	12541	16	16	1.42638e-10	1	0.551724	-0.857981
501994	502029	503015	503015	+	-	t0429	cell division protein ZipA	9887	6536	3342	323193	345104	337684	350	339	6545	5641	4688	302701	261636	287334	286	287	0.111446	0.316265	0.846608	-0.240235
505104	505104	505322	505365	+	ypeB	t0430	hypothetical protein	216	145	100	7061	7695	10168	36	37	102	147	102	4736	6846	6269	26	27	3.65626e-05	1	0.72973	-0.454566
503081	503087	505102	505103	+	ligA	t0431	NAD-dependent DNA ligase LigA	5141	3211	1665	168064	169559	168245	86	83	3260	3536	2669	150781	164022	163582	78	79	0.282089	0.715404	0.951807	-0.0712587
506317	506317	505319	505312	-	yfeH	t0432	hypothetical protein	688	405	299	22502	21390	30229	24	24	300	314	279	13880	14574	17102	15	15	1.64268e-08	1	0.625	-0.678072
506407	506407	507333	507333	+	-	t0433	transcriptional regulator	280	194	79	9183	10282	8015	10	9	311	197	212	14405	9156	13038	13	13	0.263108	1	1.44444	0.530515
	508156	507395		-	yfeN	t0434	hypothetical protein	34	12	10	1121	633	1024	1	1	30	15	16	1412	718	1009	1	1	0.61963	1	1	0
	508412	509245		+	xapA	t0435	purine nucleoside phosphorylase	9	1	1	306	70	152	0	0	8	3	4	383	172	279	0	0	0.0817751	1	#DIV/0!	#DIV/0!
	509300	510556		+	xapB	t0436	xanthosine permease	23	18	4	762	962	416	0	0	19	23	17	893	1100	1053	0	0	0.133084	1	#DIV/0!	#DIV/0!
	510825	511709		+	xapR	t0437	DNA-binding transcriptional activator XapR	73	41	24	2404	2186	2463	2	2	48	57	46	2239	2648	2859	2	2	0.207265	1	1	0
511947			511872	-	-	t0438	Lys tRNA	141	76	73	4632	4037	7438	67	70	42	33	38	1987	1545	2355	25	25	1.44051e-35	7.01977e-34	0.357143	-1.48543
512027			511952	-	-	t0439	Val tRNA	460	242	231	15040	12788	23434	214	224	161	97	118	7476	4532	7274	83	84	3.16412e-33	1.40586e-31	0.375	-1.41504
512144			512069	-	-	t0440	Val tRNA	1386	755	604	45320	39881	61080	631	641	556	297	324	25747	13800	19911	260	260	8.81442e-28	3.19576e-26	0.405616	-1.30181
512265			512190	-	-	t0441	Val tRNA	980	537	384	32060	28395	38822	437	435	403	208	222	18662	9647	13640	184	183	1.58257e-22	4.51082e-21	0.42069	-1.24917
512484	512524	513939	513966	+	gltX	t0442	glutamyl-tRNA synthetase	15158	8128	5102	495470	429153	515433	350	338	5301	6560	4627	245176	304249	283632	195	196	2.53255e-05	0.000157875	0.579882	-0.78617
514385	514385	513993	513993	-	yfeD	t0443	hypothetical protein	767	358	328	25096	18917	33139	64	65	400	476	356	18537	22097	21822	52	52	0.000578877	0.00281791	0.8	-0.321928
514764	514749	514387	514386	-	yfeC	t0444	hypothetical protein	906	432	378	29620	22819	38235	82	83	576	650	458	26662	30158	28129	77	78	0.0291534	0.0946442	0.939759	-0.0896372
514971			515046	+	-	t0445	Ala tRNA	482	240	110	15785	12710	11212	192	174	138	79	68	6382	3673	4216	63	62	8.19639e-32	3.47159e-30	0.356322	-1.48875
515089			515164	+	-	t0446	Ala tRNA	219	95	53	7160	5032	5362	84	76	50	36	34	2338	1700	2107	26	26	1.09314e-38	5.89774e-37	0.342105	-1.54749
515355	515355	517544	517544	+	yfeA	t0447	hypothetical protein	768	367	326	25134	19391	32995	11	11	525	586	491	24293	27215	30131	12	12	0.232134	1	1.09091	0.125531
518936	518799	517597	517597	-	nupC	t0448	nucleoside permease NupC	7316	4454	3098	239156	235182	313047	215	218	3855	4325	2731	178292	200614	167428	152	151	0.00224565	0.00962845	0.692661	-0.52978
519026	519142	520383	520463	+	mntH	t0449	manganese transport protein MntH	612	378	198	20031	20007	20042	16	16	576	524	448	26655	24315	27487	20	21	0.714609	1	1.3125	0.392317
520839	520770	520444	520436	-	-	t0450	hypothetical protein	481	311	151	15750	16465	15340	50	48	418	519	382	19352	24114	23433	67	68	0.418277	0.999279	1.41667	0.5025
521889	521882	520884	520884	-	-	t0451	ion-channel protein	1951	1273	575	63790	67224	58173	66	63	2063	2458	1598	95433	114018	97997	102	102	0.00711201	0.026815	1.61905	0.695145
522052	522062	523714	523990	+	-	t0452	decarboxylase	2673	2386	839	87392	126003	84827	62	60	4558	5046	3637	210836	234046	222930	134	134	6.49992e-10	7.91872e-09	2.23333	1.1592
525108	524969	523734	523728	-	-	t0453	hypothetical protein	617	508	247	20197	26862	25013	19	19	562	591	472	26007	27426	28957	22	22	0.532756	1	1.15789	0.211504
525152	525173	526138	526218	+	glk	t0454	glucokinase	4558	2819	1542	149006	148838	155857	161	156	3454	3761	2841	159779	174442	174174	174	175	0.886909	1	1.12179	0.165809
526810	526861	528099	528116	+	-	t0455	aminotransferase	4650	3549	1415	151995	187370	143034	135	129	4363	4289	3269	201790	198937	200363	161	161	0.688778	1	1.24806	0.31969
528278	528278	528736	528796	+	tnpA	t0456	insertion sequence element IS200 transposase	6393	4530	1338	208968	239190	135244	467	423	5812	3536	2729	268832	164005	167312	441	435	0.546851	1	1.02837	0.0403577
	530252	529332		-	-	t0457	lipid A biosynthesis palmitoleoyl acyltransferase	80	87	20	2624	4597	2034	3	3	49	58	31	2278	2708	1911	2	2	1.97389e-05	1	0.666667	-0.584963
530727	530773	531015	531017	+	-	t0458	hypothetical protein	83	32	20	2741	1726	2082	9	8	53	71	61	2464	3332	3787	12	13	0.436943	1	1.625	0.70044
	532645	531254		-	pgtP	t0459	phosphoglycerate transporter protein	53	24	20	1751	1279	2087	1	1	27	33	27	1274	1568	1712	1	1	0.0034706	1	1	0
533081	533081	534274		+	pgtC	t0460	phosphoglycerate transport regulatory protein PgtC	303	228	113	9913	12052	11444	9	9	216	239	163	10017	11115	10040	8	8	0.0660694	1	0.888889	-0.169925
	534271	536277		+	pgtB	t0461	phosphoglycerate transport system sensor protein PgtB	1004	638	289	32827	33712	29227	16	15	596	611	367	27566	28352	22551	13	13	0.00120091	1	0.866667	-0.206451
	536267	537514	537514	+	pgtA	t0462	phosphoglycerate transport system transcriptional regulator PgtA	1160	754	275	37942	39812	27871	30	28	737	736	539	34128	34161	33072	27	27	0.0338873	1	0.964286	-0.0524674
537782	537782	538720	538720	+	pgtE	t0463	outer membrane protease	251	169	58	8214	8962	5877	8	8	194	262	134	8971	12161	8223	10	10	0.652468	1	1.25	0.321928
	542123	540201		-	-	t0466	lipopolysaccharide modification acyltransferase	122	56	11	3995	2996	1173	1	1	93	61	60	4306	2854	3709	1	1	0.876821	1	1	0
	542752	542363		-	gtrA	t0468	bactoprenol-linked glucose transferase	5	3	0	191	194	68	0	0	4	0	1	207	0	103	0	0	0.0135891	1	#DIV/0!	#DIV/0!
543919			543845	-	-	t0470	Arg tRNA	42	25	10	1400	1369	1054	18	16	28	20	16	1337	948	1025	14	14	0.00339555	1	0.875	-0.192645
544944	544936	543995	543928	-	yfdC	t0471	hypothetical protein	954	816	187	31207	43122	18955	36	33	1565	1124	917	72409	52153	56228	64	63	0.00283771	0.0118421	1.90909	0.932886
545080	545225	545980	546047	+	vacJ	t0472	VacJ lipoprotein	6818	3455	2320	222864	182409	234373	291	282	2892	3171	2555	133770	147068	156603	191	192	0.00228297	0.00975158	0.680851	-0.554589
547394	547348	546041	546023	-	fadL	t0473	long-chain fatty acid outer membrane transporter	4847	3051	2364	158449	161078	238837	136	142	3647	4196	3888	168697	194626	238311	150	153	0.715261	1	1.07746	0.107641
547569	547719	548003	548006	+	-	t0474	hypothetical protein	1518	754	651	49635	39827	65808	179	181	918	1286	856	42457	59673	52463	180	180	0.105615	0.301415	0.994475	-0.00799279
419489	419468	418974	418974	-	-	t04740	hypothetical protein	298	170	71	9769	8999	7233	19	17	223	123	164	10334	5724	10100	17	17	0.186814	1	1	0
420004	419905	419732	419732	-	-	t04745	hypothetical protein	414	283	136	13551	14970	13746	83	80	252	361	211	11663	16781	12987	79	79	0.0815069	0.240375	0.9875	-0.0181473
548153	548181	549491		+	fadI	t0475	3-ketoacyl-CoA thiolase	1233	872	385	40332	46071	38936	33	31	4613	4845	4320	213379	224705	264797	176	178	9.49509e-64	7.05438e-62	5.74194	2.52154
	549491	551638	551638	+	fadJ	t0476	multifunctional fatty acid oxidation complex subunit alpha	2362	1732	761	77212	91446	76929	39	38	7222	7766	6671	334021	360192	408887	169	171	7.00008e-55	4.73498e-53	4.5	2.16993
551843	551847	552332	552428	+	-	t0477	phosphohistidine phosphatase	1843	1074	647	60248	56713	65457	128	125	1427	1444	1127	66003	66979	69078	137	138	0.769256	1	1.104	0.14274
552937	552932	552381	552302	-	-	t0478	hypothetical protein	712	427	209	23293	22589	21153	42	40	337	409	281	15601	18995	17272	31	31	0.000148687	1	0.775	-0.367732
553085	553098	554030	554030	+	-	t0479	N5-glutamine S-adenosyl-L-methionine-dependent methyltransferase	5456	3075	1569	178354	162360	158516	189	178	1970	1998	1402	91143	92704	85961	96	96	7.98273e-08	7.10761e-07	0.539326	-0.890771
554031	554066	555151	555151	+	aroC	t0480	chorismate synthase	5108	3261	1250	166978	172169	126350	154	142	2701	2601	1748	124932	120642	107136	108	108	0.00458814	0.018288	0.760563	-0.39486
555152	555155	555979		+	mepA	t0481	penicillin-insensitive murein endopeptidase	1747	1060	570	57119	56006	57662	71	69	717	676	501	33176	31354	30758	38	38	1.96701e-10	2.51113e-09	0.550725	-0.860597
	555979	556788	557151	+	yfcA	t0482	hypothetical protein	909	638	310	29726	33688	31389	40	39	391	371	245	18091	17223	15023	20	20	1.07601e-13	1	0.512821	-0.963474
557296	557370	557645	557645	+	-	t0484	hypothetical protein	787	497	256	25739	26282	25950	97	94	257	227	174	11906	10551	10724	40	40	1.50087e-21	3.90916e-20	0.425532	-1.23266
559706	559697	557697	557693	-	mnmC	t0485	5-methylaminomethyl-2-thiouridine methyltransferase	1395	887	506	45628	46842	51159	24	23	1264	1389	905	58484	64433	55497	29	29	0.946609	1	1.26087	0.334419
559556	559857	561071	561108	+	fabB	t0486	3-oxoacyl-ACP synthase	17484	10862	6273	571477	573503	633685	497	487	21840	17037	12658	1010042	790139	775794	711	706	0.0174102	0.0591477	1.44969	0.535746
	561169	561825		+	-	t0487	hypothetical protein	81	50	29	2669	2642	2986	4	4	58	50	46	2723	2351	2826	3	4	0.0240198	1	1	0
	562410	561892		-	-	t0488	lipoprotein	11	8	4	373	433	475	0	0	11	7	3	550	346	217	0	0	0.0598429	1	#DIV/0!	#DIV/0!
	727928	728182	728182	+	-	t04885	hypothetical protein	67	52	16	2216	2767	1667	9	8	28	29	17	1334	1360	1054	4	4	2.37129e-12	1	0.5	-1
	562778	562410		-	-	t0489	hypothetical protein	7	3	0	255	165	95	0	0	5	6	2	247	279	140	0	0	0.591865	1	#DIV/0!	#DIV/0!
	563195	562947		-	-	t0490	DNA-binding protein	5	3	1	164	194	125	0	0	0	5	1	42	246	72	0	0	0.0423662	1	#DIV/0!	#DIV/0!
	563367	563741		+	-	t0491	bacteriophage protein	63	32	11	2061	1694	1121	4	4	45	33	25	2090	1539	1542	4	4	0.108923	1	1	0
	771920	772828	772828	+	-	t04910	bifunctional sterol desaturase/short chain dehydrogenase	154	113	151	5037	6001	15288	8	9	80	92	43	3732	4284	2649	3	3	4.7344e-20	1	0.333333	-1.58496
563830	563921	565099	565153	+	-	t0492	hypothetical protein	1085	690	358	35495	36468	36171	31	30	628	572	430	29061	26549	26391	23	23	0.0001084	1	0.766667	-0.383329
566127	566097	565096	565069	-	flk	t0493	flagella biosynthesis regulator	1636	963	463	53473	50866	46829	53	50	673	772	521	31147	35825	31979	32	32	7.66302e-07	6.11423e-06	0.64	-0.643856
566174	566201	567337	567337	+	pdxB	t0494	erythronate-4-phosphate dehydrogenase	8316	4852	2901	271841	256192	293050	247	240	3290	3326	2432	152168	154251	149091	133	133	3.01384e-06	2.21015e-05	0.554167	-0.851608
567338	567405	568418		+	usg	t0495	semialdehyde dehydrogenase	5892	3498	2044	192607	184718	206557	197	191	2273	2369	1545	105124	109891	94738	102	101	2.96949e-08	2.80954e-07	0.528796	-0.919217
	568418	569230	569230	+	truA	t0496	tRNA pseudouridine synthase A	2396	1605	661	78314	84783	66839	100	94	1229	992	655	56862	46005	40166	59	58	2.0709e-07	1.75755e-06	0.617021	-0.696608
569231	569279	569938	570030	+	dedA	t0497	hypothetical protein	1394	853	492	45579	45079	49770	72	70	579	498	338	26780	23131	20739	35	35	8.95302e-15	1.623e-13	0.5	-1
570070	570088	571002	571002	+	accD	t0498	acetyl-CoA carboxylase subunit beta	9176	5119	3828	299944	270286	386731	345	348	2919	2971	2464	135017	137819	151075	153	154	2.23284e-11	3.12322e-10	0.442529	-1.17616
	957844	958059		+	-	t04980	DNA binding protein	20	11	3	654	608	362	2	2	10	12	7	478	589	475	2	2	0.112912	1	1	0
	958089	958400		+	-	t04985	hypothetical protein	38	17	4	1255	938	465	3	2	24	24	16	1144	1143	992	3	3	0.7288	1	1.5	0.584963
571003	571070	572338		+	folC	t0499	bifunctional folylpolyglutamate synthase/ dihydrofolate synthase	5155	3256	1715	168498	171924	173282	139	134	2458	2368	1631	113708	109847	100000	85	84	2.84718e-05	0.000175796	0.626866	-0.673772
	958400	958801		+	-	t04990	hypothetical protein	17	17	3	580	940	316	1	1	18	17	15	864	802	966	2	2	0.209371	1	2	1
	958818	959105		+	-	t04995	hypothetical protein	25	14	4	818	762	437	2	2	28	17	11	1308	809	702	3	3	0.206187	1	1.5	0.584963
	572328	573002	573002	+	dedD	t0500	hypothetical protein	3596	2237	1352	117559	118109	136651	186	183	1761	1960	1413	81456	90936	86606	127	127	0.00158282	0.0070883	0.693989	-0.527015
	959191	959484		+	-	t05000	hypothetical protein	14	6	2	470	354	300	1	1	17	9	6	822	429	379	1	1	0.249381	1	1	0
	959597	959992		+	-	t05005	hypothetical protein	5	13	3	187	708	317	0	1	8	10	3	411	469	237	0	0	0.152332	1	0	#NUM!
573003	573313	573801	573827	+	cvpA	t0501	colicin V production protein	2917	1509	1100	95356	79682	111132	197	195	1135	1269	819	52491	58853	50253	110	110	2.20058e-09	2.45641e-08	0.564103	-0.825971
	960382	960089		-	-	t05010	hypothetical protein	0	0	1	0	0	165	0	0	2	5	3	106	251	185	0	0	3.22596e-12	1	#DIV/0!	#DIV/0!
961175	961175	961819	961827	+	-	t05015	hypothetical protein	1316	634	299	43019	33477	30213	61	55	576	525	500	26666	24357	30694	41	42	0.000150944	0.000821222	0.763636	-0.389042
573839	573839	575356	575560	+	purF	t0502	amidophosphoribosyltransferase	8856	4339	2890	289471	229110	291940	185	177	3918	5222	2949	181231	242177	180761	133	132	0.00722333	0.0271228	0.745763	-0.423211
	963406	961895		-	-	t05020	conjugal transfer protein	47	31	10	1539	1688	1045	1	0	43	46	23	2009	2176	1466	1	1	0.956899	1	#DIV/0!	#DIV/0!
	965065	965574		+	-	t05025	hypothetical protein	1	3	0	53	185	67	0	0	1	6	2	78	294	149	0	0	0.012929	1	#DIV/0!	#DIV/0!
576819	576819	575392	575392	-	-	t0503	transcriptional regulator	696	556	211	22769	29369	21361	17	17	538	817	541	24899	37896	33185	22	22	0.743844	1	1.29412	0.371969
	965621	966136		+	-	t05030	hypothetical protein	2	1	1	93	100	101	0	0	3	6	4	144	279	259	0	0	1.59409e-06	1	#DIV/0!	#DIV/0!
	966220	966543		+	-	t05035	hypothetical protein	4	6	2	148	356	249	0	0	2	1	3	129	83	219	0	0	6.37069e-05	1	#DIV/0!	#DIV/0!
	577030	578427		+	-	t0504	amino acid decarboxylase	97	72	27	3201	3803	2778	2	2	60	67	47	2779	3145	2921	2	2	0.0104812	1	1	0
	966855	968279		+	-	t05040	hypothetical protein	47	25	16	1554	1354	1660	1	1	46	30	24	2172	1434	1530	1	1	0.245123	1	1	0
	968796	969110		+	-	t05045	hypothetical protein	0	0	1	3	29	123	0	0	0	0	0	39	21	56	0	0	0.146103	1	#DIV/0!	#DIV/0!
	578518	579939		+	-	t0505	amino acid transporter	291	179	98	9524	9453	9966	6	6	200	219	178	9294	10171	10957	7	7	0.484599	1	1.16667	0.222392
	969138	970553		+	-	t05050	hypothetical protein	69	49	15	2257	2604	1553	1	1	69	48	45	3196	2231	2794	1	1	0.858812	1	1	0
579940	579941	581044	581044	+	-	t0506	hypothetical protein	757	449	203	24754	23721	20509	22	20	677	786	560	31330	36491	34338	30	30	0.232913	1	1.5	0.584963
976040	976062	977450	977564	+	-	t05060	hypothetical protein	6663	3473	1502	217795	183369	151749	146	132	3099	3312	2651	143322	153620	162525	109	110	0.068369	0.204108	0.833333	-0.263034
978771	978771	977497	977497	-	-	t05065	hypothetical protein	1327	629	373	43391	33242	37750	31	29	703	705	549	32546	32701	33697	25	25	0.00432691	1	0.862069	-0.214125
581045	581108	582397	582397	+	-	t0507	amino acid permease	645	377	210	21090	19914	21245	16	16	418	404	282	19331	18767	17344	14	14	0.0067499	1	0.875	-0.192645
582398	582541	583110	583110	+	ubiX	t0508	3-octaprenyl-4-hydroxybenzoate carboxy-lyase	728	471	264	23807	24918	26768	44	44	441	441	360	20421	20481	22115	36	36	0.00147578	1	0.818182	-0.289507
583278	583399	584181	584401	+	argT	t0509	lysine-arginine-ornithine-binding periplasmic protein	1508	1260	338	49318	66559	34226	69	63	2643	2217	2401	122270	102853	147157	155	158	4.74426e-09	5.07099e-08	2.50794	1.3265
584419	584419	585201	585201	+	hisJ	t0510	histidine-binding periplasmic protein	6194	4418	1814	202472	233255	183289	277	263	4612	4950	3745	213302	229584	229554	285	286	0.772433	1	1.08745	0.120952
585202	585384	586070		+	hisQ	t0511	histidine transport system permease	705	593	226	23049	31323	22860	38	37	613	462	383	28390	21443	23502	35	35	0.0463874	1	0.945946	-0.0801703
	586067	586774	586784	+	hisM	t0512	histidine transport system permease	608	449	191	19880	23750	19326	30	29	512	445	349	23705	20680	21418	30	30	0.162595	1	1.03448	0.0489096
	1100728	1100946		+	-	t05125	hypothetical protein	5	2	2	184	125	230	0	0	3	2	4	169	135	293	0	0	0.778481	1	#DIV/0!	#DIV/0!
586785	586785	587561	587656	+	hisP	t0513	histidine/lysine/arginine/ornithine transporter subunit	1106	843	279	36177	44553	28249	50	46	955	835	732	44174	38766	44920	54	54	0.451043	1	1.17391	0.231326
588506	588506	587613	587613	-	-	t0514	hypothetical protein	1019	752	337	33332	39704	34084	41	39	1119	1060	877	51783	49204	53763	57	57	0.50999	1	1.46154	0.547488
589289	589277	588630	588524	-	-	t0515	glutathione-S transferase	678	567	182	22169	29976	18432	38	36	1077	827	685	49851	38354	42005	67	66	0.00411842	0.0165614	1.83333	0.874469
589406	589420	590064	590119	+	-	t0516	glutathione-S transferase	1372	925	379	44869	48852	38288	72	68	1207	1142	916	55853	52974	56184	84	85	0.855203	1	1.25	0.321928
590120	590120	590671	590709	+	-	t0517	phosphodiesterase	3519	1859	1105	115031	98146	111717	205	196	1822	1616	1341	84291	74974	82211	145	145	0.0184764	0.0625822	0.739796	-0.434801
590710	590728	591282	591399	+	-	t0518	hypothetical protein	3634	2112	1249	118782	111517	126184	220	214	2026	1726	1433	93728	80086	87830	156	157	0.00779447	0.0288928	0.733645	-0.446846
	1169137	1167593		-	-	t05185	cytochrome bd-II oxidase subunit 1	39	37	15	1278	1977	1546	1	1	24	43	24	1111	2030	1531	1	1	0.0246878	1	1	0
592336	592307	591288	591288	-	-	t0519	transcriptional regulator	422	248	171	13811	13096	17360	14	14	289	301	270	13365	13991	16560	14	14	0.0924574	1	1	0
592560	592560	593003	593003	+	-	t0520	sugar phosphotransferase subunit IIA	150	98	35	4915	5204	3550	11	10	164	111	94	7600	5155	5777	13	13	0.933073	1	1.3	0.378512
593004	593084	593356	593356	+	-	t0521	sugar phosphotransferase subunit IIB	166	107	75	5432	5661	7582	22	22	98	155	112	4561	7193	6909	22	22	0.0784741	1	1	0
1236571	1236419	1236243	1235540	-	-	t05210	hypothetical protein	387	284	157	12676	15001	15953	81	82	261	289	311	12079	13438	19077	81	83	0.136217	0.375508	1.0122	0.0174874
593357	593371	594768		+	ulaA	t0522	PTS system ascorbate-specific transporter subunit IIC	712	523	313	23300	27639	31621	19	19	535	690	521	24755	32035	31941	20	21	0.287663	1	1.10526	0.14439
	594765	595595		+	-	t0523	transketolase N-terminal section	806	567	278	26358	29940	28106	34	33	611	763	605	28275	35389	37082	39	40	0.707499	1	1.21212	0.277534
	595588	596541	596547	+	-	t0524	transketolase C-terminal section	809	605	319	26446	31946	32249	31	31	618	852	622	28594	39537	38171	36	37	0.522298	1	1.19355	0.255257
	598110	596590		-	-	t0525	hypothetical protein	156	114	63	5123	6067	6454	3	3	82	77	55	3813	3600	3427	2	2	6.58164e-07	1	0.666667	-0.584963
600472	600472	598328	598325	-	pta	t0526	phosphate acetyltransferase	20127	14651	7573	657875	773551	765099	344	341	8692	10934	5727	401996	507083	351011	197	195	0.000108403	0.000600591	0.571848	-0.806298
1390193	1390193	1390038	1389958	-	-	t05265	beta-lactam resistance protein	391	237	117	12805	12557	11865	83	79	162	90	74	7500	4206	4561	35	34	7.59659e-21	1.89163e-19	0.43038	-1.21632
601956	601751	600549	600473	-	ackA	t0527	acetate kinase	15945	11481	5368	521196	606179	542309	476	462	6003	6514	3437	277641	302119	210681	222	219	1.4767e-09	1.69001e-08	0.474026	-1.07696
601928	602091	602546	602628	+	-	t0528	hypothetical protein	594	459	198	19438	24284	20086	48	46	490	428	328	22703	19865	20108	45	45	0.0528023	0.162018	0.978261	-0.0317089
	1408967	1409335		+	-	t05280	Tail collar domain-containing protein	43	23	8	1419	1241	885	3	3	41	16	15	1900	767	921	3	3	0.0748584	1	1	0
1409346	1409346	1409849		+	-	t05285	Tail collar domain-containing protein	1350	729	313	44138	38523	31674	83	75	1023	1147	876	47327	53226	53704	101	102	0.8406	1	1.36	0.443607
602629	602629	603123	603123	+	-	t0529	hypothetical protein	3536	2412	1094	115602	127349	110584	248	238	2240	2866	2096	103595	132955	128505	244	245	0.7587	1	1.02941	0.0418202
	1410844	1410473		-	-	t05290	Tail collar domain-containing protein	63	43	9	2076	2308	921	5	4	69	27	44	3199	1285	2757	6	6	0.792393	1	1.5	0.584963
	1436394	1437560		+	-	t05295	transposase B subunit; phage-associated protein	126	88	22	4149	4673	2266	3	3	109	104	75	5086	4826	4621	4	4	0.900033	1	1.33333	0.415037
603124	603134	603793	603793	+	-	t0530	phosphatase	3256	2142	1149	106443	113129	116166	173	169	2117	2589	1963	97945	120091	120330	169	170	0.717475	1	1.00592	0.0085115
603794	603869	605695	605701	+	-	t0531	sodium/sulfate transporter	935	593	396	30578	31320	40032	18	18	628	609	457	29059	28251	28017	15	15	0.00201352	1	0.833333	-0.263034
606386	606386	605787	605787	-	-	t0532	hypothetical protein	377	259	143	12337	13701	14528	22	22	204	272	191	9474	12655	11713	18	18	0.00343611	1	0.818182	-0.289507
607720	607694	606480	606480	-	-	t0533	aminotransferase	1743	1046	748	57002	55276	75642	50	51	656	702	559	30374	32575	34275	26	26	9.74982e-13	1.54497e-11	0.509804	-0.971986
608334	608626	609564	609564	+	lrhA	t0534	NADH dehydrogenase operon transcriptional regulator	1544	735	601	50495	38827	60754	53	53	635	518	394	29405	24066	24156	27	27	3.29706e-13	5.45339e-12	0.509434	-0.973033
	609644	609796		+	-	t0535	hypothetical protein	17	9	3	569	494	369	3	3	7	2	6	348	107	396	1	1	9.27237e-06	1	0.333333	-1.58496
1512954	1512956	1513255	1513268	+	-	t05355	acyl carrier protein	258	121	51	8464	6431	5199	25	22	178	190	172	8243	8843	10562	30	30	0.433363	1	1.36364	0.447459
609907	610189	610632	610632	+	nuoA	t0536	NADH dehydrogenase subunit A	8104	4923	3149	264911	259917	318140	636	632	4113	3986	2927	190224	184856	179409	416	416	0.00051734	0.00253743	0.658228	-0.603341
610633	610648	611310	611310	+	nuoB	t0537	NADH dehydrogenase subunit B	15206	9100	5209	497020	480476	526228	778	756	7897	7961	5867	365256	369231	359611	549	550	0.0185232	0.0626941	0.727513	-0.458955
611311	611397	613199	613199	+	nuoC	t0538	bifunctional NADH:ubiquinone oxidoreductase subunit C/D	42328	25388	14324	1383532	1340412	1447029	795	771	23758	27026	18667	1098773	1253392	1144071	645	646	0.928628	1	0.837873	-0.255197
613200	613202	613702		+	nuoE	t0539	NADH dehydrogenase subunit E	15325	8735	4582	500914	461198	462933	999	948	8703	10066	6737	402527	466867	412914	853	853	0.201611	0.531221	0.899789	-0.152341
	613699	615036	615066	+	nuoF	t0540	NADH dehydrogenase I subunit F	28540	16332	10297	932858	862277	1040217	720	706	15386	20728	14015	711555	961320	858980	628	630	0.427548	1	0.892351	-0.164316
615067	615067	617793		+	nuoG	t0541	NADH dehydrogenase subunit G	53451	29759	20867	1747085	1571150	2108004	666	663	27287	37433	25766	1261944	1736039	1579208	556	559	0.165311	0.447812	0.843137	-0.246161
	617790	618767	618767	+	nuoH	t0542	NADH dehydrogenase subunit H	14875	8783	6015	486215	463714	607640	529	530	7648	9894	6890	353714	458861	422307	418	420	0.0502559	0.155574	0.792453	-0.335603
618768	618782	619324	619333	+	nuoI	t0543	NADH dehydrogenase subunit I	10966	6516	4248	358456	344042	429179	699	694	5549	6987	4702	256657	324068	288201	532	533	0.0447513	0.140064	0.768012	-0.3808
	1659775	1660092		+	-	t05435	hypothetical protein	0	0	0	0	0	0	0	0	0	0	0	0	0	0	0	0	1	1	#DIV/0!	#DIV/0!
619335	619335	619889		+	nuoJ	t0544	NADH dehydrogenase subunit J	9532	5593	3731	311563	295316	376911	593	590	4948	6223	4174	228859	288603	255861	463	464	0.0201183	0.0673993	0.786441	-0.34659
1674110	1674119	1674298	1674384	+	-	t05445	hypothetical protein	428	239	108	14007	12639	10947	75	69	202	212	166	9374	9850	10207	54	54	0.000509068	0.00249956	0.782609	-0.353637
	619886	620188		+	nuoK	t0545	NADH dehydrogenase subunit K	3275	1800	1561	107061	95060	157693	382	395	1512	2163	1509	69956	100354	92485	286	289	0.00650142	0.0247463	0.731646	-0.450783
	620185	622026	622325	+	nuoL	t0546	NADH dehydrogenase subunit L	23515	13720	10032	768621	724389	1013466	448	453	11728	16349	10958	542402	758214	671617	355	356	0.776421	1	0.785872	-0.347634
622327	622340	623869	623875	+	nuoM	t0547	NADH dehydrogenase subunit M	15635	9699	6797	511043	512092	686704	366	372	8655	9819	6829	400287	455374	418572	277	277	0.016974	0.0579075	0.744624	-0.425417
623876	623876	625333	625341	+	nuoN	t0548	NADH dehydrogenase subunit N	14501	8361	6430	473985	441432	649583	350	357	6510	8375	6055	301074	388416	371129	240	242	0.00544114	0.0212397	0.677871	-0.560917
626484	626478	625474	625409	-	-	t0549	receptor/regulator protein	2805	1135	1023	91708	59961	103405	86	84	8109	12211	11080	375028	566303	679124	524	537	9.87257e-131	8.28565e-129	6.39286	2.67646
627467	627461	626544	626503	-	-	t0550	ribonuclease Z	319	171	125	10452	9044	12722	11	11	206	218	163	9550	10145	10030	10	10	0.0643228	1	0.909091	-0.137504
1872664	1872684	1873046	1873046	+	-	t05500	anti-adapter protein IraM	170	90	58	5572	4775	5860	15	14	206	125	98	9540	5804	6008	19	19	0.955853	1	1.35714	0.440573
627508	627522	627983	628037	+	-	t0551	hypothetical protein	370	247	146	12119	13051	14802	28	28	410	189	181	18997	8765	11108	28	28	0.0761904	1	1	0
	1896074	1895925		-	-	t05510	hypothetical protein	5	4	0	167	242	90	1	1	3	3	1	154	161	76	0	0	0.0700033	1	0	#NUM!
628038	628038	628343	628369	+	-	t0552	hypothetical protein	12191	9504	2964	398469	501806	299512	1409	1306	16807	14753	12687	777300	684194	777603	2426	2439	3.1052e-05	0.00019043	1.86753	0.901135
628370	628444	629739	629739	+	menF	t0553	menaquinone-specific isochorismate synthase	1895	1074	660	61944	56735	66707	48	47	1393	1297	992	64433	60172	60858	47	47	0.204771	0.538608	1	0
629740	629825	631495		+	menD	t0554	2-succinyl-5-enolpyruvyl-6-hydroxy-3-cyclohexene-1-carboxylate synthase	1248	620	595	40808	32733	60120	25	26	577	743	458	26715	34473	28092	17	17	1.39437e-06	1	0.653846	-0.612977
	631492	632250	632250	+	yfbB	t0555	acyl-CoA thioester hydrolase	2273	1434	617	74317	75719	62350	99	93	1384	1489	1126	64027	69081	69059	88	88	0.204611	0.538499	0.946237	-0.0797272
632251	632265	633122		+	menB	t0556	naphthoate synthase	11022	6808	3866	360282	359442	390545	441	431	6611	7963	6072	305759	369329	372179	403	406	0.524871	1	0.941995	-0.0862081
	633122	634084		+	menC	t0557	O-succinylbenzoate synthase	9026	5589	3108	295045	295115	313998	321	312	5566	6115	4465	257441	283605	273702	281	282	0.144292	0.396323	0.903846	-0.145851
	634081	635448	635535	+	menE	t0558	O-succinylbenzoic acid--CoA ligase	3990	2488	1736	130418	131369	175394	104	106	2162	2493	1852	100000	115656	113530	79	80	0.0035136	0.0143327	0.754717	-0.405992
635546	635546	635803	635944	+	pmrD	t0559	polymyxin B resistance protein	1422	858	392	46505	45307	39609	181	169	771	888	638	35691	41225	39162	149	149	0.00777376	0.0288539	0.881657	-0.181711
	636175	635798	635798	-	-	t0560	hypothetical protein	93	60	26	3070	3180	2687	8	7	55	53	39	2562	2472	2416	6	6	0.000919108	1	0.857143	-0.222392
	636510	636175		-	-	t0561	hypothetical protein	308	240	86	10090	12706	8693	33	31	282	221	172	13073	10279	10547	33	33	0.586514	1	1.06452	0.0901978
	638153	636507		-	arnT	t0562	4-amino-4-deoxy-L-arabinose transferase	972	733	397	31789	38748	40107	22	22	502	441	378	23254	20491	23217	13	13	1.59108e-09	1	0.590909	-0.758992
	639049	638150		-	-	t0563	hypothetical protein	1311	987	599	42875	52144	60571	56	57	661	587	468	30599	27251	28739	32	32	1.12525e-10	1.47388e-09	0.561404	-0.83289
	641028	639046		-	-	t0564	bifunctional UDP-glucuronic acid decarboxylase/UDP-4-amino-4-deoxy-L-arabinose formyltransferase	4082	2814	1823	133426	148592	184196	76	78	2022	2197	1790	93555	101890	109714	50	51	8.94216e-05	0.000504681	0.653846	-0.612977
642010	642008	641025		-	pmrF	t0565	undecaprenyl phosphate 4-deoxy-4-formamido-L-arabinose transferase	1603	1070	672	52397	56515	67889	59	59	862	858	645	39885	39829	39591	40	40	4.32105e-06	3.0888e-05	0.677966	-0.560715
643150	643150	642011	642011	-	-	t0566	UDP-4-amino-4-deoxy-L-arabinose--oxoglutarate aminotransferase	1458	1290	612	47661	68139	61843	51	51	780	608	502	36116	28225	30787	27	27	1.27518e-11	1.81733e-10	0.529412	-0.917538
	643443	644048	644048	+	ais	t0567	Ais protein	163	114	95	5335	6065	9647	10	11	48	30	44	2247	1436	2707	3	3	2.04605e-53	1	0.272727	-1.87447
644526	644518	644093	644093	-	-	t0568	hypothetical protein	733	401	186	23983	21203	18866	54	50	351	381	277	16238	17671	16981	39	39	0.000397235	0.00199145	0.78	-0.358454
644784	644797	645339	645339	+	-	t0569	hypothetical protein	1530	793	408	50038	41887	41284	88	81	611	347	260	28291	16102	15944	37	37	3.03004e-21	7.75828e-20	0.45679	-1.1304
645445	645454	646650	646654	+	-	t0570	competence damage-inducible protein A	2266	1501	841	74077	79248	85038	67	66	1448	1560	1346	66995	72347	82498	61	61	0.323925	0.805283	0.924242	-0.113657
	646900	647682		+	-	t0571	transcriptional regulator	123	84	29	4044	4481	3014	5	4	102	102	78	4739	4769	4834	6	6	0.669806	1	1.5	0.584963
647683	647696	648901	648901	+	-	t0572	MR-MLE-family protein	1017	755	232	33245	39872	23523	29	26	1165	1037	823	53899	48113	50452	42	42	0.183808	1	1.61538	0.691878
648932	648957	650246	650246	+	-	t0573	transport protein	348	250	135	11404	13217	13696	9	9	310	319	263	14361	14813	16133	11	11	0.645619	1	1.22222	0.289507
650247	650272	651075	651075	+	-	t0574	aldolase	973	618	323	31811	32663	32660	41	40	720	881	657	33332	40869	40308	47	47	0.49134	1	1.175	0.232661
651076	651081	651257	651257	+	-	t0575	hypothetical protein	139	84	42	4568	4454	4269	26	25	111	104	89	5155	4855	5505	29	29	0.429301	1	1.16	0.214125
	652297	651344		-	-	t0576	deubiquitinase	34	18	9	1120	973	993	1	1	35	40	24	1619	1863	1493	1	1	0.0657075	1	1	0
	652490	652287		-	-	t0577	hypothetical protein	5	0	0	195	47	69	0	0	4	3	0	194	170	0	0	0	0.637817	1	#DIV/0!	#DIV/0!
	653982	652792	652730	-	glpC	t0578	sn-glycerol-3-phosphate dehydrogenase subunit C	3261	1504	1304	106600	79408	131789	89	88	3019	4132	3002	139628	191640	184037	142	144	0.000925525	0.00432867	1.63636	0.710493
	655238	653979		-	glpB	t0579	anaerobic glycerol-3-phosphate dehydrogenase subunit B	2863	1339	1291	93600	70698	130425	76	77	2637	3781	2462	121991	175350	150908	118	118	0.00332873	0.0136523	1.53247	0.615857
656865	656856	655228		-	glpA	t0580	sn-glycerol-3-phosphate dehydrogenase subunit A	3715	1734	1745	121438	91567	176338	77	79	3302	5805	3669	152739	269239	224886	131	132	0.015503	0.0537152	1.67089	0.740613
657009	657089	658447	658447	+	glpT	t0581	sn-glycerol-3-phosphate transporter	26209	16688	9035	856668	881089	912703	667	650	16932	22371	16491	783054	1037500	1010751	688	694	0.17725	0.476169	1.06769	0.0944959
658448	658452	659522	659660	+	glpQ	t0582	glycerophosphodiester phosphodiesterase	26846	16702	9189	877483	881815	928303	860	836	17140	21802	16819	792678	1011107	1030841	873	882	0.191877	0.509722	1.05502	0.0772757
	660516	659638		-	-	t0583	transcriptional regulator	177	122	72	5795	6457	7283	7	7	146	159	112	6774	7402	6908	7	7	0.199454	1	1	0
	660678	661868		+	-	t0584	transmembrane transport protein	51	15	15	1691	809	1554	1	1	25	18	14	1156	874	891	0	0	1.1448e-05	1	0	#NUM!
	2633169	2632909		-	-	t05840	hypothetical protein	3	4	4	128	259	427	0	1	7	7	4	359	333	280	1	1	0.924891	1	1	0
	662124	661870	661809	-	yfaE	t0585	2Fe-2S ferredoxin	1231	769	484	40247	40611	48936	170	169	521	629	492	24133	29197	30183	108	109	2.0503e-07	1.74333e-06	0.64497	-0.632695
663259	663254	662124		-	nrdB	t0586	ribonucleotide-diphosphate reductase subunit beta	10758	6901	3770	351656	364381	380924	331	323	5252	6235	4447	242897	289158	272587	236	237	0.0115389	0.040983	0.733746	-0.446647
665766	665652	663367	663306	-	nrdA	t0587	ribonucleotide-diphosphate reductase subunit alpha	19359	12699	6720	632763	670455	678903	296	289	9159	10582	8058	423610	490764	493875	203	205	0.00816208	0.0299761	0.709343	-0.495446
	2737014	2736268		-	-	t05875	hypothetical protein	0	0	0	0	0	0	0	0	0	0	0	0	0	0	0	0	1	1	#DIV/0!	#DIV/0!
666749	666735	666007	666006	-	ubiG	t0588	3-demethylubiquinone-9 3-methyltransferase	3623	2415	1059	118440	127519	107077	170	161	2708	2358	1768	125245	109400	108399	157	156	0.443872	1	0.968944	-0.0455147
	2737832	2737011		-	-	t05880	hypothetical protein	0	0	0	0	0	69	0	0	0	0	0	35	0	0	0	0	0.00042002	1	#DIV/0!	#DIV/0!
	667513	666818		-	-	t0589	hypothetical protein	156	89	42	5120	4741	4343	7	6	99	124	97	4621	5786	5949	7	7	0.382967	1	1.16667	0.222392
2769753	2769927	2770040	2770053	+	-	t05900	hypothetical protein	50	20	11	1662	1093	1136	12	11	36	31	19	1705	1470	1185	12	12	0.263518	1	1.09091	0.125531
	669092	670294		+	-	t0591	MR-MLE-family protein	121	92	31	3972	4904	3193	3	3	158	111	74	7312	5155	4592	4	4	0.754256	1	1.33333	0.415037
670678	670704	673340	673525	+	gyrA	t0592	DNA gyrase subunit A	40233	22305	13276	1315051	1177643	1341187	502	484	17198	20844	13463	795360	966681	825170	327	327	0.648092	1	0.67562	-0.565716
673526	673526	673984	674045	+	tnpA	t0593	insertion sequence element IS200 transposase	6485	4595	1313	211978	242593	132654	472	426	5917	3639	2756	273649	168792	168963	449	444	0.591298	1	1.04225	0.0597062
674170	674170	677016	677172	+	rcsC	t0594	hybrid sensory kinase in two-component regulatory system with RcsB and YojN	3609	2624	1229	117976	138582	124222	45	44	1592	1821	1529	73659	84475	93720	29	29	0.00035145	1	0.659091	-0.601451
	2921006	2921491		+	-	t05940	hypothetical protein	20	13	3	673	710	336	1	1	7	11	6	335	540	387	0	0	0.00182551	1	0	#NUM!
677785	677769	677119	677062	-	rcsB	t0595	transcriptional regulator RcsB	4310	2717	1554	140897	143446	157013	230	225	2098	2103	1390	97070	97534	85248	144	143	3.6268e-05	0.000219149	0.635556	-0.65391
680466	680455	677786	677786	-	yojN	t0596	phosphotransfer intermediate protein in two-component regulatory system with RcsBC	4986	3034	1479	162977	160206	149449	62	59	2619	2566	1944	121138	119046	119155	44	44	0.00547455	0.0213333	0.745763	-0.423211
681098	681183	682319	682319	+	ompC	t0597	porin	595256	326672	170676	19456225	17246683	17241235	16805	15814	266101	343480	243409	12306396	15929321	14918205	12577	12651	0.175378	0.472299	0.799987	-0.321951
682320	682434	683486	683513	+	yojL	t0598	thiamine biosynthesis lipoprotein ApbE	2144	1293	490	70092	68269	49575	65	59	1121	1146	686	51857	53187	42102	47	46	0.00102891	0.00475335	0.779661	-0.359081
3054684	3054684	3054920	3054926	+	-	t05980	hypothetical protein	155	115	41	5081	6113	4169	23	21	117	119	66	5437	5519	4065	21	21	0.0654221	1	1	0
	3074514	3074720		+	-	t05985	hypothetical protein	15	4	3	492	250	312	1	1	10	7	4	491	344	287	1	1	0.643215	1	1	0
683570	683570	684628	684628	+	ada	t0599	ADA regulatory protein	1047	668	339	34250	35270	34338	33	32	810	792	640	37469	36743	39236	35	35	0.214879	1	1.09375	0.129283
3092798	3092798	3092517	3092517	-	-	t05990	hypothetical protein	156	99	53	5122	5260	5425	19	18	47	42	33	2211	1959	2027	7	7	2.76846e-29	1	0.388889	-1.36257
684629	684631	685281	685281	+	alkB	t0600	AlkB protein	388	268	161	12710	14167	16294	21	22	315	364	261	14610	16907	15998	24	24	0.301106	1	1.09091	0.125531
685355	685357	687000	687129	+	yojI	t0601	multidrug transporter membrane protein/ATP-binding protein	1776	1343	176	58050	70904	17826	35	29	377	601	386	17480	27900	23680	13	14	1.18816e-17	1	0.482759	-1.05063
687739	687703	687209	687083	-	eco	t0602	ecotin	3462	2496	1114	113172	131813	112562	249	240	1580	1794	1121	73078	83209	68753	152	151	7.63076e-05	0.000435549	0.629167	-0.668486
	688598	688861		+	yojF	t0603	assembly protein for periplasmic nitrate reductase	39	16	59	1275	846	5967	7	10	33	124	57	1563	5762	3522	13	13	0.83309	1	1.3	0.378512
	3132320	3131937		-	-	t06035	DNA replication/recombination/repair protein	36	15	15	1197	813	1524	3	3	31	35	32	1435	1658	1977	4	4	0.485966	1	1.33333	0.415037
688110	688117	688608		+	napF	t0604	ferredoxin-type protein	244	61	153	7987	3260	15537	16	18	137	584	301	6371	27111	18493	34	35	4.52425e-05	1	1.94444	0.959358
3158728	3158728	3158225	3158155	-	-	t06040	ATP-dependent RNA helicase-like protein	383	166	154	12550	8802	15585	24	24	444	532	559	20566	24690	34260	51	52	1.83938e-05	0.000118747	2.16667	1.11548
	3176349	3175966		-	-	t06045	hypothetical protein	13	8	0	442	458	86	1	0	22	7	3	1048	331	235	1	1	0.0422097	1	#DIV/0!	#DIV/0!
	688858	691344	691344	+	napA	t0605	nitrate reductase catalytic subunit	894	355	1250	29230	18752	126349	17	23	690	801	542	31921	37158	33271	13	13	4.06563e-09	1	0.565217	-0.823122
3177444	3177444	3177298	3177226	-	-	t06050	hypothetical protein	177	97	40	5801	5142	4042	37	33	89	73	71	4161	3398	4364	26	27	0.00196156	1	0.818182	-0.289507
	3197099	3196923		-	-	t06055	hypothetical protein TTC0453	17	4	2	579	223	226	2	1	9	20	14	457	972	881	4	4	8.20639e-06	1	4	2
	691351	692046		+	napG	t0606	quinol dehydrogenase periplasmic protein	84	54	150	2753	2888	15196	7	9	89	66	47	4119	3062	2899	4	4	2.98675e-13	1	0.444444	-1.16993
	692033	692902	692902	+	napH	t0607	quinol dehydrogenase membrane protein	101	48	135	3322	2568	13693	5	7	79	59	41	3656	2772	2515	3	3	1.1209e-16	1	0.428571	-1.22239
692962	693018	693467	693467	+	napB	t0608	citrate reductase cytochrome c-type subunit	158	72	174	5176	3821	17675	15	19	127	114	80	5887	5322	4960	12	11	5.15039e-08	1	0.578947	-0.788496
693477	693477	694079	694099	+	napC	t0609	cytochrome c-type protein NapC	279	120	159	9139	6354	16117	16	17	255	193	129	11796	8961	7927	16	15	0.0493165	1	0.882353	-0.180572
3357835	3357809	3357084	3357084	-	-	t06090	hypothetical protein	954	400	118	31211	21154	11928	35	29	1000	781	575	46266	36252	35255	54	54	0.00468335	0.0185944	1.86207	0.896907
694100	694100	694717		+	ccmA	t0610	cytochrome c biogenesis protein CcmA	238	113	149	7799	5986	15067	14	15	160	131	98	7410	6099	6064	10	10	2.76283e-06	1	0.666667	-0.584963
3396695	3396707	3396871	3396914	+	-	t06100	hypothetical protein	105	75	44	3445	3997	4512	23	24	46	32	28	2133	1498	1728	10	10	8.82899e-22	1	0.416667	-1.26303
	694714	695373	695373	+	ccmB	t0611	heme exporter protein B1	108	48	102	3555	2553	10318	6	8	54	65	37	2521	3050	2326	4	3	1.78814e-15	1	0.375	-1.41504
695410	695425	696162		+	ccmC	t0612	heme exporter protein C1	289	193	193	9473	10237	19575	16	17	235	226	144	10868	10514	8881	13	13	0.000304924	1	0.764706	-0.387023
	696159	696371		+	ccmD	t0613	heme exporter protein D1	76	54	59	2500	2890	6036	15	17	67	70	53	3134	3258	3283	15	15	0.00467667	1	0.882353	-0.180572
3489914	3489914	3489645	3489587	-	-	t06130	hypothetical protein	125	53	26	4105	2816	2668	13	11	55	77	57	2584	3608	3543	11	12	0.0930811	1	1.09091	0.125531
	3500854	3501087		+	-	t06135	hypothetical protein	7	1	0	233	75	27	0	0	3	3	0	183	143	34	0	0	0.970546	1	#DIV/0!	#DIV/0!
	696368	696847		+	ccmE	t0614	cytochrome c-type biogenesis protein CcmE	234	131	141	7657	6959	14272	18	20	167	147	110	7758	6858	6759	14	14	5.36935e-05	1	0.7	-0.514573
	3534845	3536047		+	-	t06145	ATP-dependent protease	215	149	61	7032	7890	6198	6	5	142	154	124	6578	7179	7624	5	5	0.0887647	1	1	0
	696844	698775		+	ccmF	t0615	cytochrome c-type biogenesis protein F1	358	195	223	11721	10309	22558	7	7	281	251	168	13039	11645	10306	6	6	0.000764854	1	0.857143	-0.222392
	3561467	3561252		-	-	t06150	hypothetical protein	42	22	7	1399	1203	803	5	5	23	12	12	1108	591	761	3	3	1.02904e-05	1	0.6	-0.736966
	698772	699329		+	dsbE	t0616	thiol:disulfide interchange protein	145	79	71	4749	4203	7195	9	9	141	111	71	6532	5181	4365	9	9	0.0809666	1	1	0
	3562549	3562271		-	-	t06160	hypothetical protein	38	23	14	1260	1262	1414	4	4	9	20	14	421	930	875	2	2	2.2491e-11	1	0.5	-1
	699326	700369		+	ccmH	t0617	cytochrome c-type biogenesis protein H1	291	175	161	9530	9277	16287	10	11	193	208	155	8971	9661	9556	8	9	0.00128179	1	0.818182	-0.289507
701123	701060	700413	700413	-	narP	t0618	transcriptional regulator NarP	1049	460	508	34303	24323	51388	54	56	597	547	400	27646	25396	24522	39	39	7.68455e-06	5.28473e-05	0.696429	-0.521953
	702092	702352		+	-	t0619	hypothetical protein	2	1	0	68	60	69	0	0	5	0	1	253	16	112	0	0	0.00139249	1	#DIV/0!	#DIV/0!
	3651255	3651085		-	-	t06195	hypothetical protein	30	19	9	996	1045	911	6	5	8	12	12	403	601	781	3	3	3.82358e-08	1	0.6	-0.736966
	702747	702544		-	-	t0620	virulence protein MsgA-like protein	3	3	0	123	207	0	0	0	4	4	1	227	192	119	0	0	0.0395995	1	#DIV/0!	#DIV/0!
704510	704510	706876	706876	+	sspH	t0623	secreted effector protein	721	484	198	23597	25603	20057	10	9	472	511	342	21840	23722	20977	9	9	0.0431239	1	1	0
707573			707497	-	-	t0625	Pro tRNA	71	39	15	2345	2090	1608	28	26	30	21	22	1419	1005	1382	16	16	3.84369e-09	1	0.615385	-0.70044
709411	709407	707647	707582	-	yejM	t0626	sulfatase	2520	1711	847	82379	90345	85594	50	48	1235	1194	976	57120	55377	59873	32	32	1.44615e-05	1	0.666667	-0.584963
709760	709666	709439	709423	-	yejL	t0627	hypothetical protein	1807	1243	502	59093	65652	50735	272	256	905	637	450	41883	29559	27614	146	144	4.08006e-10	5.06598e-09	0.5625	-0.830075
709834	709846	710853	710856	+	yejK	t0628	nucleoid-associated protein NdpA	4227	2526	1440	138179	133373	145551	142	137	1711	1482	1001	79160	68774	61352	69	69	5.25596e-11	7.17299e-10	0.50365	-0.989508
710865	710881	711501	711523	+	-	t0629	hypothetical protein	1084	667	405	35439	35218	40988	60	59	601	412	319	27818	19116	19602	36	35	5.56735e-10	6.81925e-09	0.59322	-0.75336
711960	711894	711610	711586	-	rplY	t0630	50S ribosomal protein L25	19275	9318	6755	630016	491956	682388	2167	2110	5551	4849	3324	256721	224882	203729	807	801	7.01983e-17	1.44305e-15	0.379621	-1.39737
713779	713779	712019	712019	-	yejH	t0631	helicase	795	588	294	26004	31092	29798	16	16	402	498	389	18634	23106	23895	12	12	6.6489e-05	1	0.75	-0.415037
713894	713931	714626	714653	+	yejD	t0632	16S rRNA pseudouridylate synthase A	2058	1427	610	67288	75355	61645	102	97	1091	896	638	50459	41555	39142	63	62	6.21484e-07	5.02958e-06	0.639175	-0.645717
714654	714654	715844		+	bcr	t0633	bicyclomycin/multidrug efflux system	992	766	302	32432	40482	30530	30	28	573	452	289	26500	20976	17771	18	18	1.18081e-08	1	0.642857	-0.63743
	715841	715939		+	-	t0634	hypothetical protein	17	15	5	569	821	569	6	6	9	9	8	419	427	525	4	4	0.00040428	1	0.666667	-0.584963
716050	716235	716579	716626	+	yejG	t0635	hypothetical protein	662	401	245	21652	21171	24815	66	65	443	401	430	20520	18636	26402	62	63	0.0478362	0.148999	0.969231	-0.0450879
	3973619	3972633		-	-	t06355	TRAP family 2,3-diketo-L-gulonate transporter substrate-binding protein	47	29	7	1542	1537	792	1	1	35	46	28	1656	2145	1769	1	1	0.473279	1	1	0
718173	718172	716583	716535	-	yejF	t0636	ABC transporter ATP-binding protein	1512	1009	492	49441	53285	49784	33	31	966	1252	889	44690	58068	54538	32	32	0.167371	1	1.03226	0.0458037
	719199	718174	718174	-	yejE	t0637	binding-protein-dependent transporter	683	401	211	22332	21208	21364	22	21	353	430	310	16327	19958	19036	17	17	0.00215956	1	0.809524	-0.304855
	3994136	3994375		+	-	t06370	hypothetical protein	5	2	0	187	118	71	0	0	3	3	1	162	156	71	0	0	0.754312	1	#DIV/0!	#DIV/0!
720293	720293	719199		-	yejB	t0638	binding-protein-dependent transporter	582	348	181	19027	18391	18293	17	16	299	362	288	13841	16797	17696	14	14	0.00695411	1	0.875	-0.192645
722108	722108	720303	720294	-	yejA	t0639	transport system periplasmic binding protein	1328	869	471	43435	45907	47579	25	25	909	872	733	42047	40466	44980	23	23	0.0254946	1	0.92	-0.120294
723780	723771	722215	722161	-	rtn	t0640	hypothetical protein	812	530	252	26544	28020	25545	17	17	626	646	532	28977	29999	32608	19	19	0.543431	1	1.11765	0.160465
724823	724669	724097	723966	-	spr	t0641	outer membrane lipoprotein	19872	11312	6118	649543	597247	618033	1138	1084	8193	6845	5825	378915	317462	357056	610	612	7.50256e-05	0.000428772	0.564576	-0.824761
725831	725802	725083	725080	-	-	t0642	hypothetical protein	2902	1817	898	94863	95964	90725	136	130	1101	886	667	50918	41117	40926	61	61	1.0236e-15	1.99097e-14	0.469231	-1.09163
726832	726818	725832	725832	-	yeiR	t0643	hypothetical protein	2050	1689	604	67023	89186	61029	76	73	1544	1533	1091	71435	71126	66900	70	70	0.309953	0.775653	0.958904	-0.0605415
727622	727603	727031	727031	-	yeiP	t0644	elongation factor P	3942	2148	1514	128858	113443	152985	231	229	1202	1206	776	55613	55972	47576	93	92	5.02103e-25	1.62538e-23	0.401747	-1.31564
	728597	728719		+	-	t0646	hypothetical protein	13	10	2	426	566	275	3	3	11	3	2	527	144	124	2	2	5.43e-05	1	0.666667	-0.584963
4241685	4241685	4241933	4242137	+	-	t06460	hypothetical protein	3167	1524	450	103534	80501	45507	361	307	1492	877	579	69007	40700	35490	198	194	4.68235e-07	3.85125e-06	0.631922	-0.662182
	728721	729386		+	-	t0647	hypothetical protein	109	61	31	3591	3268	3193	5	5	60	24	17	2817	1125	1045	2	2	2.60562e-17	1	0.4	-1.32193
	730632	729451		-	yeiO	t0648	sugar efflux transporter	75	55	29	2457	2921	3023	2	2	23	20	7	1063	936	474	0	0	7.50868e-60	1	0	#NUM!
	4337421	4337263		-	-	t06480	hypothetical protein	0	0	0	31	0	23	0	0	0	0	0	0	38	13	0	0	0.563387	1	#DIV/0!	#DIV/0!
	732132	733070	733070	+	fruK	t0649	1-phosphofructokinase	809	818	195	26470	43209	19705	33	31	732	1015	538	33893	47110	32993	40	40	0.966617	1	1.29032	0.367732
730975	731002	732132		+	fruB	t0650	bifunctional PTS system fructose-specific transporter subunit IIA/HPr protein	1535	1691	321	50203	89282	32479	54	50	1615	2414	1119	74712	111953	68626	76	75	0.0465332	0.14534	1.5	0.584963
733071	733087	734775	734777	+	fruA	t0651	PTS system fructose-specific transporter subunits IIBC	1808	1821	465	59097	96178	47072	42	39	1919	2170	1173	88792	100642	71924	52	51	0.249021	0.640865	1.30769	0.387023
735715	735697	734840	734840	-	nfo	t0652	endonuclease IV	2137	1177	740	69848	62177	74763	82	80	827	1074	762	38267	49852	46702	52	52	1.38224e-06	1.0546e-05	0.65	-0.621488
736825	736825	735776	735776	-	yeiH	t0653	hypothetical protein	919	471	256	30056	24915	25884	27	25	295	415	277	13681	19261	17024	15	15	8.6784e-09	1	0.6	-0.736966
736893	736946	737809	737817	+	yeiE	t0654	DNA-binding transcriptional regulator	1786	1114	500	58408	58824	50535	68	64	1868	1951	1514	86430	90507	92794	103	104	0.0124185	0.0439348	1.625	0.70044
737823	737999	739468	739537	+	lysP	t0655	lysine transporter	3271	2141	1180	106946	113046	119207	78	76	1807	1337	1200	83597	62048	73589	49	49	0.000208729	0.00110898	0.644737	-0.633218
	739814	741805	741805	+	cirA	t0656	colicin I receptor	357	491	18	11671	25961	1872	7	6	67	134	63	3130	6217	3905	2	2	2.65628e-36	1	0.333333	-1.58496
	744091	743204		-	-	t0658	hydrolase	26	9	9	878	500	927	0	0	16	37	14	748	1735	917	1	1	0.0565009	1	#DIV/0!	#DIV/0!
744308	744308	745675	745675	+	sdaC	t0659	L-serine dehydratase	410	263	127	13428	13928	12881	10	9	310	337	209	14342	15672	12820	10	10	0.237231	1	1.11111	0.152003
745676	745680	746069	746111	+	-	t0660	DNA-binding protein	185	121	75	6079	6433	7640	17	17	130	137	115	6052	6370	7055	16	16	0.046573	1	0.941176	-0.0874628
747061	746915	746058	745901	-	yeiG	t0661	esterase	11642	6642	3839	380533	350716	387874	450	434	6426	8289	6617	297224	384443	405569	417	422	0.634581	1	0.97235	-0.040452
747069	747245	747913	747913	+	folE	t0662	GTP cyclohydrolase I	2857	1647	975	93413	86959	98507	143	138	1515	1415	1124	70108	65626	68930	101	101	0.00390029	0.0157541	0.731884	-0.450313
747914	747928	749070	749070	+	yeiB	t0663	hypothetical protein	409	328	144	13397	17356	14638	13	13	240	257	189	11131	11959	11603	10	10	0.000357394	1	0.769231	-0.378512
749220	749220	750242	750242	+	galS	t0664	DNA-binding transcriptional regulator GalS	1098	465	362	35890	24553	36568	32	31	310	525	380	14336	24388	23289	19	20	1.31886e-08	1	0.645161	-0.632268
750612	750741	751739	751739	+	mglB	t0665	D-galactose-binding periplasmic protein	18023	8391	5750	589105	443014	580941	562	538	6532	8890	6845	302126	412314	419564	373	378	0.00938503	0.0338908	0.702602	-0.50922
	4491316	4490963		-	-	t06650	hypothetical protein	55	33	10	1805	1781	1104	4	4	47	43	45	2176	2034	2785	6	6	0.349173	1	1.5	0.584963
753102	753407	754417	754425	+	mglC	t0667	beta-methylgalactoside transporter inner membrane protein	884	389	462	28904	20541	46754	29	31	359	517	428	16627	23997	26241	21	22	2.01935e-06	1	0.709677	-0.494765
756964	756961	755720	755482	-	-	t0669	oxidoreductase	202	90	137	6629	4757	13887	6	6	315	442	236	14604	20505	14488	13	13	4.69942e-05	1	2.16667	1.11548
	757411	757166	757166	-	-	t0670	hypothetical protein	64	31	24	2094	1685	2458	8	8	22	42	33	1044	1947	2062	6	6	0.000181881	1	0.75	-0.415037
758136	758127	757408		-	sanA	t0671	hypothetical protein	522	389	192	17075	20561	19476	26	26	297	331	258	13756	15384	15861	20	20	0.00070645	1	0.769231	-0.378512
759219	759188	758304	758304	-	cdd	t0672	cytidine deaminase	157	102	74	5147	5428	7560	6	6	219	241	185	10154	11187	11398	12	12	0.00554076	1	2	1
4678164	4678170	4678328	4678375	+	-	t06725	hypothetical protein	122	75	28	3999	3976	2849	24	22	75	130	109	3486	6063	6707	33	34	0.511283	1	1.54545	0.628031
	760037	759342	759323	-	yohK	t0673	hypothetical protein	280	180	81	9168	9516	8232	13	12	224	245	193	10401	11404	11867	16	16	0.551643	1	1.33333	0.415037
760441	760432	760034		-	yohJ	t0674	hypothetical protein	154	77	41	5043	4075	4211	11	11	132	127	97	6127	5931	5957	15	15	0.951127	1	1.36364	0.447459
761480	761472	760564	760442	-	-	t0675	transcriptional regulator	369	213	108	12074	11287	10961	13	12	257	276	243	11903	12814	14953	14	14	0.758744	1	1.16667	0.222392
	761598	762956		+	-	t0676	n-hydroxybenzoate transporter	34	22	16	1112	1194	1692	0	0	216	215	202	9998	10005	12427	7	7	2.87272e-167	1	#DIV/0!	#DIV/0!
762957	762968	764005	764005	+	-	t0677	gentisate 1,2-dioxygenase	180	93	53	5905	4959	5366	5	5	1185	1222	860	54836	56672	52765	52	52	1.94669e-290	2.26216e-288	10.4	3.37851
764006	764021	764722	764722	+	-	t0678	FAA-hydrolase-family protein	206	135	73	6738	7154	7448	10	10	1064	1292	735	49243	59955	45105	73	73	1.80605e-156	1.57404e-154	7.3	2.8679
764723	764731	765375	765389	+	-	t0679	glutathione-S-transferase-family protein	258	183	72	8460	9676	7358	13	13	1013	1111	729	46864	51550	44719	74	73	9.48603e-95	7.67691e-93	5.61538	2.48938
765390	765390	766583	766583	+	-	t0680	salicylate hydroxylase	430	291	158	14079	15392	16048	12	12	1142	1497	902	52830	69460	55305	49	49	1.69266e-29	6.84923e-28	4.08333	2.02975
766692	766692	767630	767630	+	yohI	t0681	tRNA-dihydrouridine synthase C	316	171	147	10357	9080	14864	11	12	163	105	93	7540	4893	5736	6	6	3.34949e-13	1	0.5	-1
767898	767898	767701	767522	-	-	t0682	hypothetical protein	44	30	12	1441	1633	1273	7	7	60	82	76	2807	3841	4717	18	19	4.24387e-09	1	2.71429	1.44057
	768089	769525		+	yohG	t0683	multidrug resistance outer membrane protein MdtQ	82	51	20	2682	2706	2114	1	1	40	40	29	1881	1869	1813	1	1	8.22645e-06	1	1	0
769588	769591	770352	770453	+	yohF	t0684	acetoin dehydrogenase	1825	1552	317	59674	81956	32104	84	75	3595	2970	1857	166290	137763	113825	185	182	1.8192e-09	2.04581e-08	2.42667	1.27898
770969	770969	770400	770393	-	yohD	t0685	hypothetical protein	230	165	68	7529	8748	6892	14	13	283	196	169	13091	9129	10410	19	19	0.206842	1	1.46154	0.547488
771128	771128	771715	771719	+	yohC	t0686	hypothetical protein	107	93	28	3511	4949	2831	6	6	189	191	121	8769	8863	7441	14	14	0.000552581	1	2.33333	1.22239
774634	774617	772887	772617	-	dld	t0688	D-lactate dehydrogenase	8525	5540	2975	278666	292505	300558	172	167	11686	12608	12491	540450	584756	765574	356	364	3.67492e-06	2.66878e-05	2.17964	1.12409
774854	774884	777181	777188	+	bglX	t0689	periplasmic beta-glucosidase	4964	3073	1567	162256	162281	158321	73	70	2947	2782	2110	136324	129061	129346	57	57	0.0325497	0.104769	0.814286	-0.296393
777335	777363	778280	778280	+	yehZ	t0690	periplasmic protein	7677	5742	2261	250940	303162	228467	298	284	11183	10484	8508	517182	486212	521485	551	553	0.00105364	0.0048626	1.94718	0.961389
	779446	780393		+	yehX	t0691	ABC transporter ATP-binding protein	1576	1350	557	51522	71322	56279	64	62	1851	2013	1617	85608	93367	99153	96	97	0.0199652	0.0670737	1.56452	0.645717
778281	778284	779453		+	yehY	t0692	permease transmembrane protein	3129	2729	1005	102287	144092	101530	102	99	4078	3616	3142	188627	167731	192578	155	156	0.00585285	0.0226324	1.57576	0.656046
	780377	781108	781166	+	yehW	t0693	permease transmembrane protein	785	672	305	25671	35508	30820	42	41	875	871	714	40476	40428	43812	56	56	0.744007	1	1.36585	0.449803
781203	781196	781089	780857	-	-	t0694	hypothetical protein	237	148	68	7751	7821	6967	73	69	135	165	128	6252	7674	7888	66	67	0.0444745	0.139294	0.971014	-0.0424353
781994	781987	781256	781238	-	yehV	t0695	transcriptional regulator	1825	1397	549	59653	73792	55469	90	86	1714	1468	1045	79289	68119	64072	96	96	0.96714	1	1.11628	0.158698
782210	782210	783895		+	yehU	t0696	two-component system sensor kinase	1651	1018	522	53976	53752	52753	33	31	570	629	419	26394	29175	25695	16	16	9.00776e-14	1	0.516129	-0.954196
	783892	784611	784640	+	yehT	t0697	two-component response-regulatory protein YehT	1228	705	407	40140	37244	41146	56	54	362	554	356	16762	25694	21858	29	29	4.94181e-13	7.99867e-12	0.537037	-0.896907
784644	784658	785125	785125	+	yehS	t0698	hypothetical protein	961	676	310	31417	35695	31392	72	70	368	370	258	17053	17167	15864	35	35	2.52199e-15	4.74259e-14	0.5	-1
785712	785712	785182		-	-	t0699	lipoprotein	146	97	40	4775	5161	4051	9	8	103	72	62	4779	3384	3800	7	7	0.0087386	1	0.875	-0.192645
	786342	785884		-	yehR	t0700	lipoprotein	95	63	37	3111	3371	3778	7	7	54	67	50	2515	3131	3092	6	6	0.0028858	1	0.857143	-0.222392
788631	788616	786583	786580	-	metG	t0701	methionyl-tRNA synthetase	13196	7428	4620	431318	392206	466703	216	211	6246	7446	5172	288890	345317	317022	155	155	0.024811	0.081599	0.734597	-0.444975
788560	788781	789890	789926	+	mrp	t0702	ATPase	9680	5798	3653	316406	306136	369115	301	297	5322	6121	4598	246153	283878	281864	242	243	0.0526372	0.161621	0.818182	-0.289507
790156	790168	790449	790449	+	yehE	t0703	hypothetical protein	267	177	58	8754	9392	5879	31	28	104	82	54	4837	3847	3313	14	14	3.71169e-12	1	0.5	-1
	790728	791258		+	stcA	t0704	fimbrial subunit protein	12	7	11	419	385	1152	1	1	5	16	8	242	762	490	0	0	0.00296455	1	0	#NUM!
	791314	791997		+	stcB	t0705	fimbrial chaperone protein	1	4	0	33	218	31	0	0	0	1	2	0	86	140	0	0	0.409311	1	#DIV/0!	#DIV/0!
	794515	795522		+	stcD	t0707	hypothetical protein	50	26	12	1649	1405	1216	1	1	41	40	21	1915	1868	1347	1	1	0.533062	1	1	0
796186	796098	795784	795784	-	yohN	t0708	hypothetical protein	1070	569	264	34998	30073	26738	105	97	530	637	523	24528	29555	32063	90	91	0.0290342	0.0943923	0.938144	-0.0921182
	796508	797305		+	-	t0709	hydroxyethylthiazole kinase	158	123	74	5173	6538	7564	7	8	145	124	97	6751	5793	5951	7	7	0.0432088	1	0.875	-0.192645
	797292	798092	798117	+	thiD	t0710	phosphomethylpyrimidine kinase	223	140	62	7294	7442	6292	9	8	191	140	129	8872	6522	7933	9	9	0.300776	1	1.125	0.169925
798118	798128	798874	798946	+	-	t0711	GntR family transcriptional regulator	782	469	241	25583	24784	24367	34	33	395	550	426	18274	25530	26130	30	31	0.0321643	1	0.939394	-0.0901978
	799813	798848	798848	-	-	t0712	sugar kinase	434	216	174	14194	11435	17623	14	14	205	283	191	9499	13161	11743	11	11	0.00104631	1	0.785714	-0.347923
	800814	799810		-	-	t0713	hydrolase	679	285	237	22222	15061	24019	20	20	314	424	311	14541	19666	19082	17	17	0.00438696	1	0.85	-0.234465
802082	802082	800811		-	-	t0714	nucleoside permease	377	197	130	12322	10437	13137	9	9	171	204	141	7949	9473	8696	6	6	2.20244e-05	1	0.666667	-0.584963
802276	802336	803388	803687	+	fbaB	t0715	fructose-bisphosphate aldolase	37656	22905	10205	1230826	1209307	1030886	1175	1098	42988	54620	40809	1988093	2533082	2501126	2204	2222	3.86964e-05	0.000231667	2.02368	1.01698
	804424	804540		+	-	t0717	hypothetical protein	4	3	1	156	190	124	1	1	8	4	3	371	190	209	2	2	0.0570929	1	2	1
804812	804905	805240	805255	+	-	t0718	hypothetical protein	200	122	32	6556	6454	3320	18	16	184	120	73	8513	5594	4480	18	18	0.342253	1	1.125	0.169925
	805362	805778		+	-	t0719	hypothetical protein	81	53	22	2670	2847	2298	6	6	83	56	33	3883	2630	2054	7	6	0.217772	1	1	0
807783	807780	806419	806372	-	-	t0720	protease	2987	1238	1250	97643	65412	126291	70	70	1118	698	429	51732	32408	26301	27	27	1.01417e-27	3.64781e-26	0.385714	-1.3744
	807944	808561		+	-	t0721	hypothetical protein	29	17	5	973	928	597	1	1	23	15	19	1065	732	1176	1	1	0.752266	1	1	0
	808586	808783		+	-	t0722	hypothetical protein	0	1	0	20	98	0	0	0	0	0	0	31	0	28	0	0	0.00111044	1	#DIV/0!	#DIV/0!
	808880	808978		+	-	t0723	hypothetical protein	0	0	0	7	28	0	0	0	0	0	0	22	17	7	0	0	0.636382	1	#DIV/0!	#DIV/0!
	809218	809637		+	-	t0724	hypothetical protein	4	4	0	131	247	0	0	0	6	5	5	282	253	326	0	0	2.84039e-05	1	#DIV/0!	#DIV/0!
	810444	810746		+	-	t0727	hypothetical protein	3	1	0	121	81	54	0	0	2	2	1	109	103	66	0	0	0.792829	1	#DIV/0!	#DIV/0!
	810877	811377		+	-	t0728	hypothetical protein	12	5	3	394	292	322	0	0	8	3	2	403	180	147	0	0	0.00351487	1	#DIV/0!	#DIV/0!
	811448	812143		+	-	t0729	hypothetical protein	4	11	4	158	583	415	0	0	4	4	1	186	186	91	0	0	1.81997e-12	1	#DIV/0!	#DIV/0!
	812113	812391		+	-	t0730	hypothetical protein	2	3	0	83	196	85	0	0	1	1	0	57	69	36	0	0	0.000175733	1	#DIV/0!	#DIV/0!
	812460	813062		+	-	t0731	hypothetical protein	8	2	0	277	136	0	0	0	6	3	2	315	166	145	0	0	0.150412	1	#DIV/0!	#DIV/0!
	813172	813651		+	-	t0732	hypothetical protein	11	9	2	391	494	209	0	0	9	4	2	422	195	176	0	0	0.00330969	1	#DIV/0!	#DIV/0!
	813719	814168		+	-	t0733	hypothetical protein	6	5	0	204	301	0	0	0	1	0	3	47	9	193	0	0	9.60005e-05	1	#DIV/0!	#DIV/0!
	814284	814727		+	-	t0734	hypothetical protein	10	10	2	351	561	248	0	0	9	8	5	454	407	349	0	0	0.463884	1	#DIV/0!	#DIV/0!
	814829	815542		+	-	t0735	hypothetical protein	5	6	1	164	331	110	0	0	6	4	6	286	187	386	0	0	0.307441	1	#DIV/0!	#DIV/0!
	816415	815696		-	-	t0736	hypothetical protein	32	22	8	1051	1169	825	1	1	20	13	20	964	626	1276	1	1	0.0409408	1	1	0
	818531	816420		-	-	t0737	hypothetical protein	172	81	52	5624	4322	5302	2	2	125	119	90	5790	5542	5524	2	2	0.263719	1	1	0
	819249	818542		-	-	t0738	hypothetical protein	20	10	6	655	565	671	0	0	19	10	10	894	492	643	0	0	0.410741	1	#DIV/0!	#DIV/0!
	821436	820714	820714	-	baeR	t0741	DNA-binding transcriptional regulator BaeR	801	543	266	26206	28708	26964	38	37	504	593	404	23331	27501	24821	34	34	0.0287505	1	0.918919	-0.121991
	822836	821433		-	baeS	t0742	signal transduction histidine-protein kinase BaeS	362	258	128	11833	13653	12977	9	9	245	313	218	11346	14560	13409	9	9	0.161751	1	1	0
	824248	822836		-	yegB	t0743	multidrug efflux system protein MdtE	276	175	96	9053	9240	9729	6	6	178	224	158	8264	10431	9728	6	6	0.292961	1	1	0
	827325	824245		-	-	t0744	multidrug efflux system subunit MdtC	406	285	133	13301	15082	13512	4	4	284	311	228	13134	14448	13982	4	4	0.0969019	1	1	0
	830448	827326		-	yegN	t0745	multidrug efflux system subunit MdtB	368	270	127	12041	14270	12923	4	4	257	273	198	11903	12687	12169	3	3	0.0423581	1	0.75	-0.415037
831689	831689	830448		-	-	t0746	multidrug efflux system subunit MdtA	518	310	137	16947	16409	13907	13	12	441	354	314	20411	16451	19251	14	15	0.584749	1	1.25	0.321928
833482	833482	832130	832130	-	yegD	t0747	chaperone	546	316	260	17874	16704	26278	14	14	220	249	182	10217	11557	11184	8	8	1.79962e-11	1	0.571429	-0.807355
833616	833616	834485	834547	+	alkA	t0748	3-methyl-adenine DNA glycosylase	197	134	52	6448	7119	5304	7	7	267	210	152	12371	9741	9354	12	12	0.0272493	1	1.71429	0.777608
837483	837443	834453	834453	-	yegE	t0749	hypothetical protein	1078	875	357	35238	46238	36068	13	13	803	963	739	37138	44666	45319	14	14	0.196307	1	1.07692	0.106915
837750	837774	838415	838415	+	udk	t0750	uridine kinase	2643	1603	759	86413	84634	76709	136	128	881	722	550	40758	33523	33759	56	56	7.13175e-20	1.67467e-18	0.4375	-1.19265
838416	838506	839087	839120	+	dcd	t0751	deoxycytidine triphosphate deaminase	3190	1836	1195	104278	96975	120742	186	184	1303	1791	1289	60273	83096	79019	126	127	0.00220432	0.00948715	0.690217	-0.534877
839126	839126	840982	841053	+	asmA	t0752	assembly protein	4275	2605	1393	139742	137574	140813	77	75	2074	2180	1569	95950	101118	96198	52	52	0.000737675	0.0035191	0.693333	-0.528379
842658	842648	841068	841068	-	yegH	t0753	hypothetical protein	1852	1084	687	60548	57236	69472	40	39	1814	1891	1404	83927	87717	86056	54	54	0.121628	0.33963	1.38462	0.469485
	843322	844461		+	wza	t0754	polysaccharide export protein	11	12	9	390	669	916	0	0	13	17	11	645	792	706	0	0	0.485658	1	#DIV/0!	#DIV/0!
	844467	844916		+	wzb	t0755	tyrosine phosphatase	13	9	1	445	500	195	0	0	9	10	8	460	477	503	1	1	0.762123	1	#DIV/0!	#DIV/0!
	844913	847072		+	wzc	t0756	tyrosine kinase	92	49	32	3017	2631	3266	1	1	61	77	57	2853	3573	3515	1	1	0.291729	1	1	0
	847159	848001		+	wcaA	t0757	glycosyl transferase	64	28	14	2112	1529	1421	2	2	66	82	61	3078	3837	3751	4	4	0.000202519	1	2	1
	848004	848492		+	wcaB	t0758	colanic acid biosynthesis acetyltransferase WcaB	16	8	3	548	434	342	1	0	11	20	9	551	970	601	1	1	0.13141	1	#DIV/0!	#DIV/0!
	848489	849706		+	wcaC	t0759	glycosyl transferase	66	40	10	2182	2161	1025	1	1	37	39	48	1720	1812	2997	1	1	0.534729	1	1	0
	850907	851653		+	wcaE	t0761	glycosyl transferase	9	7	2	303	420	282	0	0	6	7	4	314	367	292	0	0	0.3181	1	#DIV/0!	#DIV/0!
	851669	852223		+	wcaF	t0762	colanic acid biosynthesis acetyltransferase WcaF	16	6	4	534	366	503	0	0	10	8	9	481	385	566	0	0	0.227408	1	#DIV/0!	#DIV/0!
	852247	853368		+	gmd	t0763	GDP-mannose 4,6-dehydratase	125	90	41	4107	4772	4224	4	3	125	127	70	5826	5914	4330	4	4	0.613602	1	1.33333	0.415037
	854339	854812		+	wcaH	t0764	O-antigen biosynthesis protein	37	24	5	1212	1318	549	2	2	39	25	21	1806	1202	1325	3	3	0.430303	1	1.5	0.584963
	853371	854336		+	fcl	t0765	GDP-fucose synthetase	48	49	17	1569	2616	1721	2	2	53	69	39	2454	3224	2404	2	2	0.762079	1	1	0
	854809	856032		+	wcaI	t0766	glycosyl transferase	63	57	16	2082	3037	1674	1	1	60	49	21	2814	2309	1346	1	1	0.0151226	1	1	0
	856029	857471		+	manC	t0767	mannose-1-phosphate guanylyltransferase	91	61	33	2980	3256	3365	2	2	102	90	61	4733	4174	3748	2	2	0.953059	1	1	0
	857582	858952		+	manB	t0768	phosphomannomutase	47	21	6	1557	1135	680	0	0	28	32	21	1324	1491	1329	1	1	0.713043	1	#DIV/0!	#DIV/0!
	859006	860400		+	wcaJ	t0769	UDP-glucose lipid carrier transferase	23	11	6	778	608	663	0	0	16	15	9	757	714	560	0	0	0.183926	1	#DIV/0!	#DIV/0!
	860502	861980		+	wzxC	t0770	colanic acid exporter	57	29	14	1870	1538	1452	1	1	33	23	15	1557	1073	965	0	0	1.41842e-05	1	0	#NUM!
	863277	864497		+	-	t0772	glycosyl transferase	14	13	8	485	729	835	0	0	19	18	11	911	840	691	0	0	0.995928	1	#DIV/0!	#DIV/0!
	864508	865911		+	wcaM	t0773	colanic acid biosynthesis protein	45	40	7	1494	2113	807	1	1	51	49	27	2382	2297	1665	1	1	0.505937	1	1	0
866075	866089	866982	866982	+	galF	t0774	UTP-glucose-1-phosphate uridylyltransferase	14869	9148	4182	486021	482981	422541	551	518	10142	8334	6709	469060	386514	411200	472	472	0.23488	0.608273	0.911197	-0.134165
866983	867359	868444		+	rfbB	t0775	dTDP-glucose 4,6 dehydratase	5727	3633	1847	187211	191818	186648	180	173	2857	2336	1766	132133	108378	108246	107	107	1.92555e-05	0.000123957	0.618497	-0.693161
	868444	869343	869363	+	rfbD	t0776	dTDP-4-dehydrorhamnose reductase	5079	3177	1675	166024	167776	169247	192	186	2594	2572	1651	119994	119291	101229	126	126	0.000269975	0.00140959	0.677419	-0.561879
869387	869391	870269		+	rfbA	t0777	TDP-glucose pyrophosphorylase	6345	3681	1662	207408	194372	167938	232	216	3043	3034	2104	140755	140736	129008	156	155	0.00444841	0.0178251	0.717593	-0.478763
	870270	870821	870821	+	rfbC	t0778	dTDP-4-dehydrorhamnose 3,5-epimerase	4129	2441	1244	134968	128925	125724	247	235	1978	1912	1364	91518	88682	83649	159	159	0.000519322	0.0025444	0.676596	-0.563634
870822	870827	871801	871816	+	rfbI	t0779	CDP-6-deoxy-delta-3,4-glucoseen reductase	6236	3782	1709	203842	199695	172641	210	196	3177	2688	1878	146942	124687	115118	133	132	0.000641586	0.00310648	0.673469	-0.570316
871817	871817	872590	872594	+	rfbF	t0780	glucose-1-phosphate cytidylyltransferase	8279	4852	2496	270616	256185	252183	353	335	4271	4355	2838	197551	201991	173951	248	246	0.00711636	0.026815	0.734328	-0.445503
872595	872595	873674	873674	+	rfbG	t0781	CDP-glucose 4,6-dehydratase	9580	5620	3103	313129	296740	313459	296	284	4799	5652	3605	221981	262143	220949	218	217	0.0089486	0.0325179	0.764085	-0.388196
873675	873701	875014	875014	+	rfbH	t0782	dehydratase RfbH	25159	14152	7696	822362	747176	777428	625	595	12850	15383	10068	594293	713434	617078	488	488	0.734699	1	0.820168	-0.286009
875015	875049	875888		+	rfbS	t0783	paratose synthase	7062	4169	1398	230852	220110	141227	263	234	3458	3144	2146	159937	145815	131559	174	173	0.00995135	0.0357649	0.739316	-0.435736
	875885	876901	876901	+	rfbE	t0784	CDP-tyvelose-2-epimerase	11585	5859	2068	378663	309327	208987	336	293	6396	6167	4906	295817	286026	300694	288	289	0.421229	1	0.986348	-0.0198312
876902	876972	878270	878270	+	rfbX	t0785	O-antigen transporter	1773	1003	360	57959	52972	36454	42	37	1001	878	653	46302	40720	40022	32	32	0.00609849	1	0.864865	-0.209453
878271	878272	879273	879281	+	rfbV	t0786	glycosyl transferase	3600	1937	850	117696	102312	85957	111	101	1625	1661	1433	75174	77056	87872	79	79	0.0557451	0.170011	0.782178	-0.354431
879728	879848	880909		+	rfbU	t0787	glycosyl transferase	1938	964	579	63346	50910	58522	57	54	920	1002	837	42574	46514	51314	43	44	0.00246633	0.0104559	0.814815	-0.295456
	880910	881854		+	rfbN	t0788	rhamnosyltransferase	2985	1682	958	97585	88812	96824	104	99	1402	1602	1242	64846	74304	76172	75	75	0.017809	0.0603668	0.757576	-0.400538
	881855	883294		+	rfbM	t0789	mannose-1-phosphate guanylyltransferase	5109	3060	1548	167018	161558	156417	117	112	2577	2639	1840	119210	122428	112823	82	82	0.00218933	0.00944056	0.732143	-0.449803
	883281	884714	884780	+	rfbK	t0790	phosphomannomutase	4732	2637	1437	154690	139268	145191	107	102	2479	2647	1920	114650	122784	117683	82	82	0.0167066	0.0571428	0.803922	-0.314873
884786	884786	886216	886337	+	rfbP	t0791	undecaprenyl-phosphate galactosephosphotransferase	2710	1484	934	88591	78368	94354	62	60	1314	1365	1152	60798	63314	70635	44	45	0.00202561	0.00885247	0.75	-0.415037
886342	886380	887786	887808	+	gnd	t0792	6-phosphogluconate dehydrogenase	20557	11999	7278	671916	633529	735292	494	483	10422	11992	9093	482019	556145	557329	375	377	0.0951087	0.275773	0.780538	-0.357459
887956	888023	889189	889195	+	ugd	t0793	UDP-glucose 6-dehydrogenase	1237	934	371	40439	49321	37490	38	36	612	661	532	28327	30700	32627	25	26	2.50939e-05	1	0.722222	-0.469485
889320	889332	890315	890348	+	cld	t0794	polysaccharide chain length regulator	12095	8585	3147	395342	453275	317998	423	395	8457	6320	5017	391116	293104	307505	337	335	0.210612	0.552369	0.848101	-0.237692
	891007	890396	890396	-	hisI	t0795	bifunctional phosphoribosyl-AMP cyclohydrolase/phosphoribosyl-ATP pyrophosphatase	1981	1262	710	64767	66636	71725	112	110	935	1192	771	43264	55305	47273	79	79	6.88013e-05	0.000395193	0.718182	-0.477579
	891777	891001		-	hisF	t0796	imidazole glycerol phosphate synthase subunit HisF	2493	1635	747	81486	86349	75505	109	104	1657	1642	1105	76634	76177	67754	95	94	0.246697	0.635966	0.903846	-0.145851
	892496	891759		-	hisA	t0797	1-(5-phosphoribosyl)-5-[(5-phosphoribosylamino)methylideneamino] imidazole-4-carboxamide isomerase	1348	936	447	44067	49462	45169	64	62	771	815	640	35675	37807	39264	50	50	0.00116251	0.00533787	0.806452	-0.31034
	893086	892496		-	hisH	t0798	imidazole glycerol phosphate synthase subunit HisH	1443	973	438	47184	51402	44300	84	80	895	967	649	41396	44890	39834	71	71	0.00954955	0.03443	0.8875	-0.172181
	894153	893086		-	hisB	t0799	imidazole glycerol-phosphate dehydratase/histidinol phosphatase	3117	2125	1062	101902	112226	107370	103	100	1805	1937	1359	83496	89855	83342	80	80	0.067325	0.201397	0.8	-0.321928
	895229	894150		-	hisC	t0800	histidinol-phosphate aminotransferase	2071	1304	726	67724	68853	73378	66	64	1313	1484	979	60737	68832	60005	58	58	0.0556579	0.169974	0.90625	-0.142019
896530	896530	895226		-	hisD	t0801	histidinol dehydrogenase	1586	950	545	51870	50182	55108	41	40	882	919	598	40833	42638	36691	30	30	0.00028772	1	0.75	-0.415037
897532	897532	896633	896569	-	hisG	t0802	ATP phosphoribosyltransferase	978	599	367	31993	31666	37116	37	37	350	433	305	16227	20126	18713	20	20	3.17918e-13	1	0.540541	-0.887525
	897720	897679		-	hisL	t0803	his operon leader peptide	4	2	1	154	152	137	3	3	2	2	1	119	134	78	2	2	0.0468713	1	0.666667	-0.584963
897832	897883	898707	898752	+	-	t0804	hypothetical protein	3608	2908	1056	117944	153549	106759	160	152	4916	4286	3598	227392	198785	220558	260	261	0.00576817	0.022343	1.71711	0.779978
898753	898753	899667	899667	+	-	t0805	transcriptional regulator	984	865	311	32170	45678	31419	41	39	1235	1112	1010	57146	51575	61938	61	62	0.213499	0.55897	1.58974	0.668794
899763	899953	901311	901328	+	yeeF	t0806	amino acid transporter protein	24209	12138	9649	791296	640852	974728	591	590	4861	5024	2974	224838	232999	182310	158	157	1.73012e-38	9.11731e-37	0.266102	-1.90995
903014	902877	901447	901414	-	sbcB	t0807	exonuclease I	2355	1591	861	76988	83997	87056	58	57	1251	1236	883	57856	57351	54127	39	39	2.72154e-05	0.000168959	0.684211	-0.547488
906202	906205	908481	908490	+	phsA	t0809	thiosulfate reductase	1261	615	554	41221	32481	56043	18	18	1498	1735	2060	69319	80508	126268	39	40	3.52583e-05	1	2.22222	1.152
908491	908496	909074		+	phsB	t0810	thiosulfate reductase electron transport protein	274	141	131	8970	7462	13263	16	17	388	428	465	17966	19852	28501	37	38	1.34568e-08	1	2.23529	1.16046
	909071	909835	909837	+	phsC	t0811	thiosulfate reductase cytochrome subunit B	279	163	125	9135	8613	12660	12	13	334	392	534	15486	18224	32766	27	28	5.56366e-08	1	2.15385	1.10692
911266	911282	911749	911763	+	sbmC	t0813	DNA gyrase inhibitor	4245	2247	1673	138764	118650	169056	304	303	2430	3037	2548	112394	140872	156219	287	291	0.266476	0.681145	0.960396	-0.0582986
911765	911868	912926	913018	+	yeeA	t0814	hypothetical protein	1485	936	463	48550	49428	46805	47	45	1018	993	746	47093	46072	45737	43	43	0.0511459	1	0.955556	-0.0655883
913045	913171	913506	913715	+	-	t0815	hypothetical protein	6031	3399	1726	197135	179472	174414	580	546	3131	3443	2693	144824	159690	165096	462	465	0.0972301	0.281384	0.851648	-0.23167
	914442	913540		-	pduX	t0816	hypothetical protein	86	52	28	2840	2766	2877	3	3	49	61	36	2278	2837	2250	2	2	0.00253279	1	0.666667	-0.584963
	915714	914500		-	-	t0817	propionate kinase	80	36	20	2640	1923	2119	1	1	53	52	51	2483	2423	3137	2	2	0.527787	1	2	1
	916151	915699		-	pduV	t0818	propanediol utilization protein PduV	9	7	2	309	397	238	0	0	9	7	3	421	369	200	0	0	0.593412	1	#DIV/0!	#DIV/0!
	916506	916156		-	-	t0819	propanediol utilization protein PduU	6	1	1	224	101	155	0	0	6	1	3	309	78	200	0	0	0.791041	1	#DIV/0!	#DIV/0!
	917060	916506		-	pduT	t0820	propanediol utilization protein PduT	10	5	2	346	303	222	0	0	7	3	3	331	148	185	0	0	0.00937467	1	#DIV/0!	#DIV/0!
	918391	917063		-	pduS	t0821	ferredoxin	15	3	1	511	162	182	0	0	7	10	8	327	500	523	0	0	0.0913951	1	#DIV/0!	#DIV/0!
	919527	918415		-	pduQ	t0822	propanol dehydrogenase	46	35	11	1508	1860	1151	1	1	30	41	26	1409	1934	1633	1	1	0.188018	1	1	0
	920933	919539		-	pduP	t0823	CoA-dependent proprionaldehyde dehydrogenase	77	52	22	2548	2776	2241	1	1	77	82	67	3572	3809	4112	2	2	0.298821	1	2	1
	921940	920930		-	pduO	t0824	hypothetical protein	50	47	12	1651	2506	1226	1	1	52	68	48	2419	3170	2962	2	2	0.166235	1	2	1
	922719	922228		-	pduM	t0826	hypothetical protein	44	25	17	1454	1325	1806	3	3	23	30	21	1108	1419	1334	2	2	0.000908804	1	0.666667	-0.584963
	923348	922716		-	pduL	t0827	hypothetical protein	82	56	27	2705	2990	2729	4	4	62	73	57	2873	3422	3526	5	5	0.440547	1	1.25	0.321928
	923809	923348		-	pduK	t0828	propanediol utilization protein PduK	69	40	23	2271	2152	2380	5	4	48	63	48	2233	2949	2987	5	5	0.532679	1	1.25	0.321928
	924109	923834		-	pduJ	t0829	propanediol utilization protein PduJ	64	42	17	2122	2237	1748	7	7	37	83	37	1711	3871	2274	9	9	0.863316	1	1.28571	0.36257
	924479	924129		-	pduH	t0830	PduH protein	49	16	9	1611	890	962	3	3	31	36	18	1438	1693	1148	4	4	0.69486	1	1.33333	0.415037
	926301	924469		-	pduG	t0831	PduG protein	80	78	27	2622	4152	2747	1	1	63	76	43	2945	3558	2638	1	1	0.0342413	1	1	0
	927029	926508		-	pduE	t0832	diol dehydratase small subunit	26	17	9	859	903	952	1	1	15	25	15	703	1203	976	1	1	0.374833	1	1	0
	927718	927044		-	pduD	t0833	diol dehydratase medium subunit	31	11	7	1013	597	750	1	1	20	25	9	969	1196	577	1	1	0.985371	1	1	0
	929393	927729		-	pduC	t0834	glycerol dehydratase large subunit	51	33	18	1691	1784	1893	1	1	40	56	31	1877	2598	1946	1	1	0.448302	1	1	0
	930113	929412		-	pduB	t0835	propanediol utilization protein PduB	19	12	9	651	676	998	1	1	16	21	10	782	984	664	1	1	0.379965	1	1	0
	930505	930221		-	pduA	t0836	propanediol utilization protein PduA	12	6	1	404	322	104	1	0	8	10	5	392	498	327	1	1	0.210293	1	#DIV/0!	#DIV/0!
	931030	931824		+	pduF	t0837	propanediol diffusion facilitator	67	42	23	2201	2235	2417	2	2	31	38	32	1435	1795	1987	2	2	2.37423e-05	1	1	0
932041	932041	932955	932955	+	pocR	t0838	pdu/cob regulatory protein PocR	371	217	98	12131	11500	9967	13	12	219	234	167	10152	10867	10274	11	11	0.061913	1	0.916667	-0.125531
	934928	935887		+	cbiB	t0839	cobalamin biosynthesis protein	40	32	19	1330	1732	1924	1	1	22	32	18	1049	1501	1147	1	1	1.35575e-05	1	1	0
	933507	934931		+	cbiA	t0840	cobyrinic acid a,c-diamide synthase	78	41	42	2570	2184	4264	1	2	34	51	31	1613	2394	1933	1	1	2.97343e-08	1	0.5	-1
	936377	937516		+	cbiD	t0842	cobalt-precorrin-6A synthase	77	45	51	2536	2395	5164	2	2	57	48	30	2656	2243	1892	2	1	3.21204e-07	1	0.5	-1
	937510	938115		+	cbiE	t0843	cobalt-precorrin-6Y C(5)-methyltransferase	65	42	25	2152	2248	2542	3	3	40	31	27	1873	1469	1659	2	2	2.51032e-06	1	0.666667	-0.584963
	938105	938683		+	cbiT	t0844	cobalt-precorrin-6Y C(15)-methyltransferase	95	61	26	3109	3233	2700	5	5	68	58	19	3157	2713	1183	4	4	0.000108413	1	0.8	-0.321928
	938667	939440		+	cbiF	t0845	precorrin-4 C11-methyltransferase	203	129	76	6662	6849	7734	9	9	129	153	96	5969	7097	5943	8	8	0.0123457	1	0.888889	-0.169925
	939421	940476		+	cbiG	t0846	cobalamin biosynthesis protein CbiG	210	149	112	6877	7916	11331	7	8	148	166	117	6879	7736	7182	6	6	0.00205442	1	0.75	-0.415037
	940476	941201	941208	+	cbiH	t0847	precorrin-3B C17-methyltransferase	249	204	71	8166	10798	7173	12	12	185	193	140	8556	8982	8617	11	12	0.175061	1	1	0
	942781	943494		+	cbiL	t0850	cobalt-precorrin-2 C(20)-methyltransferase	52	43	42	1730	2287	4321	3	3	36	33	44	1692	1531	2754	2	2	1.90099e-06	1	0.666667	-0.584963
	944229	944510		+	cbiN	t0852	cobalt transport protein CbiN	48	32	15	1590	1699	1522	5	5	37	39	23	1725	1825	1465	5	5	0.0830204	1	1	0
	944497	945174		+	cbiQ	t0853	cobalt transport protein CbiQ	114	73	50	3741	3857	5092	6	6	96	71	70	4462	3298	4325	5	5	0.0505728	1	0.833333	-0.263034
945183	945183	945998		+	cbiO	t0854	cobalt transporter ATP-binding subunit	470	296	129	15371	15645	13105	19	18	385	326	278	17805	15150	17077	20	20	0.394463	1	1.11111	0.152003
	945995	947515		+	cbiP	t0855	cobyric acid synthase	898	536	231	29365	28327	23418	19	17	705	724	511	32606	33581	31319	21	21	0.786307	1	1.23529	0.304855
	947512	948057		+	cobU	t0856	adenosylcobinamide kinase	248	148	87	8135	7846	8834	15	15	185	164	130	8578	7642	7993	14	14	0.0734129	1	0.933333	-0.0995357
	948054	948797	948797	+	cobS	t0857	cobalamin synthase	427	284	118	13983	15022	11988	19	18	355	308	236	16435	14308	14472	20	20	0.325066	1	1.11111	0.152003
948798	948824	949894	949955	+	cobT	t0858	nicotinate-nucleotide--dimethylbenzimidazole phosphoribosyltransferase	699	419	215	22869	22144	21754	21	20	512	559	507	23696	25965	31115	24	25	0.816356	1	1.25	0.321928
949964	949972	950901	950951	+	erfK	t0859	hypothetical protein	1268	865	337	41446	45677	34043	46	43	1864	1889	1564	86214	87647	95896	95	96	1.04159e-05	7.02451e-05	2.23256	1.1587
950952	950952	951122	951130	+	-	t0860	hypothetical protein	67	47	17	2216	2533	1765	13	12	115	116	105	5328	5407	6449	33	33	2.55893e-07	1	2.75	1.45943
951202			951127	-	-	t0861	Asn tRNA	51	29	10	1676	1545	1024	20	18	18	20	12	844	945	788	11	11	1.62236e-09	1	0.611111	-0.710493
951362	951362	952819	952819	+	-	t0862	hypothetical protein	443	390	123	14495	20639	12483	11	10	465	404	280	21532	18770	17215	13	13	0.67329	1	1.3	0.378512
952960			953035	+	-	t0863	Asn tRNA	58	35	14	1918	1897	1507	25	23	23	15	18	1089	728	1103	12	12	1.69728e-12	1	0.521739	-0.938599
953453	953533	953919		+	-	t0865	hypothetical protein	420	224	113	13753	11858	11465	34	31	220	202	173	10209	9387	10605	25	26	0.00181026	1	0.83871	-0.253757
	953913	954239	954434	+	-	t0866	hypothetical protein	1451	1118	335	47443	59053	33862	155	143	1363	901	711	63058	41819	43635	152	151	0.196863	0.521439	1.05594	0.0785334
	954389	954228		-	-	t0867	hypothetical protein	7	8	1	242	423	187	1	1	6	8	2	293	375	154	1	1	0.26865	1	1	0
954435	954435	955889	955978	+	amn	t0868	AMP nucleosidase	4112	2672	1390	134409	141113	140486	98	95	3127	3904	3307	144615	181057	202720	119	121	0.531259	1	1.27368	0.349008
956784	956794	957657	957658	+	-	t0869	hypothetical protein	1628	929	441	53233	49075	44627	60	56	1142	1103	987	52849	51182	60496	62	63	0.41307	0.989446	1.125	0.169925
975886	973881	970921	970921	-	-	t0871	hypothetical protein	12121	6947	3233	396192	366784	326626	131	122	5555	7225	5385	256932	335073	330044	102	103	0.1776	0.476828	0.844262	-0.244237
979027			978952	-	-	t0873	Asn tRNA	13	9	2	450	521	295	6	5	1	5	1	79	231	88	1	1	2.16622e-20	1	0.2	-2.32193
979149	979149	979322		+	-	t0874	hypothetical protein	23	11	6	758	630	642	4	3	41	30	16	1920	1420	999	8	8	8.02215e-07	1	2.66667	1.41504
979325	979325	979501		+	-	t0875	hypothetical protein	42	32	10	1378	1706	1057	8	7	56	30	23	2632	1398	1439	10	10	0.951329	1	1.42857	0.514573
979650			979575	-	-	t0876	Asn tRNA	12	10	4	405	551	449	6	6	8	4	3	372	202	227	3	3	1.48322e-06	1	0.5	-1
980714	980548	979751	979679	-	-	t0877	hypothetical protein	1644	860	570	53763	45420	57611	67	65	866	1164	951	40080	54007	58309	62	63	0.0751211	0.222953	0.969231	-0.0450879
980637			980726	+	-	t0878	Ser tRNA	165	93	49	5395	4939	4966	59	56	46	58	44	2162	2709	2727	27	28	2.13077e-14	3.75745e-13	0.5	-1
	981029	981190		+	-	t0879	hypothetical protein	7	8	1	243	434	188	1	1	5	5	3	260	231	198	1	1	0.0190825	1	1	0
981317	981317	981736	981736	+	umuD	t0880	DNA polymerase V subunit UmuD	267	183	69	8745	9662	6994	21	20	173	185	182	8023	8599	11202	21	22	0.548245	1	1.1	0.137504
981739	981739	983007	983007	+	umuC	t0881	DNA polymerase V subunit UmuC	523	397	140	17109	21007	14208	14	13	510	441	395	23615	20466	24258	17	17	0.694479	1	1.30769	0.387023
983392	983453	983665	983666	+	cspB	t0882	cold shock protein	121	108	42	3986	5752	4292	22	21	66	108	73	3086	5041	4523	19	19	0.0214272	1	0.904762	-0.14439
	985309	984125		-	ompS	t0883	outer membrane protein S1	182	79	47	5952	4221	4847	4	4	93	93	84	4327	4341	5188	3	3	0.0291861	1	0.75	-0.415037
	985960	986271		+	-	t0884	hypothetical protein	38	22	13	1258	1192	1371	4	4	48	47	27	2256	2180	1704	6	6	0.119647	1	1.5	0.584963
986351	986351	987046	987050	+	yedJ	t0885	hypothetical protein	382	233	154	12487	12322	15621	19	19	234	236	182	10823	10961	11189	15	15	0.00186921	1	0.789474	-0.341037
987120	987120	988550		+	dcm	t0886	DNA cytosine methylase	2173	1280	731	71053	67612	73899	51	49	1029	1357	950	47593	62978	58280	39	39	0.00220927	1	0.795918	-0.329308
	988531	989001	989076	+	vsr	t0887	patch repair protein	363	200	104	11885	10600	10544	24	23	193	253	157	8932	11749	9679	21	21	0.0528002	1	0.913043	-0.131245
	989910	988990		-	yedA	t0888	hypothetical protein	195	155	46	6386	8200	4723	7	6	96	103	63	4482	4809	3892	4	4	2.16675e-05	1	0.666667	-0.584963
991014	991014	991259	991259	+	-	t0890	hypothetical protein	1251	844	533	40910	44609	53858	186	188	1406	1429	1312	65026	66310	80466	283	286	0.100331	0.289435	1.52128	0.605282
991266	991424	993127	993250	+	-	t0891	hypothetical protein	1447	979	388	47319	51724	39261	28	27	1241	1282	862	57414	59460	52847	33	33	0.816049	1	1.22222	0.289507
994042	993921	993106	993106	-	-	t0892	mannosyl-3-phosphoglycerate phosphatase	710	637	189	23211	33651	19168	32	31	1032	823	638	47768	38195	39105	51	51	0.0464197	0.145086	1.64516	0.718229
994473	994458	994231	994224	-	yodD	t0893	hypothetical protein	1260	1228	282	41208	64835	28507	212	196	2553	1496	1269	118102	69381	77809	391	387	0.000304621	0.00157596	1.97449	0.98148
994579	994587	994781	994848	+	dsrB	t0894	hypothetical protein	436	375	92	14276	19848	9374	81	74	539	326	345	24955	15129	21145	104	104	0.527092	1	1.40541	0.490986
	995443	994820		-	rcsA	t0895	colanic acid capsullar biosynthesis activation protein A	79	70	11	2602	3722	1125	4	3	90	71	82	4187	3327	5053	6	6	0.089366	1	2	1
	996519	995725		-	fliR	t0896	flagellar biosynthesis protein FliR	118	65	37	3870	3461	3820	4	4	126	132	112	5871	6125	6913	7	7	0.160856	1	1.75	0.807355
996797	996797	996528	996520	-	fliQ	t0897	flagellar biosynthesis protein FliQ	83	34	29	2715	1846	3007	9	9	92	140	121	4260	6501	7429	21	22	2.62077e-05	1	2.44444	1.28951
	997544	996807	996805	-	fliP	t0898	flagellar biosynthesis protein FliP	338	212	145	11078	11198	14716	16	16	440	596	518	20360	27665	31767	35	36	1.69756e-05	1	2.25	1.16993
	997921	997544		-	fliO	t0899	flagellar biosynthesis protein FliO	405	260	168	13254	13734	16988	38	38	730	807	650	33774	37429	39873	97	97	1.26152e-08	1.25653e-07	2.55263	1.35199
	998334	997921		-	fliN	t0900	flagellar motor switch protein FliN	681	412	239	22260	21754	24241	56	54	1247	1500	1293	57683	69592	79260	163	166	2.6852e-15	5.00795e-14	3.07407	1.62015
999339	999335	998331		-	fliM	t0901	flagellar motor switch protein FliM	1859	1071	632	60783	56548	63881	61	60	3766	4258	3622	174192	197496	221999	194	196	1.20759e-21	3.18185e-20	3.26667	1.70782
999807	999807	999340	999340	-	fliL	t0902	flagellar basal body protein FliL	723	451	277	23651	23840	28026	54	53	1463	1961	1596	67687	90954	97869	179	182	1.62042e-21	4.19643e-20	3.43396	1.77987
	1001141	999912	999808	-	fliK	t0903	flagellar hook-length control protein	1847	1021	765	60402	53941	77296	51	51	3977	6187	5375	183932	286957	329455	211	216	3.56652e-40	2.12677e-38	4.23529	2.08246
1001602	1001581	1001138		-	fliJ	t0904	flagellar biosynthesis chaperone	690	349	218	22582	18451	22031	49	47	1612	2244	1943	74550	104081	119120	219	223	3.63609e-49	2.32095e-47	4.74468	2.24631
	1002973	1001603	1001603	-	fliI	t0905	flagellum-specific ATP synthase	735	448	284	24036	23656	28724	18	18	1310	1766	1572	60619	81934	96373	56	58	2.11995e-17	4.48955e-16	3.22222	1.68806
	1003680	1002973		-	fliH	t0906	flagellar assembly protein H	1214	749	371	39687	39577	37557	57	55	2312	2457	2060	106944	113955	126299	161	163	1.47903e-12	2.29553e-11	2.96364	1.56737
	1004668	1003673		-	fliG	t0907	flagellar motor switch protein G	1297	819	523	42397	43275	52859	46	46	2266	2948	2581	104803	136746	158209	131	133	6.27175e-13	1.01152e-11	2.8913	1.53172
1006400	1006343	1004661		-	fliF	t0908	flagellar MS-ring protein	2043	1345	815	66806	71014	82397	43	43	3496	4237	3588	161709	196539	219946	112	114	4.64187e-13	7.54013e-12	2.65116	1.40663
1006550	1006560	1006874	1006974	+	fliE	t0909	flagellar hook-basal body protein FliE	370	210	85	12112	11111	8641	37	33	1031	809	665	47683	37529	40772	133	133	7.76895e-40	4.51396e-38	4.0303	2.01089
	1007347	1006994		-	-	t0910	hypothetical protein	20	2	10	663	143	1041	1	1	66	57	53	3097	2663	3301	8	8	3.68935e-64	1	8	3
	1007878	1007645	1007645	-	yedF	t0911	hypothetical protein	316	207	122	10331	10979	12399	48	48	156	151	92	7229	7037	5679	28	28	3.51943e-10	1	0.583333	-0.777608
1009088	1009080	1007875		-	yedE	t0912	hypothetical protein	1476	935	708	48252	49377	71563	45	46	555	681	343	25710	31606	21031	21	21	2.36699e-17	1	0.456522	-1.13124
1009329	1009329	1009742	1009784	+	yedD	t0913	hypothetical protein	340	186	187	11125	9837	18939	30	32	192	227	204	8902	10557	12529	25	25	0.00112697	1	0.78125	-0.356144
1011337	1011266	1009782	1009738	-	amyA	t0914	cytoplasmic alpha-amylase	2899	2134	678	94764	112708	68525	67	61	1962	2040	1571	90756	94618	96329	62	63	0.912435	1	1.03279	0.0465426
	1011706	1011338	1011338	-	fliT	t0915	flagellar biosynthesis protein FliT	1795	814	635	58701	43025	64188	153	149	3282	4700	3881	151814	217987	237905	539	548	3.22992e-27	1.13473e-25	3.67785	1.87886
1012127	1012113	1011706		-	fliS	t0916	flagellar protein FliS	2251	987	825	73575	52117	83417	174	170	4431	6281	5390	204926	291289	330402	662	675	5.83724e-36	2.87548e-34	3.97059	1.98935
1013563	1013531	1012128	1012128	-	fliD	t0917	flagellar capping protein	21615	8751	6454	706502	462042	652037	458	432	53319	75141	59448	2465841	3484751	3643531	2244	2277	1.29827e-36	6.46565e-35	5.27083	2.39803
1013733	1013788	1015308	1015353	+	fliC	t0918	flagellin	244269	103913	68375	7984066	5486119	6907088	4791	4465	648330	977569	848256	29983301	45335909	51988331	27290	27899	8.50218e-29	3.23797e-27	6.24838	2.64348
1016774	1016788	1017507	1017507	+	fliA	t0920	flagellar biosynthesis sigma factor	5361	2691	1360	175237	142077	137451	228	210	17246	15299	12363	797610	709544	757709	1046	1048	1.88194e-43	1.13719e-41	4.99048	2.31918
1017508	1017566	1018117	1018163	+	fliZ	t0921	flagella biosynthesis protein FliZ	2811	1247	804	91903	65868	81240	154	144	8405	10075	8187	388730	467262	501771	810	819	2.15686e-94	1.71489e-92	5.6875	2.50779
1018264	1018264	1019064	1019064	+	fliY	t0922	cystine transporter subunit	7237	5340	1707	236571	281970	172476	311	287	7842	7857	5809	362705	364415	356050	450	450	0.0232805	0.0770124	1.56794	0.648874
1019065	1019218	1020204	1020204	+	-	t0923	D-cysteine desulfhydrase	1725	1432	437	56398	75608	44210	63	59	2126	2146	1590	98328	99534	97495	99	99	0.00428347	0.0171946	1.67797	0.746714
1020205	1020225	1020893		+	yecS	t0924	ABC transporter membrane protein	1092	869	304	35712	45890	30709	59	55	1223	1065	736	56599	49430	45116	75	75	0.856683	1	1.36364	0.447459
	1020890	1021642	1021660	+	-	t0925	amino-acid ABC transporter ATP-binding protein YecC	1160	795	433	37924	42022	43819	55	54	1055	1232	980	48829	57176	60072	72	73	0.810915	1	1.35185	0.434937
1021853	1021875	1022597	1022606	+	sdiA	t0926	DNA-binding transcriptional activator SdiA	1214	669	316	39690	35330	31961	53	49	1973	2718	2524	91252	126072	154724	167	171	6.70463e-19	1.51171e-17	3.4898	1.80314
	1022888	1022664	1022664	-	yecF	t0927	hypothetical protein	2165	1113	692	70790	58805	70003	308	295	705	469	340	32605	21783	20884	112	111	2.80793e-29	1.09703e-27	0.376271	-1.41016
1023040	1023040	1022885		-	-	t0928	hypothetical protein	301	155	80	9849	8203	8128	60	55	109	68	44	5078	3195	2754	24	23	2.47062e-18	5.48865e-17	0.418182	-1.2578
1023321	1023352	1024008		+	sirA	t0929	response regulator	4396	2924	1421	143717	154421	143622	232	224	2679	2570	2037	123897	119198	124869	186	186	0.0320299	0.103243	0.830357	-0.268196
	1024005	1025837	1025843	+	uvrC	t0930	excinuclease ABC subunit C	5120	3746	1560	167365	197810	157634	99	95	3209	3554	2482	148436	164826	152147	84	84	0.153611	0.419882	0.884211	-0.177538
1025857	1025894	1026442	1026593	+	pgsA	t0931	phosphatidylglycerophosphate synthetase	633	355	276	20695	18758	27900	40	40	241	330	247	11176	15339	15164	25	25	5.11637e-08	1	0.625	-0.678072
1026594			1026669	+	-	t0932	Gly tRNA	507	286	228	16585	15151	23131	235	240	245	156	198	11337	7260	12167	132	134	1.82224e-10	2.35281e-09	0.558333	-0.840801
1026722			1026795	+	-	t0933	Cys tRNA	654	400	261	21393	21165	26382	310	310	309	172	197	14306	7979	12084	153	154	2.75646e-14	4.78631e-13	0.496774	-1.00934
1026807			1026893	+	-	t0934	Leu tRNA	353	230	164	11544	12147	16657	150	154	160	80	97	7426	3743	5995	65	65	3.9235e-23	1.15463e-21	0.422078	-1.24442
	1027693	1029126		+	-	t0937	hypothetical protein	244	162	75	8005	8566	7610	5	5	134	174	124	6240	8113	7600	5	5	0.0136629	1	1	0
1029818	1029903	1030568	1030746	+	yecA	t0940	hypothetical protein	1975	1090	679	64575	57594	68688	98	95	1281	1686	1439	59251	78233	88242	111	112	0.631576	1	1.17895	0.237499
1031854	1031854	1030643	1030624	-	tyrP	t0941	tyrosine-specific transport protein	746	349	312	24383	18453	31518	20	20	336	304	213	15573	14127	13083	11	11	6.46012e-10	1	0.55	-0.862496
	1032081	1032320	1032320	+	yecH	t0942	hypothetical protein	22	7	11	728	399	1187	3	3	13	69	38	643	3211	2337	8	8	3.48147e-15	1	2.66667	1.41504
1032888	1032863	1032366	1032246	-	ftnA	t0943	ferritin	4106	1597	3774	134221	84325	381254	331	401	3252	2640	1898	150440	122448	116364	262	260	0.000289936	0.00150514	0.648379	-0.625091
1033449	1033438	1033103	1033066	-	-	t0944	lipoprotein	144	63	77	4734	3330	7829	14	15	369	583	445	17103	27082	27315	69	70	8.51014e-39	4.64674e-37	4.66667	2.22239
1034348	1034272	1033769	1033728	-	yecI	t0945	ferritin	3026	1317	980	98932	69561	99071	184	176	2648	3489	3083	122499	161852	189006	307	313	4.81116e-05	0.000282437	1.77841	0.830587
	1034822	1035379		+	-	t0946	hypothetical protein	63	36	22	2086	1917	2302	3	3	55	54	38	2579	2546	2338	4	4	0.438574	1	1.33333	0.415037
1035974	1036013	1036816		+	otsB	t0948	trehalose-6-phosphate phosphatase	4763	4316	1102	155705	227879	111410	221	205	11513	8758	6712	532480	406191	411381	562	559	2.03682e-09	2.28487e-08	2.72683	1.44722
	1036791	1038212	1038322	+	otsA	t0949	trehalose-6-phosphate synthase	7079	5998	1889	231404	316675	190823	184	173	15549	13987	10986	719094	648673	673358	477	478	4.82033e-12	7.1861e-11	2.76301	1.46624
1039082	1039453	1039794		+	flhD	t0952	transcriptional activator FlhD	1445	766	536	47255	40474	54154	140	138	2178	2740	2106	100765	127080	129100	344	347	6.11348e-09	6.38394e-08	2.51449	1.33027
	1039791	1040375	1040456	+	flhC	t0953	transcriptional activator FlhC	928	497	470	30344	26273	47518	56	59	1426	1990	1697	65950	92302	104034	146	149	5.35045e-08	4.91851e-07	2.52542	1.33653
1040503	1040503	1041390		+	motA	t0954	flagellar motor protein MotA	2094	939	658	68454	49598	66555	72	69	4516	4699	4205	208873	217953	257719	253	256	1.61281e-29	6.58491e-28	3.71014	1.89148
	1041387	1042316	1042320	+	motB	t0955	flagellar motor protein MotB	3390	1753	1104	110816	92599	111596	117	112	6496	7294	5863	300461	338272	359391	354	357	2.58448e-24	8.07784e-23	3.1875	1.67243
1042321	1042321	1044336	1044336	+	cheA	t0956	chemotaxis protein CheA	11313	5147	3744	369774	271765	378248	175	168	22035	28834	23839	1019077	1337215	1461098	621	631	1.02712e-21	2.75439e-20	3.75595	1.90918
1044337	1044357	1044860	1044954	+	cheW	t0957	purine-binding chemotaxis protein	2583	1059	1028	84451	55919	103855	161	161	4901	6312	6151	226680	292738	376999	578	592	2.41718e-33	1.08462e-31	3.67702	1.87854
1045085	1045097	1046758	1046770	+	tar	t0958	methyl-accepting chemotaxis protein II	8896	4507	3052	290799	237991	308397	173	167	19511	26048	19545	902341	1208013	1197929	656	663	1.77237e-22	5.02023e-21	3.97006	1.98916
1046860	1046919	1047785		+	cheR	t0959	chemotaxis methyltransferase CheR	2481	1360	785	81120	71815	79391	93	89	5103	6353	4934	236009	294628	302419	317	320	4.13749e-30	1.72029e-28	3.59551	1.84619
	1047782	1048831	1048831	+	cheB	t0960	chemotaxis-specific methylesterase	2997	1531	749	97969	80870	75758	87	80	6583	7122	5379	304475	330295	329705	304	306	3.74553e-37	1.90727e-35	3.825	1.93546
1048846	1048849	1049238	1049238	+	cheY	t0961	chemotaxis regulatory protein CheY	4085	1840	1171	133538	97195	118371	318	298	6568	8244	6697	303783	382351	410496	925	937	1.40988e-20	3.41687e-19	3.1443	1.65274
1049239	1049249	1049893	1050003	+	cheZ	t0962	chemotaxis regulator CheZ	5347	2419	1796	174774	127737	181490	259	250	8336	10937	8921	385525	507237	546786	733	743	1.07225e-11	1.54759e-10	2.972	1.57143
1050087	1050087	1051238		+	flhB	t0963	flagellar biosynthesis protein FlhB	276	144	89	9040	7641	9018	7	7	461	482	393	21351	22395	24107	19	19	3.92304e-13	1	2.71429	1.44057
	1051231	1053309		+	flhA	t0964	flagellar biosynthesis protein FlhA	817	516	297	26704	27288	30053	13	13	1226	1516	1330	56730	70352	81569	32	33	1.09006e-08	1	2.53846	1.34395
	1053309	1053701	1053705	+	flhE	t0965	flagellar protein FlhE	121	97	48	3956	5164	4891	11	11	205	327	249	9501	15210	15270	33	33	1.56601e-10	1	3	1.58496
1053941	1053941	1055077	1055077	+	-	t0966	hypothetical protein	303	217	100	9925	11494	10147	9	9	240	259	205	11106	12011	12585	10	10	0.866259	1	1.11111	0.152003
1058962	1058924	1057191	1057168	-	argS	t0968	arginyl-tRNA synthetase	9899	5541	3819	323567	292553	385876	194	192	4638	5705	3506	214528	264614	214934	133	133	0.00156634	0.00702839	0.692708	-0.52968
1059161	1059161	1059730	1059730	+	-	t0969	hypothetical protein	1070	605	325	34977	31976	32844	61	58	572	496	383	26478	23035	23495	42	42	2.52666e-05	0.000157725	0.724138	-0.465664
1059745	1059750	1060529	1060529	+	cutC	t0970	copper homeostasis protein CutC	997	668	360	32610	35290	36409	45	44	617	538	470	28577	24995	28862	35	35	0.000400074	1	0.795455	-0.330149
	1061704	1060733	1060648	-	-	t0971	hypothetical protein	2931	1803	1034	95808	95239	104496	103	101	989	989	799	45781	45872	48992	47	48	2.55557e-15	4.78588e-14	0.475248	-1.07325
1062447	1062444	1061701		-	-	t0972	hypothetical protein	3489	2043	1110	114052	107874	112226	156	149	1340	1271	866	61974	58956	53111	78	77	1.04832e-11	1.51788e-10	0.516779	-0.952382
1062890	1062880	1062485	1062485	-	-	t0973	hypothetical protein	825	496	320	26996	26238	32333	72	72	363	379	279	16791	17603	17115	43	43	1.1219e-09	1.31722e-08	0.597222	-0.74366
	1063751	1062933	1062926	-	yecE	t0974	hypothetical protein	750	520	210	24515	27457	21226	31	29	586	511	340	27142	23700	20890	29	29	0.0745324	1	1	0
1064314	1064314	1063748		-	yecD	t0975	hypothetical protein	1315	1023	374	42999	54037	37841	83	79	1275	1008	736	59010	46765	45148	89	88	0.343334	0.844727	1.11392	0.155651
1064465	1064639	1066411	1066509	+	aspS	t0976	aspartyl-tRNA synthetase	23475	13733	8379	767310	725079	846423	449	439	9381	11400	7122	433857	528720	436500	263	263	0.000290979	0.00150883	0.599089	-0.739158
1066514	1066514	1066966	1066966	+	ntpA	t0977	dATP pyrophosphohydrolase	4794	2850	1538	156700	150466	155378	354	340	1945	2263	1316	89987	104991	80692	204	202	4.22705e-06	3.03597e-05	0.594118	-0.751179
1066967	1066996	1067736	1067756	+	yebC	t0978	hypothetical protein	10719	5864	3335	350368	309632	336978	470	448	4440	4792	3076	205375	222248	188555	278	277	9.63055e-05	0.000538835	0.618304	-0.693613
1067763	1067773	1068294	1068294	+	ruvC	t0979	Holliday junction resolvase	3447	1997	1334	112668	105480	134804	226	225	1278	1397	936	59107	64802	57393	115	115	2.8982e-12	4.37822e-11	0.511111	-0.968291
	1068895	1068296		-	yebB	t0980	hypothetical protein	89	53	24	2913	2810	2475	4	4	45	50	41	2081	2336	2557	3	3	0.00134314	1	0.75	-0.415037
	1069123	1069797		+	-	t0981	hypothetical protein	17	12	2	561	655	211	0	0	13	4	7	623	207	471	0	0	0.0679061	1	#DIV/0!	#DIV/0!
1070147	1070157	1070768	1070776	+	ruvA	t0982	Holliday junction DNA helicase RuvA	1415	793	424	46260	41918	42924	75	71	666	696	493	30804	32291	30248	50	50	1.76424e-05	0.000114714	0.704225	-0.505891
1070777	1070777	1071787	1071791	+	ruvB	t0983	Holliday junction DNA helicase RuvB	1807	1093	600	59066	57754	60647	60	58	888	982	742	41087	45548	45489	43	43	0.000188816	0.00100791	0.741379	-0.431716
	1072651	1071866	1071866	-	znuB	t0984	high-affinity zinc transporter membrane protein	322	194	129	10538	10251	13123	14	14	105	115	91	4863	5377	5579	6	6	5.40381e-17	1	0.428571	-1.22239
1073403	1073403	1072648		-	znuC	t0985	high-affinity zinc transporter ATPase	552	311	240	18047	16425	24324	25	25	221	261	179	10229	12119	10986	14	14	4.57322e-10	1	0.56	-0.836501
1073482	1073482	1074426	1074426	+	znuA	t0986	high-affinity zinc transporter periplasmic protein	3927	2987	943	128368	157721	95290	145	134	2561	2026	1448	118454	93980	88758	107	106	0.0165094	0.0565966	0.791045	-0.338169
1074427	1074442	1075761	1075769	+	yebA	t0987	hypothetical protein	7537	5417	2277	246366	286020	230086	201	192	3619	3835	2467	167388	177882	151201	125	125	0.000692513	0.00332818	0.651042	-0.619178
1075782	1075878	1076849	1076849	+	msbB	t0988	lipid A biosynthesis (KDO)2-(lauroyl)-lipid IVA acyltransferase	3400	2355	996	111156	124342	100642	121	115	1745	1551	1126	80715	71957	69040	76	76	0.000489497	0.00241656	0.66087	-0.597563
1078426	1078364	1076922	1076915	-	pykA	t0989	pyruvate kinase	7839	4979	2831	256241	262917	286037	189	186	4489	5723	4501	207633	265447	275880	171	173	0.155597	0.424544	0.930108	-0.104531
1079386	1079357	1078488	1078479	-	hexR	t0990	DNA-binding transcriptional regulator HexR	1375	875	464	44954	46216	46964	54	52	783	1021	715	36234	47375	43822	48	48	0.0216715	0.0721111	0.923077	-0.115477
1079555	1079699	1081174	1081217	+	zwf	t0991	glucose-6-phosphate 1-dehydrogenase	9556	6033	2608	312361	318563	263528	215	201	6090	6261	5147	281646	290371	315492	198	200	0.452343	1	0.995025	-0.0071955
1081409	1081409	1083220	1083220	+	edd	t0992	phosphogluconate dehydratase	3271	1977	893	106929	104422	90209	59	55	1932	1747	1380	89351	81059	84584	46	46	0.172459	0.465228	0.836364	-0.257798
1083221	1083258	1083899	1083957	+	-	t0993	keto-hydroxyglutarate-aldolase/keto-deoxy-phosphogluconate aldolase	4076	2275	1351	133254	120138	136557	209	202	2163	2430	1899	100066	112738	116420	169	170	0.0447851	0.140073	0.841584	-0.248821
1085177	1085177	1083999	1083999	-	purT	t0994	phosphoribosylglycinamide formyltransferase 2	585	304	254	19142	16055	25757	16	17	267	332	247	12363	15397	15184	12	12	1.74558e-05	1	0.705882	-0.5025
1085308	1085308	1085598	1085664	+	yebG	t0995	DNA damage-inducible protein YebG	325	187	120	10631	9912	12167	38	37	204	180	155	9474	8366	9542	31	31	0.00576216	1	0.837838	-0.255257
1085665	1085666	1086019	1086019	+	yebF	t0996	hypothetical protein	5512	3488	1761	180177	184155	177971	531	510	7037	7075	6214	325460	328147	380858	963	974	0.00085627	0.0040381	1.9098	0.933425
1086020	1086113	1086772	1086874	+	yebE	t0997	hypothetical protein	1285	1078	390	42009	56956	39463	72	69	1446	1294	998	66906	60028	61189	95	95	0.577963	1	1.37681	0.461331
1086986	1086986	1089037	1089273	+	opdB	t0998	protease 2	4674	3830	1269	152800	202205	128200	83	78	6375	5515	4368	294838	255798	267725	132	132	0.021327	0.0710691	1.69231	0.758992
1089774	1089772	1089074	1088944	-	exoX	t0999	exodeoxyribonuclease X	1656	947	468	54130	50037	47304	76	72	958	1193	875	44328	55349	53632	72	73	0.126451	0.351364	1.01389	0.0198996
1090456	1090452	1089796	1089779	-	-	t1000	hypothetical protein	875	611	308	28631	32263	31119	47	46	673	657	553	31125	30472	33941	48	48	0.141623	0.389227	1.04348	0.0614005
1090790	1090790	1090560	1090525	-	holE	t1001	DNA polymerase III subunit theta	365	209	86	11943	11059	8747	50	45	157	132	108	7283	6123	6677	28	28	4.17412e-08	1	0.622222	-0.684498
1090910	1090928	1091302		+	-	t1002	hypothetical protein	2631	1628	932	86000	85972	94197	241	236	1941	2064	1732	89771	95726	106192	256	259	0.742105	1	1.09746	0.134165
	1091303	1092178	1092194	+	-	t1003	cation transporter	3737	2432	1055	122154	128430	106656	144	135	2838	2224	1891	131270	103146	115900	133	133	0.464209	1	0.985185	-0.0215332
1092195	1092195	1092548	1092549	+	-	t1004	hypothetical protein	1083	721	387	35412	38092	39155	108	106	694	574	463	32119	26666	28392	82	82	0.000226102	0.0011915	0.773585	-0.370368
1092609	1092609	1092725		+	-	t1005	hypothetical protein	65	45	18	2137	2391	1851	19	18	29	19	16	1353	897	999	9	9	1.95179e-15	1	0.5	-1
	1093704	1093931		+	-	t1009	DNA-binding protein	22	14	7	732	782	714	3	3	21	18	8	1005	853	526	3	3	0.460269	1	1	0
	1094248	1094075		-	-	t1010	hypothetical protein	16	6	5	530	343	516	2	2	6	9	5	294	438	322	2	2	0.00639729	1	1	0
1095515	1095515	1094385	1094385	-	-	t1011	hypothetical protein	525	379	122	17160	20050	12381	15	14	571	431	410	26448	20016	25131	20	21	0.267756	1	1.5	0.584963
1095828	1095911	1097890	1097890	+	yjcS	t1012	hydrolase	15805	11925	4016	516623	629591	405699	280	261	26384	24922	20644	1220217	1155808	1265245	609	613	2.21998e-06	1.65204e-05	2.34866	1.23184
	1098099	1097908	1097908	-	-	t1013	hypothetical protein	74	50	15	2433	2654	1517	12	11	49	34	23	2311	1615	1455	9	9	0.000220602	1	0.818182	-0.289507
	1098913	1098299		-	-	t1014	hypothetical protein	69	49	20	2265	2621	2094	3	3	40	45	22	1892	2107	1382	2	2	3.54045e-05	1	0.666667	-0.584963
	1099081	1098923		-	-	t1015	hypothetical protein	21	21	4	709	1135	417	5	4	11	12	8	533	572	493	3	3	0.000329439	1	0.75	-0.415037
	1100128	1099214		-	-	t1016	hypothetical protein	198	153	69	6485	8120	7062	8	7	75	89	68	3505	4128	4194	4	4	1.32733e-09	1	0.571429	-0.807355
1103425	1103340	1103164	1103129	-	-	t1018	hypothetical protein	81	66	25	2659	3525	2563	17	16	80	55	37	3717	2575	2288	16	16	0.0430558	1	1	0
	1103739	1103473		-	-	t1019	hypothetical protein	18	11	3	598	599	369	2	1	20	10	3	942	474	205	2	2	0.269731	1	2	1
1104091	1104110	1104529	1104834	+	-	t1020	acetyltransferase	1491	750	384	48752	39615	38867	109	100	1189	773	722	55012	35891	44290	107	107	0.175288	0.472299	1.07	0.0976108
1105417	1105393	1104917	1104917	-	-	t1021	hypothetical protein	862	548	211	28185	28934	21346	59	54	323	474	260	14943	22016	15986	37	36	5.74481e-07	4.66953e-06	0.666667	-0.584963
	1106117	1105722		-	-	t1022	hypothetical protein	35	22	3	1167	1184	398	2	2	19	12	6	911	586	383	1	1	1.26546e-05	1	0.5	-1
1107798	1107807	1107971	1107976	+	-	t1024	hypothetical protein	221	125	32	7237	6604	3320	40	34	102	100	56	4762	4638	3478	26	26	0.000417509	1	0.764706	-0.387023
1108194	1108195	1108845	1108845	+	pphA	t1025	serine/threonine protein phosphatase 1	331	223	92	10827	11823	9391	17	16	296	259	231	13708	12033	14168	20	20	0.61744	1	1.25	0.321928
1109058	1109055	1108864	1108800	-	-	t1026	hypothetical protein	107	88	29	3500	4674	2983	20	19	102	115	93	4750	5341	5753	27	27	0.739311	1	1.42105	0.50696
1109433	1109405	1109166	1109150	-	-	t1027	hypothetical protein	4937	3720	1357	161375	196431	137159	729	687	12798	14313	9435	591871	663807	578305	2552	2547	4.45986e-22	1.23244e-20	3.70742	1.89042
1111036	1110959	1109520	1109513	-	yebU	t1028	rRNA (cytosine-C(5)-)-methyltransferase RsmF	1512	994	553	49437	52489	55956	37	36	582	659	432	26944	30570	26521	19	19	4.65227e-12	1	0.527778	-0.921997
	1113670	1111037	1111037	-	-	t1029	leucyl aminopeptidase	5627	3780	1729	183940	199613	174660	73	70	3821	4219	3203	176733	195666	196332	71	71	0.508969	1	1.01429	0.0204641
1114908	1114817	1113639		-	-	t1030	hypothetical protein	882	680	295	28830	35949	29856	27	26	742	666	516	34344	30922	31640	27	27	0.109385	1	1.03846	0.0544478
1114979	1115051	1115548	1115645	+	-	t1031	free methionine-(R)-sulfoxide reductase	7409	4801	2116	242167	253485	213796	503	474	4816	3326	2901	222732	154271	177836	372	371	0.0317617	0.102524	0.7827	-0.353468
1115646	1115646	1116332	1116332	+	proP	t1032	solute/DNA competence effector	19310	12020	5884	631181	634619	594478	947	902	8336	6330	4865	385540	293569	298217	476	474	6.12565e-06	4.25789e-05	0.525499	-0.92824
1116333	1116352	1118400	1118400	+	prc	t1033	carboxy-terminal protease	22939	15771	6755	749802	832632	682454	387	368	10502	9216	6877	485690	427407	421533	217	217	0.000183124	0.000980991	0.589674	-0.762011
1118453	1118593	1119474	1119484	+	htpX	t1034	heat shock protein HtpX	5077	2586	1891	165952	136569	191076	189	186	2233	2344	1882	103286	108706	115355	122	123	0.000142734	0.00077947	0.66129	-0.596644
1121044	1121070	1121861	1121880	+	kdgR	t1036	transcriptional regulator KdgR	4778	2553	1544	156176	134822	156045	195	188	2461	2219	1855	113825	102952	113700	138	139	0.00230365	0.00983062	0.739362	-0.435648
1122312	1122312	1122073	1122072	-	-	t1037	hypothetical protein	54	32	12	1772	1706	1272	7	6	88	86	67	4069	4005	4165	16	16	3.92667e-08	1	2.66667	1.41504
1122454	1122465	1122608	1122636	+	-	t1038	hypothetical protein	282	179	80	9230	9464	8108	65	62	154	121	114	7165	5611	6991	45	45	6.90661e-05	0.000396212	0.725806	-0.462343
1122637	1122679	1122966	1123080	+	-	t1039	hypothetical protein	802	561	220	26238	29657	22277	96	90	419	282	195	19396	13121	11972	52	51	2.15294e-10	2.73308e-09	0.566667	-0.819428
1123298	1123615	1123758	1123758	+	-	t1040	hypothetical protein	26709	16782	8221	873009	886052	830460	6278	5994	10344	9476	8179	478420	439477	501295	3262	3285	2.96325e-05	0.000182218	0.548048	-0.867626
1123759	1123771	1123980	1123980	+	cspC	t1041	cold shock-like protein CspC	48420	29199	16761	1582634	1541615	1693169	7854	7646	18112	17364	13720	837640	805315	840910	3929	3942	0.0508134	0.157085	0.515564	-0.955777
1123981	1124200	1125945	1125945	+	ftsI	t1042	penicillin-binding protein	771	603	200	25216	31881	20213	15	14	467	448	284	21632	20805	17409	11	11	0.000110503	1	0.785714	-0.347923
1126011	1126011	1126820	1126820	+	rrmA	t1043	23S rRNA methyltransferase	881	550	259	28804	29085	26206	36	34	345	247	216	15955	11463	13250	16	16	1.36277e-15	1	0.470588	-1.08746
1127578	1127437	1126817	1126817	-	-	t1044	hypothetical protein	595	344	293	19455	18173	29679	34	36	331	302	254	15349	14047	15603	24	24	1.21982e-06	1	0.666667	-0.584963
1128309	1128251	1127793	1127793	-	-	t1045	hypothetical protein	450	337	107	14717	17805	10850	34	31	186	175	111	8605	8157	6832	17	17	5.7697e-14	1	0.548387	-0.866733
1129170	1129170	1128310	1128310	-	manZ	t1046	PTS system mannose-specific transporter subunit IID	16315	11782	5417	533283	622059	547218	680	659	7454	9944	8153	344729	461176	499733	497	505	0.0246036	0.0810934	0.766313	-0.383995
1129984	1129974	1129174	1129171	-	manY	t1047	phosphotransferase enzyme II subunit C	16209	11842	5364	529829	625207	541942	729	706	7988	9906	7849	369429	459411	481060	539	545	0.0269204	0.087962	0.771955	-0.373412
1131098	1130995	1130027	1129990	-	manX	t1048	PTS system mannose-specific transporter IIAB	33185	24145	9081	1084697	1274759	917397	1198	1127	15820	21059	15781	731664	976662	967192	911	920	0.740357	1	0.816327	-0.292782
1131384	1131468	1133027	1133039	+	-	t1049	hypothetical protein	597	434	230	19522	22925	23303	14	14	410	498	442	18996	23113	27137	14	14	0.194626	1	1	0
1134681	1134650	1133049	1132399	-	-	t1050	hypothetical protein	412	412	126	13476	21800	12828	10	10	420	428	309	19443	19879	18959	12	12	0.696004	1	1.2	0.263034
1136177	1136152	1134788	1134783	-	sdaA	t1051	L-serine deaminase 1	8663	5029	2984	283158	265521	301448	213	207	3216	3550	2596	148738	164639	159121	115	115	3.67457e-06	2.66878e-05	0.555556	-0.847997
1136994	1136994	1136416	1136312	-	-	t1052	hypothetical protein	818	506	314	26737	26737	31813	49	49	415	543	388	19222	25182	23809	39	39	0.000594017	1	0.795918	-0.329308
1138403	1138359	1136998	1136995	-	pabB	t1053	para-aminobenzoate synthase component I	3650	2185	1248	119305	115383	126072	90	88	2166	2327	1672	100188	107952	102514	75	76	0.0990317	0.286049	0.863636	-0.211504
1138435	1138443	1138622	1138736	+	-	t1054	hypothetical protein	685	409	217	22411	21612	21925	127	122	249	252	193	11527	11706	11854	64	64	5.39742e-12	7.91621e-11	0.52459	-0.930737
1138991	1138972	1138628	1138593	-	-	t1055	hypothetical protein	2112	1275	658	69057	67342	66484	205	196	1307	1087	975	60459	50411	59774	163	164	0.00881712	0.0320957	0.836735	-0.257158
1139104	1139104	1141014	1141026	+	-	t1056	ATP-dependent helicase	2771	1741	853	90596	91968	86203	49	46	1433	1463	1030	66317	67874	63158	34	34	0.00184274	1	0.73913	-0.436099
1141031	1141072	1141767	1141767	+	-	t1057	hypothetical protein	2409	1457	746	78758	76947	75419	115	110	1092	930	611	50546	43136	37467	63	62	9.46057e-10	1.1283e-08	0.563636	-0.827163
1141768	1141838	1142419	1142539	+	-	t1058	lipoprotein	1400	847	411	45786	44739	41590	79	75	784	729	550	36289	33826	33722	59	59	0.000405727	0.00202953	0.786667	-0.346176
1142604	1142624	1144309	1144329	+	fadD	t1059	long-chain-fatty-acid--CoA ligase	2324	1380	765	75992	72889	77364	46	44	2905	2716	2443	134370	125972	149740	80	81	0.000119952	0.000660539	1.84091	0.880418
1144382	1144382	1145509	1145513	+	rnd	t1060	ribonuclease D	1313	844	495	42917	44587	50083	41	40	426	389	242	19732	18047	14874	15	15	1.33023e-31	1	0.375	-1.41504
1145897	1145897	1145631	1145595	-	minE	t1061	cell division topological specificity factor MinE	3326	1493	1349	108726	78861	136285	403	404	1607	2449	2273	74333	113608	139328	397	408	0.776698	1	1.0099	0.0142139
1146736	1146713	1145901	1145898	-	minD	t1062	cell division inhibitor MinD	18909	9356	6356	618056	493996	642064	744	719	10843	13820	11879	501470	640950	728070	754	766	0.314794	0.785167	1.06537	0.0913526
1147492	1147444	1146737	1146737	-	minC	t1063	septum formation inhibitor	5009	2724	1657	163735	143819	167474	231	223	2930	3021	2434	135512	140105	149229	198	200	0.129669	0.358986	0.896861	-0.157044
1147539	1147570	1147863	1147905	+	-	t1064	hypothetical protein	2191	1333	509	71638	70403	51444	240	219	1271	1083	865	58821	50228	53063	183	183	0.00662319	0.0251393	0.835616	-0.259087
1147906	1147913	1148572	1148649	+	-	t1065	hypothetical protein	2707	1587	929	88511	83793	93885	138	134	1597	1755	1402	73886	81424	85953	120	121	0.359595	0.880911	0.902985	-0.147226
1148650	1148650	1149111	1149129	+	-	t1066	hypothetical protein	1406	899	367	45986	47490	37094	101	94	807	630	489	37327	29234	29987	69	69	6.31683e-05	0.000365152	0.734043	-0.446064
1149295	1149463	1149600	1149629	+	-	t1067	hypothetical protein	1035	1299	279	33832	68599	28282	331	315	935	934	622	43271	43316	38135	302	301	0.0353099	0.113172	0.955556	-0.0655883
1149728	1149792	1149965	1150182	+	-	t1068	hypothetical protein	3348	1884	814	109438	99514	82324	608	558	4516	3481	2869	208870	161450	175868	1047	1046	3.88991e-06	2.80717e-05	1.87455	0.906546
1150408	1150378	1150037	1150037	-	-	t1069	hypothetical protein	584	294	117	19098	15555	11901	51	45	244	206	153	11288	9573	9379	29	29	4.85935e-07	1	0.644444	-0.633872
1151157	1151016	1150486	1150448	-	dsbB	t1070	disulfide bond formation protein B	1363	822	644	44560	43446	65110	93	96	517	481	430	23932	22309	26370	45	45	7.00509e-17	1.44305e-15	0.46875	-1.09311
1152724	1152702	1151158	1151158	-	nhaB	t1071	sodium/proton antiporter	2951	1575	1166	96480	83177	117845	64	64	1587	1817	1518	73437	84280	93083	53	54	0.170608	0.460784	0.84375	-0.245112
1152909	1152922	1153641	1153713	+	fadR	t1072	fatty acid metabolism regulator	3181	1946	1074	103975	102788	108554	150	145	1371	1896	1344	63448	87939	82423	107	108	0.0173012	0.0588215	0.744828	-0.425022
1155252	1155220	1153688	1153613	-	-	t1073	SpoVR family protein	4498	3990	1201	147036	210701	121329	110	104	7042	7136	6284	325691	330965	385166	223	226	2.87858e-05	0.000177493	2.17308	1.11974
1155517	1155543	1156841	1156854	+	dadA	t1074	D-amino acid dehydrogenase small subunit	14257	8869	3932	466019	468284	397239	364	341	13111	15759	13676	606344	730877	838213	549	558	0.00117698	0.00539888	1.63636	0.710493
1156855	1156855	1157925	1157983	+	dadX	t1075	alanine racemase	6995	4820	1885	228644	254522	190460	223	209	7214	7372	6752	333651	341893	413863	334	339	0.0135162	0.0474847	1.62201	0.697782
1159798	1159720	1157987	1157978	-	-	t1076	potassium/proton antiporter	1754	1329	625	57357	70194	63174	37	36	1640	1844	1436	75859	85535	88049	47	47	0.221803	0.578612	1.30556	0.384664
1160840	1160731	1159817	1159809	-	ldcA	t1077	L,D-carboxypeptidase A	1660	1129	558	54283	59645	56413	63	62	1400	1489	1173	64775	69060	71935	74	74	0.761126	1	1.19355	0.255257
1160863	1160902	1161513	1161513	+	mltE	t1078	membrane-bound lytic murein transglycosylase E	986	533	253	32246	28170	25583	50	46	398	251	178	18446	11649	10942	22	22	3.05197e-16	1	0.478261	-1.06413
1162267	1162261	1161527	1161410	-	-	t1079	hypothetical protein	930	403	320	30399	21297	32336	39	38	1225	1410	1075	56669	65435	65938	84	85	5.30304e-06	3.71458e-05	2.23684	1.16146
1162420	1162430	1162684	1162971	+	-	t1080	hypothetical protein	807	742	206	26405	39217	20903	120	113	1613	1246	971	74597	57826	59527	252	250	1.05314e-05	7.0919e-05	2.21239	1.14561
1166006	1165842	1164673	1164673	-	gdhA	t1082	glutamate dehydrogenase	9099	6256	5252	297412	330312	530616	307	330	4543	5007	4202	210141	232233	257551	197	199	5.15722e-05	0.000301581	0.60303	-0.729698
	1167581	1166445		-	appB	t1083	cytochrome oxidase subunit II	60	45	25	1973	2405	2530	2	2	33	42	28	1534	1954	1739	1	1	1.89974e-05	1	0.5	-1
	1170060	1169212		-	hyaF	t1085	hydrogenase-1 operon protein HyaF	16	9	5	548	482	555	0	0	11	14	7	524	679	439	0	0	0.276834	1	#DIV/0!	#DIV/0!
	1170461	1170057		-	hyaE	t1086	hydrogenase-1 operon protein HyaE	10	2	3	343	154	388	0	0	16	15	9	740	730	598	1	1	4.61213e-06	1	#DIV/0!	#DIV/0!
	1171047	1170451		-	hyaD	t1087	hydrogenase 1 maturation protease	19	13	1	629	702	133	0	0	9	7	9	444	358	564	0	0	0.0856693	1	#DIV/0!	#DIV/0!
	1171775	1171044		-	hyaC	t1088	hydrogenase 1 b-type cytochrome subunit	13	10	5	433	565	523	0	0	5	10	3	245	499	240	0	0	0.00015476	1	#DIV/0!	#DIV/0!
	1173587	1171794		-	-	t1089	hydrogenase 1 large subunit	14	14	11	467	774	1122	0	0	15	18	22	709	869	1406	0	0	0.471895	1	#DIV/0!	#DIV/0!
1175166	1175197	1176462	1176462	+	-	t1091	hypothetical protein	888	460	199	29046	24326	20176	21	19	364	473	359	16876	21970	22012	15	16	0.000947779	1	0.842105	-0.247928
1177720	1177712	1176621	1176621	-	-	t1092	GTP-dependent nucleic acid-binding protein EngD	9509	5551	3172	310828	293083	320452	291	282	3640	3184	2148	168383	147674	131688	137	136	7.21903e-09	7.46955e-08	0.48227	-1.05209
1178429	1178413	1177829	1177740	-	pth	t1093	peptidyl-tRNA hydrolase	1408	834	435	46022	44080	43968	80	76	865	684	551	40019	31733	33820	60	60	0.000440097	0.00219178	0.789474	-0.341037
1178668	1178689	1178910	1179071	+	-	t1094	hypothetical protein	514	195	74	16824	10313	7564	61	52	2699	1552	1257	124832	72016	77085	416	411	2.82483e-190	2.66711e-188	7.90385	2.98255
1180815	1180697	1179012	1179012	-	-	t1095	sulfate transporter YchM	2830	1685	1207	92520	88995	121944	59	59	821	1033	721	37986	47944	44196	25	25	1.98568e-20	4.76143e-19	0.423729	-1.23879
1182034	1181769	1180822	1180816	-	prsA	t1096	ribose-phosphate pyrophosphokinase	29984	18323	11720	980064	967391	1183951	1106	1101	9512	11281	6620	439942	523182	405757	484	481	2.32275e-09	2.57377e-08	0.436876	-1.19471
	1182886	1182035	1182035	-	ipk	t1097	4-diphosphocytidyl-2-C-methyl-D-erythritol kinase	5501	3526	1952	179822	186191	197259	225	220	2779	2885	2173	128557	133797	133218	154	154	0.00213782	0.00926252	0.7	-0.514573
1183631	1183506	1182883		-	lolB	t1098	molecular chaperone LolB	3345	2264	1077	109361	119552	108838	187	180	2309	2268	1766	106790	105183	108280	170	171	0.42832	1	0.95	-0.0740006
1183717	1183820	1185076	1185116	+	hemA	t1099	glutamyl-tRNA reductase	4225	2605	1551	138117	137560	156759	116	114	1933	2051	1508	89417	95160	92476	73	73	5.36824e-05	0.000313113	0.640351	-0.643065
1185117	1185117	1186199		+	prfA	t1100	peptide chain release factor 1	6334	3952	2053	207032	208672	207485	199	191	2504	2353	1497	115840	109135	91802	98	97	3.76854e-09	4.09569e-08	0.507853	-0.977516
	1186199	1187032		+	hemK	t1101	N5-glutamine S-adenosyl-L-methionine-dependent methyltransferase	1763	1086	708	57632	57342	71563	74	74	677	791	504	31330	36719	30920	39	39	6.37908e-12	9.29582e-11	0.527027	-0.924051
	1187029	1187418	1187421	+	-	t1102	transcriptional regulator	535	342	172	17492	18058	17376	47	45	203	214	124	9421	9968	7615	23	23	2.44497e-14	1	0.511111	-0.968291
1187422	1187422	1188231	1188248	+	-	t1103	transcriptional regulator	3269	1937	896	106873	102304	90515	131	123	1450	1403	996	67059	65110	61096	79	79	1.64122e-05	0.000107331	0.642276	-0.638734
1188260	1188269	1189123	1189316	+	kdsA	t1104	2-dehydro-3-deoxyphosphooctonate aldolase	11608	6545	4043	379436	345585	408459	453	441	4734	6324	4364	218965	293312	267478	302	303	0.00239201	0.0101599	0.687075	-0.541461
1189317	1189317	1189775	1189834	+	tnpA	t1105	insertion sequence element IS200 transposase	6087	4262	1290	198961	225039	130315	443	402	5438	3369	2597	251495	156252	159171	416	411	0.521271	1	1.02239	0.0319429
1190117	1190280	1191404	1191551	+	-	t1106	bacteriophage protein	272	74	107	8902	3939	10902	7	7	1315	2025	1236	60841	93922	75768	68	68	0	0	9.71429	3.28011
1192445	1192445	1192858		+	-	t1107	toxin subunit	47	25	15	1544	1332	1558	3	3	58	96	62	2716	4458	3804	8	8	1.25923e-07	1	2.66667	1.41504
1192875	1192875	1193603	1193603	+	-	t1108	toxin subunit	119	108	26	3908	5721	2639	6	5	122	178	93	5677	8292	5751	9	9	0.27245	1	1.8	0.847997
1193795	1193795	1194337	1194337	+	-	t1109	hypothetical protein	182	102	42	5979	5392	4289	10	9	179	246	136	8291	11440	8385	17	17	0.0161813	1	1.88889	0.917538
	1194862	1194485		-	-	t1110	hypothetical protein	25	10	4	823	579	470	1	1	11	6	4	533	283	278	0	0	6.45419e-06	1	0	#NUM!
1195744	1195744	1194935	1194935	-	cdtB	t1111	toxin-like protein	221	182	53	7245	9644	5419	9	9	79	124	82	3664	5784	5057	5	5	2.38862e-06	1	0.555556	-0.847997
1196868	1196856	1196617	1196532	-	msgA	t1113	virulence protein	867	488	210	28340	25803	21292	114	104	511	392	264	23669	18214	16238	81	80	8.89098e-05	0.000502418	0.769231	-0.378512
1197568	1197568	1197047		-	envE	t1114	lipoprotein	338	138	113	11054	7286	11421	19	19	183	165	81	8489	7696	5018	13	13	1.25402e-05	1	0.684211	-0.547488
	1198198	1197986		-	cspH	t1115	cold shock protein	37	24	13	1240	1296	1393	6	6	12	17	10	578	818	632	3	3	3.86723e-14	1	0.5	-1
	1198593	1198330		-	pagD	t1116	outer membrane virulence protein	32	30	4	1066	1610	458	4	3	15	20	10	732	929	645	2	2	3.01012e-05	1	0.666667	-0.584963
	1198642	1198806		+	-	t1117	hypothetical protein	0	0	0	0	0	0	0	0	0	0	0	14	0	0	0	0	0.00686901	1	#DIV/0!	#DIV/0!
	1198892	1199020		+	-	t1118	hypothetical protein	17	9	4	570	523	497	4	4	6	2	4	290	132	299	1	1	5.04778e-12	1	0.25	-2
1199329	1199398	1199955	1199955	+	pagC	t1119	outer membrane invasion protein	938	570	298	30666	30116	30183	56	54	377	614	262	17456	28488	16101	37	37	4.57734e-07	3.77173e-06	0.685185	-0.545434
	1200136	1199966		-	-	t1120	hypothetical protein	21	14	3	701	748	389	4	3	11	14	8	545	656	497	3	3	0.0792987	1	1	0
1200360			1200436	+	-	t1121	Arg tRNA	1	0	1	64	0	177	0	1	13	17	10	619	800	640	8	8	2.44365e-130	1	8	3
1200657	1200688	1200861	1200877	+	-	t1122	hypothetical protein	132	63	58	4338	3337	5879	25	25	118	143	128	5471	6643	7854	37	38	0.557406	1	1.52	0.604071
1201641	1201530	1201189	1201187	-	-	t1123	lysozyme inhibitor	1309	676	400	42790	35712	40464	122	115	1264	1588	1036	58477	73654	63513	190	190	0.0731253	0.217172	1.65217	0.724366
1201833	1201911	1202036	1202036	+	-	t1126	lipoprotein	44	36	9	1440	1916	933	12	11	55	43	33	2554	2014	2075	17	17	0.197286	1	1.54545	0.628031
	1202236	1202463		+	-	t1127	hypothetical protein	50	26	14	1657	1403	1505	7	6	47	42	29	2203	1949	1812	8	8	0.929317	1	1.33333	0.415037
1202615	1202658	1203128	1203219	+	-	t1128	heat shock protein	1912	925	497	62516	48835	50275	123	114	2780	1995	2711	128592	92551	166171	267	274	8.32135e-09	8.43677e-08	2.40351	1.26514
	1203386	1203237		-	-	t1129	hypothetical protein	3	4	2	125	217	249	1	1	2	1	5	108	64	311	0	1	0.0625707	1	1	0
	1203467	1204510		+	-	t1130	hypothetical protein	205	114	61	6702	6035	6213	6	6	137	125	122	6365	5815	7497	6	6	0.127327	1	1	0
1205123	1205123	1204593	1204593	-	-	t1131	cytochrome	138	77	75	4540	4117	7664	9	10	67	66	67	3138	3101	4167	6	6	2.22192e-06	1	0.6	-0.736966
1205776	1205586	1205272	1205272	-	-	t1132	lipoprotein	571	282	217	18690	14889	21998	59	58	193	197	228	8928	9166	14027	33	33	1.58897e-09	1.8003e-08	0.568966	-0.813587
1206290	1206290	1207924		+	-	t1133	substrate-binding transport protein	1329	605	770	43465	31971	77879	28	31	533	1069	657	24653	49609	40286	23	23	0.00012279	1	0.741935	-0.430634
	1208888	1209700		+	-	t1134	inner membrane transport protein	126	58	70	4138	3087	7115	5	5	67	45	41	3144	2090	2534	3	3	1.21499e-11	1	0.6	-0.736966
	1207921	1208898		+	-	t1135	inner membrane transport protein	204	133	126	6684	7048	12729	8	9	98	116	68	4548	5420	4227	4	4	1.18223e-10	1	0.444444	-1.16993
	1209694	1210491		+	-	t1136	ABC transport ATP-binding protein	308	182	122	10073	9622	12335	13	13	217	182	150	10068	8442	9220	11	11	0.0158497	1	0.846154	-0.241008
	1210485	1211075		+	-	t1137	ABC transport ATP-binding subunit	138	69	56	4510	3645	5686	7	7	60	69	49	2804	3213	3037	5	5	1.40572e-06	1	0.714286	-0.485427
1212300	1212290	1211157	1210966	-	-	t1138	hypothetical protein	1454	1203	439	47526	63525	44381	47	45	2515	2608	1629	116338	120958	99881	99	99	2.96008e-06	2.17424e-05	2.2	1.1375
1212470	1212484	1212810	1212818	+	-	t1139	hypothetical protein	2554	2182	769	83492	115213	77684	294	281	3531	2570	2145	163333	119205	131487	423	422	0.00587253	0.0226505	1.50178	0.586673
1212819			1212895	+	-	t1140	Arg tRNA	100	76	56	3276	4019	5722	52	56	129	97	90	5975	4521	5556	69	69	0.634624	1	1.23214	0.30117
1213004	1213004	1213654	1213654	+	-	t1141	hypothetical protein	403	292	109	13179	15464	11082	21	20	392	292	207	18168	13569	12723	23	22	0.391616	1	1.1	0.137504
1213763	1213763	1214551	1214551	+	aadA	t1142	aminoglycoside resistance protein	583	361	145	19064	19083	14686	24	22	349	275	242	16186	12773	14870	18	18	0.00366293	1	0.818182	-0.289507
1214636	1214696	1215289	1215289	+	-	t1143	regulatory protein	307	276	64	10050	14606	6526	19	17	368	236	192	17036	10950	11815	22	22	0.436688	1	1.29412	0.371969
1215350	1215358	1216206	1216206	+	-	t1144	transcriptional regulator	573	435	179	18728	23013	18104	24	23	478	482	346	22107	22371	21210	25	25	0.312995	1	1.08696	0.120294
1216759	1216709	1216461	1216059	-	-	t1145	hypothetical protein	18493	10372	3837	604468	547633	387665	2298	2061	15601	9661	8256	721532	448077	506018	2258	2243	0.716559	1	1.08831	0.122085
	1216943	1216788		-	-	t1146	hypothetical protein	4	4	3	145	247	341	1	1	3	2	1	149	130	82	0	0	1.4827e-06	1	0	#NUM!
1217026	1217026	1217571	1217571	+	aroQ	t1147	chorismate mutase	110	74	85	3596	3916	8665	8	9	25	22	13	1173	1033	848	1	1	7.78642e-168	1	0.111111	-3.16993
1217743	1217767	1218405	1218410	+	-	t1148	leucine export protein LeuE	2223	1314	709	72672	69404	71680	116	111	976	876	648	45174	40643	39754	65	65	5.47008e-09	5.76521e-08	0.585586	-0.772048
1218578	1218578	1218940	1218940	+	-	t1149	hypothetical protein	220	136	65	7194	7225	6638	20	19	170	170	97	7897	7915	5990	20	20	0.119584	1	1.05263	0.0740006
1218941	1218943	1219125	1219125	+	-	t1150	hypothetical protein	92	41	30	3008	2191	3103	15	15	54	79	51	2537	3691	3126	16	17	0.305341	1	1.13333	0.180572
1219349	1219349	1219996	1220093	+	-	t1151	hypothetical protein	177	100	26	5800	5291	2687	8	7	218	296	140	10116	13753	8591	16	16	7.54225e-06	1	2.28571	1.19265
1220117	1220117	1220302	1220302	+	-	t1152	hypothetical protein	421	296	110	13764	15631	11128	77	72	633	450	467	29282	20885	28670	140	141	0.00110874	0.00510534	1.95833	0.969626
1220303	1220310	1220558	1220560	+	-	t1153	hypothetical protein	7013	5169	1920	229223	272909	194042	990	931	10728	7786	7884	496137	361090	483246	1779	1794	0.000410008	0.00204868	1.92696	0.946327
1220565	1220753	1221211	1221297	+	tnpA	t1154	insertion sequence element IS200 transposase	5196	3708	1063	169862	195784	107402	380	343	4599	2868	2172	212715	133026	133148	352	347	0.47846	1	1.01166	0.0167271
1221696	1221702	1221953	1221963	+	-	t1155	hypothetical protein	407	216	139	13321	11453	14041	52	51	280	371	250	12985	17235	15325	60	60	0.595204	1	1.17647	0.234465
1222020	1222022	1222333	1222463	+	-	t1156	hypothetical protein	773	420	283	25267	22204	28658	82	81	334	501	419	15457	23237	25697	67	68	0.00242751	0.010301	0.839506	-0.252387
1222701	1222666	1222319	1222281	-	-	t1157	bacteriophage protein	514	305	187	16821	16109	18902	50	49	278	478	337	12877	22213	20656	52	53	0.238403	0.61634	1.08163	0.113211
	1223969	1222785		-	-	t1158	hypothetical protein	218	147	91	7152	7793	9215	6	6	102	102	93	4750	4770	5711	4	4	4.89565e-07	1	0.666667	-0.584963
1224068	1224070	1224864	1224932	+	-	t1159	transcriptional regulator	1145	743	287	37432	39240	28991	47	44	1178	1169	821	54499	54239	50340	66	66	0.340819	0.839451	1.5	0.584963
	1225290	1224844	1224844	-	-	t1160	hypothetical protein	193	99	76	6337	5241	7707	14	14	83	95	71	3858	4450	4367	9	9	6.24414e-06	1	0.642857	-0.63743
1226286	1226121	1225594	1225547	-	-	t1161	hypothetical protein	771	469	273	25224	24809	27660	50	49	554	585	354	25660	27157	21733	47	47	0.0571458	0.173924	0.959184	-0.060121
1229591	1229591	1228305	1228230	-	-	t1163	hypothetical protein	3332	2762	732	108921	145833	74008	92	85	4220	3954	3192	195201	183411	195654	148	148	0.000163296	0.000884177	1.74118	0.800062
1231801	1231648	1229714	1229597	-	-	t1164	hypothetical protein	6438	5639	1674	210447	297758	169176	124	116	10321	9222	7711	477352	427707	472612	236	237	7.74871e-05	0.00044117	2.0431	1.03076
1232018	1232074	1232820	1232924	+	-	t1165	hypothetical protein	20952	11149	6505	684836	588614	657199	903	861	11733	12698	9868	542647	588917	604802	770	774	0.908554	1	0.898955	-0.15368
1234393	1234403	1235260	1235343	+	-	t1167	oxidoreductase	815	419	260	26654	22145	26268	30	29	591	561	475	27366	26049	29155	31	32	0.376089	1	1.10345	0.142019
1237802	1237567	1236572	1236572	-	gapA	t1169	glyceraldehyde-3-phosphate dehydrogenase	189112	127203	55501	6181229	6715728	5606558	6526	6192	133158	146194	124322	6158183	6779938	7619503	6799	6880	0.107277	0.305773	1.11111	0.152003
1237869	1237909	1238322	1238358	+	-	t1170	methionine sulfoxide reductase B	17891	10997	4611	584805	580588	465820	1415	1313	11277	10441	8151	521535	484242	499578	1210	1212	0.249314	0.640891	0.923077	-0.115477
1238359	1238364	1238642	1238929	+	-	t1171	hypothetical protein	10105	5811	3324	330314	306836	335850	1205	1162	6025	6558	5492	278663	304168	336598	1086	1098	0.373332	0.90818	0.944923	-0.081732
1239675	1239649	1238993	1238763	-	pncA	t1172	nicotinamidase/pyrazinamidase	1486	910	460	48570	48064	46532	76	72	642	740	556	29694	34346	34078	49	49	4.73464e-06	3.36851e-05	0.680556	-0.555215
1240698	1240692	1239676	1239676	-	ansA	t1173	cytoplasmic asparaginase I	2282	1491	747	74607	78750	75516	77	75	965	1063	726	44634	49342	44519	45	45	4.61641e-08	4.27844e-07	0.6	-0.736966
1242658	1242644	1240788	1240774	-	sppA	t1174	protease 4	5180	3410	1788	169323	180055	180662	97	95	2074	2439	1828	95927	113145	112042	57	57	7.525e-06	5.19076e-05	0.6	-0.736966
1242805	1242818	1243369	1243474	+	-	t1175	hypothetical protein	2056	1221	619	67217	64488	62619	123	117	1236	1458	1141	57173	67650	69966	116	117	0.273564	0.696121	1	0
1243478	1243487	1244530	1244534	+	selD	t1176	selenophosphate synthetase	5037	2957	1658	164650	156137	167549	161	155	2390	3095	2457	110542	143537	150626	127	129	0.0435131	0.13685	0.832258	-0.264897
1244535	1244535	1246484	1246565	+	topB	t1177	DNA topoisomerase III	4044	2721	1378	132198	143669	139280	72	70	2154	2643	1922	99629	122607	117817	57	58	0.0209196	0.0698655	0.828571	-0.271302
1247899	1247857	1246514	1246513	-	gdhA	t1178	glutamate dehydrogenase	2635	1643	853	86148	86780	86171	66	64	2770	3516	3186	128125	163091	195307	118	120	6.86085e-06	4.75434e-05	1.875	0.906891
1248086	1248096	1248371	1248487	+	-	t1179	hypothetical protein	1054	465	329	34481	24590	33332	117	111	2693	3765	3207	124561	174625	196608	587	598	4.41897e-59	3.08104e-57	5.38739	2.42959
1248756	1248747	1248331	1248318	-	-	t1180	pyrimidine (deoxy)nucleoside triphosphate pyrophosphohydrolase	235	143	84	7684	7568	8523	19	19	116	89	77	5387	4143	4724	11	11	6.6319e-08	1	0.578947	-0.788496
1249634	1249626	1248820	1248795	-	xthA	t1181	exonuclease III	2372	1415	759	77555	74729	76674	98	94	1449	1672	1291	67015	77573	79137	91	92	0.494963	1	0.978723	-0.0310269
1250025	1250072	1251298	1251298	+	argD	t1182	bifunctional succinylornithine transaminase/acetylornithine transaminase	11095	10293	2758	362646	543440	278678	344	321	19123	18445	15921	884422	855412	975825	731	737	6.77692e-08	6.09385e-07	2.29595	1.19909
1251299	1252319	1253605	1253605	+	astD	t1184	aldehyde dehydrogenase	3547	3135	870	115960	165556	87962	102	95	6298	6682	5162	291277	309916	316402	236	237	1.00274e-09	1.18653e-08	2.49474	1.31889
1253606	1253794	1255137		+	astB	t1185	succinylarginine dihydrolase	831	738	243	27174	38983	24614	23	22	1480	1269	1035	68451	58864	63462	47	47	0.000166277	0.000898175	2.13636	1.09516
	1255130	1256098	1256098	+	astE	t1186	succinylglutamate desuccinylase	107	99	34	3509	5244	3532	4	4	229	162	140	10622	7554	8640	9	9	0.000434518	1	2.25	1.16993
1256343	1256434	1256919	1256958	+	-	t1187	periplasmic protein	3138	2559	791	102578	135119	79921	233	217	3257	3648	2116	150662	169210	129726	311	308	0.0212949	0.0710145	1.41935	0.505235
1257882	1257875	1256994	1256994	-	-	t1188	nucleotide excision repair endonuclease	439	287	136	14370	15171	13799	17	16	249	243	191	11530	11280	11736	13	13	0.00111755	1	0.8125	-0.29956
1258845	1258823	1257996	1257976	-	nadE	t1189	NAD synthetase	9099	7184	2506	297423	379320	253235	396	374	10615	9576	8013	490956	444135	491127	571	574	0.101433	0.291869	1.53476	0.618012
1259024	1259041	1259382	1259418	+	osmE	t1190	DNA-binding transcriptional activator OsmE	10525	6555	2758	344017	346081	278700	1014	944	17362	15486	16943	802941	718207	1038450	2444	2494	7.12287e-10	8.58533e-09	2.64195	1.4016
1259591	1259683	1260003	1260021	+	celA	t1191	PTS system N,N'-diacetylchitobiose-specific transporter subunit IIB	613	324	187	20064	17152	18939	61	58	340	493	418	15759	22908	25626	65	66	0.50294	1	1.13793	0.186413
	1260086	1261444		+	celB	t1192	PTS system N,N'-diacetylchitobiose-specific transporter subunit IIC	193	140	57	6326	7433	5798	5	4	201	165	123	9318	7673	7573	6	6	0.910098	1	1.5	0.584963
1261451	1261495	1261842	1261852	+	celC	t1193	PTS system N,N'-diacetylchitobiose-specific transporter subunit IIA	674	441	139	22037	23332	14083	63	56	563	466	322	26072	21645	19782	65	64	0.468302	1	1.14286	0.192645
1261853	1261853	1262695	1262695	+	celD	t1194	DNA-binding transcriptional regulator ChbR	473	295	144	15482	15576	14557	18	18	419	387	327	19391	17953	20099	22	22	0.872276	1	1.22222	0.289507
1262736	1262820	1264175	1264175	+	celF	t1195	phospho-beta-glucosidase B	755	340	231	24693	17972	23391	17	16	497	586	444	22988	27208	27272	18	19	0.647993	1	1.1875	0.247928
1264176	1264188	1264946	1264950	+	-	t1196	hypothetical protein	1148	549	386	37533	29019	39071	48	46	732	705	491	33890	32706	30111	42	42	0.0148006	1	0.913043	-0.131245
1265128	1265128	1265586	1265646	+	tnpA	t1197	insertion sequence element IS200 transposase	6030	4238	1278	197113	223782	129117	440	399	5415	3356	2587	250463	155684	158582	415	410	0.534466	1	1.02757	0.0392352
1267994	1267955	1265703	1265532	-	katE	t1198	hydroperoxidase II	40682	33162	10966	1329710	1750808	1107764	658	619	63200	63601	51069	2922838	2949570	3129955	1324	1331	3.26035e-05	0.000198868	2.15024	1.1045
1268162	1268172	1268414	1268430	+	cedA	t1199	cell division modulator	444	328	101	14522	17337	10290	62	57	334	231	192	15472	10714	11793	52	52	0.0201327	0.0673993	0.912281	-0.13245
1269951	1269908	1268517	1268459	-	-	t1200	sodium:dicarboxylate symporter	13225	11052	4567	432271	583506	461439	362	353	7519	7000	3006	347751	324673	184252	210	205	4.18104e-05	0.000248994	0.580737	-0.784044
	1270644	1270045		-	-	t1201	hypothetical protein	78	62	20	2572	3302	2098	4	4	41	46	31	1902	2164	1918	3	3	1.41211e-05	1	0.75	-0.415037
1271475	1271450	1270782	1270695	-	-	t1202	2-deoxyglucose-6-phosphatase	1834	948	587	59967	50087	59329	88	84	939	897	741	43432	41616	45475	64	65	0.000493718	0.00242946	0.77381	-0.36995
1271531	1271599	1272135	1272228	+	-	t1203	hypothetical protein	648	396	220	21191	20950	22224	41	39	423	401	355	19565	18642	21807	36	37	0.0172869	1	0.948718	-0.0759489
1273052	1273038	1272178	1272064	-	-	t1204	hypothetical protein	2149	1444	680	70262	76268	68785	86	83	2425	3285	2542	112151	152384	155844	160	162	1.20987e-05	8.05162e-05	1.95181	0.964811
1273531	1273435	1273145	1273054	-	-	t1205	hypothetical protein	772	617	168	25261	32619	16996	93	85	1209	982	785	55934	45559	48132	171	171	0.000370222	0.00186843	2.01176	1.00846
1274472	1274464	1273532	1273532	-	pfkB	t1206	6-phosphofructokinase	8625	6256	2524	281927	330328	254980	326	309	9662	10671	8833	446840	494898	541391	524	529	0.0245827	0.0810837	1.71197	0.775661
1274748	1274753	1275511	1275511	+	-	t1207	hypothetical protein	2016	1135	498	65912	59931	50383	84	77	470	327	241	21759	15184	14801	22	22	1.61904e-59	1.16468e-57	0.285714	-1.80735
1276579	1276519	1275560	1275559	-	-	t1208	hypothetical protein	522	120	300	17079	6368	30340	17	18	2992	4968	3225	138398	230433	197708	195	196	0	0	10.8889	3.44478
	1276662	1276976		+	-	t1209	hypothetical protein	13	6	3	426	319	331	1	1	10	18	12	478	877	751	2	2	0.000969445	1	2	1
	1278001	1278207		+	-	t1211	hypothetical protein	0	1	1	27	53	106	0	0	1	0	1	75	15	86	0	0	0.990622	1	#DIV/0!	#DIV/0!
1279753	1279753	1278530	1278530	-	rfc	t1212	O-antigen polymerase	680	437	257	22244	23075	26033	19	19	274	237	272	12673	11027	16705	10	11	3.44557e-10	1	0.578947	-0.788496
1280499	1280645	1282573	1282576	+	thrS	t1213	threonyl-tRNA synthetase	33726	19665	11290	1102368	1038239	1140576	586	566	15692	17398	12512	725747	806865	766868	396	397	0.944787	1	0.701413	-0.511663
1282577	1282577	1283119	1283119	+	infC	t1214	translation initiation factor IF-3	99532	57002	27333	3253266	3009477	2761168	5922	5539	40632	37504	26930	1879113	1739297	1650558	3244	3234	0.0225718	0.0749417	0.58386	-0.776306
1283120	1283215	1283412	1283462	+	rpmI	t1215	50S ribosomal protein L35	49649	26421	15386	1622822	1394949	1554308	8076	7697	16511	17705	12444	763610	821091	762707	3951	3951	0.105018	0.299925	0.513317	-0.962078
1283463	1283463	1283819	1283819	+	rplT	t1216	50S ribosomal protein L20	52876	27318	20590	1728303	1442283	2079941	4932	4902	16856	18103	13090	779545	839585	802317	2256	2260	0.00972699	0.0349863	0.461036	-1.11705
1283820	1283940	1283984	1283984	+	pheM	t1217	phenylalanyl-tRNA synthetase operon leader peptide	45	31	18	1497	1657	1860	37	37	20	19	15	958	894	924	20	20	2.34274e-12	1	0.540541	-0.887525
1284091	1284121	1285104	1285119	+	pheS	t1218	phenylalanyl-tRNA synthetase subunit alpha	7020	4265	2416	229466	225222	244090	243	236	2888	2466	1599	133569	114407	98020	118	117	1.24647e-09	1.45219e-08	0.495763	-1.01228
1285120	1285120	1287507	1287507	+	pheT	t1219	phenylalanyl-tRNA synthetase subunit beta	21897	13856	7230	715718	731529	730450	314	303	14183	12483	9133	655965	578926	559755	251	250	0.950153	1	0.825083	-0.27739
1287509	1287512	1287811	1287935	+	ihfA	t1220	integration host factor subunit alpha	15956	9686	4218	521549	511413	426177	1741	1621	15190	12068	10730	702508	559703	657670	2124	2133	0.0393424	0.124947	1.31585	0.396
1288014	1288014	1288994	1289055	+	btuC	t1221	vtamin B12-transporter permease	701	378	207	22935	19993	20937	22	21	260	284	190	12057	13175	11703	12	12	1.65352e-09	1	0.571429	-0.807355
1289068	1289086	1289637		+	btuE	t1222	glutathione peroxidase	2812	1941	822	91925	102493	83085	176	167	3066	2834	2165	141830	131444	132719	245	245	0.0101616	0.0364626	1.46707	0.552934
	1289637	1290386	1290386	+	btuD	t1223	vitamin B12-transporter ATPase	1844	1316	524	60298	69495	53013	85	81	2120	1746	1367	98070	80982	83786	117	116	0.0683663	0.204108	1.4321	0.518131
1290387	1290463	1290927	1290935	+	nlpC	t1224	lipoprotein	1007	652	327	32923	34431	33112	74	72	524	416	334	24240	19322	20504	46	45	1.75028e-08	1.70954e-07	0.625	-0.678072
1291241	1291241	1291954	1291954	+	-	t1225	hypothetical protein	432	285	124	14123	15087	12594	20	19	382	235	223	17666	10926	13714	19	19	0.125754	1	1	0
1292015	1292016	1293458	1293583	+	-	t1226	hypothetical protein	2974	2837	767	97236	149793	77505	79	74	2674	3034	2353	123704	140735	144241	93	94	0.164689	0.446394	1.27027	0.345135
1293685	1293685	1293494		-	-	t1227	hypothetical protein	112	118	12	3675	6245	1222	22	19	8	23	17	413	1086	1059	4	4	2.16668e-108	1	0.210526	-2.24793
1295043	1294888	1293842	1293842	-	aroH	t1228	phospho-2-dehydro-3-deoxyheptonate aldolase	2177	1289	721	71167	68059	72838	69	67	1144	1223	886	52949	56756	54307	52	52	0.000937905	0.00437303	0.776119	-0.365649
1295881	1295877	1295044	1295044	-	-	t1229	hypothetical protein	1961	1154	622	64103	60944	62878	78	75	1563	1457	1314	72285	67582	80534	87	88	0.711604	1	1.17333	0.230613
1296174	1296214	1298592	1298858	+	ppsA	t1230	phosphoenolpyruvate synthase	87064	47836	29811	2845735	2525551	3011430	1210	1174	38898	47826	34920	1798958	2217996	2140204	857	862	0.222346	0.579455	0.734242	-0.445673
1299450	1299450	1298692	1298692	-	aroD	t1231	3-dehydroquinate dehydratase	833	511	244	27259	27020	24743	36	34	358	436	318	16574	20220	19502	24	24	4.55696e-06	1	0.705882	-0.5025
1300970	1300921	1299803	1299803	-	-	t1232	hypothetical protein	969	634	400	31672	33499	40505	31	31	724	716	560	33520	33241	34327	30	30	0.0320763	1	0.967742	-0.0473057
1301093	1301186	1304242		+	-	t1233	FAD-binding protein	6493	3865	2098	212249	204070	212012	71	68	4593	5683	4817	212423	263592	295255	82	84	0.655001	1	1.23529	0.304855
	1304239	1304649	1304708	+	-	t1234	acyl-CoA esterase	736	416	143	24058	22002	14449	55	49	584	462	342	27045	21437	20972	56	56	0.526635	1	1.14286	0.192645
1304709	1304709	1304936	1304957	+	-	t1235	hypothetical protein	791	472	217	25885	24947	21961	113	106	510	513	359	23625	23825	22012	101	101	0.0442866	0.138897	0.95283	-0.069709
1306601	1306570	1305224	1305195	-	-	t1236	transporter	1146	574	582	37467	30316	58860	29	31	999	1090	595	46232	50573	36520	33	32	0.153991	1	1.03226	0.0458037
1306929	1306997	1307365	1307370	+	sufA	t1237	iron-sulfur cluster assembly scaffold protein	724	661	117	23678	34901	11855	71	63	1128	761	624	52192	35310	38270	114	113	0.00921208	0.0333194	1.79365	0.842899
1307374	1307374	1308861	1308877	+	-	t1238	cysteine desulfurase	2398	2211	469	78391	116741	47392	59	54	3018	2523	2087	139589	117018	127939	86	86	0.00358089	0.0145679	1.59259	0.671377
1308878	1308878	1309624		+	sufC	t1239	cysteine desulfurase	1482	1422	297	48444	75081	30008	74	68	1903	1743	1416	88015	80836	86792	113	114	0.00912385	0.0330266	1.67647	0.745427
	1309599	1310870		+	-	t1240	cysteine desulfurase	2337	2187	527	76396	115502	53324	69	64	2716	2858	2282	125607	132574	139915	103	104	0.00169356	0.00756179	1.625	0.70044
	1310867	1312087	1312094	+	-	t1241	bifunctional cysteine desulfurase/selenocysteine lyase	1894	1855	458	61925	97948	46316	60	56	2408	2387	1963	111372	110744	120361	92	93	0.00366348	0.0148505	1.66071	0.731804
1312100	1312100	1312516	1313690	+	-	t1242	cysteine desufuration protein SufE	491	457	104	16075	24172	10579	44	40	561	531	435	25984	24633	26694	61	61	0.116213	0.327128	1.525	0.608809
1313977	1313977	1313738	1313732	-	lppB	t1244	major outer membrane lipoprotein	110	68	42	3625	3629	4277	16	16	63	70	49	2938	3271	3059	12	12	0.00101735	1	0.75	-0.415037
1314334	1314296	1314060	1314032	-	lppA	t1245	major outer membrane lipoprotein	124905	65247	53307	4082584	3444764	5385002	17940	18160	58393	74157	79515	2700505	3439126	4873358	15024	15489	0.635289	1	0.852919	-0.22952
1316195	1316019	1314607	1314573	-	pykF	t1246	pyruvate kinase	28395	20457	8259	928114	1080071	834326	706	670	21179	22215	16808	979483	1030277	1030146	714	717	0.193327	0.512972	1.07015	0.097812
	1317764	1316421		-	-	t1247	amino acid permease	48	33	20	1599	1777	2101	1	1	56	35	38	2630	1631	2373	1	1	0.520027	1	1	0
	1319270	1318533		-	-	t1249	hypothetical protein	79	40	29	2600	2114	3000	3	3	33	72	49	1539	3341	3041	3	3	0.0914717	1	1	0
	1323885	1320823		-	ttrA	t1251	tetrathionate reductase subunit A	124	120	47	4079	6357	4822	1	1	126	171	93	5841	7934	5702	2	2	0.79299	1	2	1
	1324900	1323878		-	ttrC	t1252	tetrathionate reductase subunit C	19	9	4	633	484	477	0	0	14	13	10	656	648	627	0	0	0.859929	1	#DIV/0!	#DIV/0!
	1325635	1324901		-	ttrB	t1253	tetrathionate reductase subunit B	9	4	5	298	250	520	0	0	12	15	9	564	696	604	0	0	0.0156602	1	#DIV/0!	#DIV/0!
1325747	1325817	1327595		+	ttrS	t1254	hypothetical protein	1589	911	549	51966	48135	55510	29	29	1017	1123	1035	47073	52083	63472	29	30	0.213043	1	1.03448	0.0489096
	1327570	1328190	1328247	+	ttrR	t1255	two-component response regulator	421	242	123	13790	12784	12501	22	20	352	342	289	16319	15883	17756	26	26	0.993948	1	1.3	0.378512
1328281	1328288	1328500	1328675	+	ydhZ	t1256	hypothetical protein	210	115	61	6888	6088	6203	31	30	185	153	141	8580	7126	8702	37	38	0.957805	1	1.26667	0.341037
	1329555	1328596	1328596	-	-	t1257	pathogenicity island protein	183	136	114	5985	7224	11547	7	8	88	134	94	4088	6243	5784	5	5	1.44723e-06	1	0.625	-0.678072
1330455	1330455	1329727	1329727	-	-	t1258	transcriptional regulator	788	415	238	25761	21958	24064	34	32	338	395	266	15632	18360	16339	23	23	4.28451e-06	1	0.71875	-0.476438
1331272	1331272	1330634	1330634	-	ssrB	t1259	two-component response regulator	254	116	36	8315	6134	3724	11	9	244	342	165	11299	15873	10151	19	19	0.000109467	1	2.11111	1.078
	1334065	1331303		-	ssrA	t1260	two-component sensor kinase	293	153	79	9580	8115	8038	3	3	318	408	266	14707	18943	16333	6	6	5.9496e-05	1	2	1
	1334484	1334867		+	spiC	t1261	pathogenicity island secreted effector protein	11	5	1	360	276	198	0	0	13	8	5	606	403	344	1	1	0.0678863	1	#DIV/0!	#DIV/0!
	1334869	1336362		+	spiA	t1262	outer membrane secretory protein	49	52	14	1608	2783	1474	1	1	107	66	37	4956	3088	2327	2	2	0.0270718	1	2	1
	1336343	1337554		+	ssaD	t1263	pathogenicity island protein	187	91	36	6135	4848	3682	4	4	179	149	74	8314	6914	4571	5	5	0.942698	1	1.25	0.321928
	1337562	1337804		+	ssaE	t1264	secretion system protein	74	40	15	2436	2115	1555	9	8	48	65	16	2252	3019	1040	8	8	0.0641247	1	1	0
1337920	1338007	1338333	1338339	+	sseA	t1265	pathogenicity island protein	111	62	28	3630	3306	2846	10	9	142	132	69	6573	6144	4248	17	17	0.123483	1	1.88889	0.917538
1338340	1338340	1338930		+	sseB	t1266	pathogenicity island effector protein	343	202	67	11224	10689	6812	18	16	325	328	168	15050	15215	10298	23	22	0.10683	1	1.375	0.459432
	1338927	1339400	1339400	+	sscA	t1267	type III secretion system chaperone protein	205	115	42	6707	6098	4334	13	12	155	133	85	7197	6196	5253	13	13	0.220639	1	1.08333	0.115477
	1339403	1340857		+	sseC	t1268	pathogenicity island effector protein	354	230	72	11597	12186	7326	7	7	364	317	149	16871	14712	9165	9	9	0.329955	1	1.28571	0.36257
1340873	1340873	1341460	1341460	+	sseD	t1269	pathogenicity island effector protein	377	224	69	12353	11841	7026	20	17	306	212	114	14166	9868	7035	18	17	0.248984	1	1	0
1341461	1341463	1341879	1341879	+	sseE	t1270	pathogenicity island effector protein	1554	801	301	50814	42306	30490	111	98	1042	753	495	48228	34958	30344	92	90	0.0154827	0.0536858	0.918367	-0.122857
1341880	1341931	1342365	1342370	+	sscB	t1271	pathogenicity island protein	1337	677	327	43708	35775	33088	94	86	815	723	495	37705	33570	30380	78	77	0.0106941	0.0381619	0.895349	-0.159478
1342372	1342381	1343163		+	sseF	t1272	pathogenicity island effector protein	507	271	142	16597	14358	14344	20	19	364	317	185	16879	14740	11351	18	18	0.0484545	1	0.947368	-0.0780025
	1343160	1343849	1343849	+	sseG	t1273	pathogenicity island effector protein	266	155	59	8695	8208	6018	12	11	192	168	101	8881	7813	6197	11	11	0.0766668	1	1	0
	1343943	1344158		+	ssaG	t1274	pathogenicity island protein	7	3	2	253	158	285	1	1	8	8	3	381	385	213	1	1	0.348393	1	1	0
	1344199	1344426		+	ssaH	t1275	pathogenicity island protein	25	16	2	842	851	284	3	2	24	16	10	1140	745	627	3	3	0.662921	1	1.5	0.584963
	1344438	1344686		+	ssaI	t1276	pathogenicity island protein	27	15	5	908	802	585	3	3	22	16	12	1041	745	745	3	3	0.648666	1	1	0
	1344683	1345432		+	ssaJ	t1277	pathogenicity island lipoprotein	77	57	27	2537	3025	2800	3	3	77	57	38	3597	2649	2345	3	3	0.0875995	1	1	0
	1345450	1345998		+	-	t1278	pathogenicity island protein	34	22	18	1130	1163	1917	2	2	31	33	23	1454	1536	1423	2	2	0.103472	1	1	0
	1345995	1346669		+	-	t1279	pathogenicity island protein	55	31	18	1804	1647	1882	2	2	72	60	35	3366	2801	2184	4	4	0.202716	1	2	1
	1346659	1347651		+	ssaL	t1280	secretion system protein	141	93	43	4621	4929	4378	4	4	133	150	84	6172	6994	5206	6	6	0.939684	1	1.5	0.584963
	1347709	1348077		+	ssaM	t1281	pathogenicity island protein	40	23	8	1317	1224	891	3	3	29	39	16	1370	1814	986	3	3	0.624698	1	1	0
	1348062	1350107		+	ssaV	t1282	secretion system apparatus protein SsaV	218	133	65	7146	7074	6603	3	3	222	268	157	10267	12464	9663	5	5	0.0642223	1	1.66667	0.736966
	1350097	1351398	1351398	+	ssaN	t1283	type III secretion system ATPase	564	372	158	18460	19680	15983	14	13	589	620	334	27255	28768	20499	19	19	0.296516	1	1.46154	0.547488
1351399	1351401	1351778		+	ssaO	t1284	type III secretion protein	128	64	33	4210	3427	3402	10	9	122	106	67	5681	4947	4159	13	13	0.999197	1	1.44444	0.530515
	1351759	1352133		+	ssaP	t1285	type III secretion protein	117	61	27	3835	3272	2762	9	8	134	91	68	6198	4228	4201	13	13	0.553322	1	1.625	0.70044
	1352114	1353082	1353082	+	ssaQ	t1286	type III secretion system protein	501	355	107	16384	18751	10847	17	15	631	472	319	29214	21914	19583	24	24	0.141193	1	1.6	0.678072
	1353150	1353797		+	yscR	t1287	type III secretion system protein	79	41	14	2611	2169	1479	3	3	70	53	49	3266	2459	3061	4	4	0.656392	1	1.33333	0.415037
	1353794	1354060		+	ssaS	t1288	type III secretion protein	7	9	1	251	513	194	1	1	19	10	9	889	503	562	2	2	0.000381767	1	2	1
	1354061	1354840		+	ssaT	t1289	type III secretion protein	19	25	6	646	1340	684	1	1	29	16	21	1373	766	1308	1	1	0.517214	1	1	0
	1354837	1355895		+	ssaU	t1290	secretion system apparatus protein SsaU	73	53	24	2405	2841	2504	2	2	75	65	72	3489	3054	4467	3	3	0.537371	1	1.5	0.584963
1356129			1356053	-	-	t1291	Val tRNA	38	31	8	1268	1671	839	17	16	7	15	11	348	718	717	7	7	1.59599e-16	1	0.4375	-1.19265
1356216			1356140	-	-	t1292	Val tRNA	32	21	7	1058	1118	713	13	12	7	13	9	338	608	558	6	6	5.15957e-11	1	0.5	-1
1357787	1357741	1356368	1356322	-	ydhE	t1293	multidrug efflux protein	3204	1872	1195	104749	98866	120801	79	78	1697	1741	1314	78512	80755	80590	58	58	0.0164644	0.056485	0.74359	-0.427421
1357791	1357958	1358599	1358658	+	ribE	t1294	riboflavin synthase subunit alpha	3460	1838	874	113121	97076	88330	168	154	2218	1836	1452	102593	85177	89051	143	143	0.450403	1	0.928571	-0.106915
1359984	1359789	1358641	1358585	-	cfa	t1295	cyclopropane fatty acyl phospholipid synthase	13551	9668	3654	442945	510441	369120	409	383	17095	14965	12899	790626	694047	790618	656	660	0.000484929	0.00239662	1.72324	0.785122
1361283	1361283	1360078		-	ydhC	t1296	inner membrane transport protein YdhC	434	237	144	14189	12531	14611	11	11	167	193	114	7756	8967	7046	6	6	5.31091e-12	1	0.545455	-0.874469
1361396	1361396	1362328	1362350	+	ydhB	t1297	DNA-binding transcriptional regulator	388	211	64	12713	11149	6532	12	10	302	282	194	13969	13098	11925	14	13	0.383142	1	1.3	0.378512
1363483	1363350	1362325	1362325	-	purR	t1298	DNA-binding transcriptional repressor PurR	3579	1909	1213	116990	100816	122554	114	110	1066	1017	661	49342	47178	40515	44	44	3.10269e-24	9.56558e-23	0.4	-1.32193
1364444	1364399	1363818	1363764	-	sodB	t1299	superoxide dismutase	7622	2846	4073	249157	150256	411538	436	464	10701	8820	6877	494921	409046	421512	760	759	0.044089	0.13847	1.63578	0.709975
1365382	1365347	1364526	1364464	-	-	t1300	hypothetical protein	3402	2275	1040	111208	120148	105100	142	136	2501	2175	1572	115703	100868	96405	127	126	0.36198	0.885317	0.926471	-0.110183
1365580	1365682	1366029	1366266	+	ydhD	t1301	hypothetical protein	9809	5276	4185	320620	278591	422757	967	978	3552	4254	3587	164272	197317	219878	549	556	8.80749e-06	6.00234e-05	0.568507	-0.81475
1366854	1366754	1366107	1366103	-	rnt	t1302	ribonuclease T	1397	872	506	45692	46071	51197	74	73	632	523	370	29234	24295	22724	39	39	2.71542e-12	4.11582e-11	0.534247	-0.904422
1367262	1367262	1366855	1366855	-	gloA	t1303	glyoxalase I	3374	1961	1174	110292	103564	118600	278	271	2715	2537	2072	125586	117696	126994	301	302	0.677407	1	1.11439	0.156256
1368451	1368428	1367331	1367263	-	nemA	t1304	N-ethylmaleimide reductase	4300	2759	1287	140556	145683	130068	132	126	4006	4905	3409	185299	227518	208952	188	188	0.127155	0.353103	1.49206	0.577309
1369086	1369086	1368487	1368455	-	-	t1305	TetR family transcriptional regulator	366	282	112	11992	14905	11324	22	21	347	369	279	16056	17142	17101	27	27	0.82745	1	1.28571	0.36257
1369189	1369189	1369428	1369434	+	-	t1306	hypothetical protein	97	93	35	3196	4915	3620	16	16	115	93	87	5339	4357	5333	20	20	0.799105	1	1.25	0.321928
1369476	1369479	1370375	1370444	+	-	t1307	oxidoreductase	1669	1064	588	54568	56216	59473	64	63	983	1054	955	45462	48898	58545	55	56	0.022604	0.0749936	0.888889	-0.169925
1370446	1370455	1370976	1371154	+	sodC	t1308	superoxide dismutase	5509	4836	1510	180084	255329	152562	397	375	10166	10150	6475	470149	470760	396884	860	854	3.44116e-06	2.51133e-05	2.27733	1.18735
	1372991	1370952	1370952	-	-	t1309	hypothetical protein	523	349	203	17118	18471	20585	9	9	212	209	171	9824	9735	10509	4	4	5.23356e-12	1	0.444444	-1.16993
1373851	1373851	1372991		-	-	t1310	HlyD-family protein	676	436	224	22124	23048	22633	27	26	272	236	219	12606	10957	13476	14	14	4.0306e-11	1	0.538462	-0.893085
1374104	1374090	1373854	1373854	-	-	t1311	hypothetical protein	178	128	75	5835	6784	7640	28	28	75	56	63	3494	2600	3905	13	14	1.20896e-12	1	0.5	-1
1374127	1374291	1374725	1374921	+	slyA	t1312	transcriptional regulator SlyA	2719	1651	869	88871	87200	87806	210	202	1966	2449	1895	90928	113576	116183	243	245	0.306623	0.768168	1.21287	0.278426
1375324	1375240	1374773	1374637	-	slyB	t1313	outer membrane lipoprotein SlyB	8687	5574	3420	283946	294304	345519	659	657	7881	4761	4527	364508	220813	277480	615	614	0.267384	0.68308	0.934551	-0.0976547
1375403	1375513	1376634	1376634	+	anmK	t1314	anhydro-N-acetylmuramic acid kinase	975	618	471	31876	32663	47632	32	33	835	779	660	38635	36155	40493	34	34	0.0965696	1	1.0303	0.0430687
1376710	1376722	1376976	1377006	+	ydhA	t1315	lipoprotein	296	177	101	9700	9348	10278	39	38	178	216	188	8264	10024	11544	38	38	0.337966	1	1	0
1377096	1377110	1377766	1377848	+	pdxH	t1316	pyridoxamine 5'-phosphate oxidase	2673	1584	813	87390	83630	82166	134	128	1252	1308	899	57943	60673	55110	88	88	4.15608e-05	0.000247833	0.6875	-0.540568
1377869	1377893	1379167	1379167	+	tyrS	t1317	tyrosyl-tRNA synthetase	20483	12270	6377	669501	647833	644198	536	512	7741	8346	6037	358031	387055	370040	290	291	9.60676e-05	0.000538169	0.568359	-0.815125
1379168	1379227	1379913	1379951	+	pdxY	t1318	pyridoxamine kinase	1087	680	457	35529	35900	46244	56	57	373	570	402	17260	26452	24667	32	33	1.84817e-10	2.37952e-09	0.578947	-0.788496
1380534	1380521	1379916	1379764	-	gst	t1319	glutathionine S-transferase	1347	933	584	44053	49287	59004	82	83	1142	1393	1042	52837	64634	63885	99	99	0.784948	1	1.19277	0.254317
1382209	1382131	1380626	1380603	-	tppB	t1320	tripeptide transporter permease	15289	9940	5879	499746	524826	593942	360	358	7746	8454	6104	358246	392095	374115	248	248	0.00770768	0.0286322	0.692737	-0.529619
	1383367	1382732	1382732	-	nth	t1321	endonuclease III	2083	1228	517	68114	64875	52307	105	97	747	854	512	34559	39630	31409	55	55	6.60772e-10	8.02847e-09	0.56701	-0.818553
1384059	1384059	1383367		-	ydgQ	t1322	electron transport complex RsxE subunit	1392	837	463	45508	44233	46785	67	65	513	701	414	23734	32522	25412	39	39	5.23287e-09	5.58009e-08	0.6	-0.736966
1384685	1384682	1384062	1384060	-	-	t1323	electron transport complex protein RnfG	1642	1019	527	53671	53842	53307	89	86	511	731	478	23643	33932	29324	46	46	1.58723e-11	2.23395e-10	0.534884	-0.902703
	1385744	1384686	1384686	-	rnfD	t1324	electron transport complex protein RnfD	1405	921	493	45951	48645	49809	46	45	424	667	366	19627	30947	22455	23	22	2.20434e-14	1	0.488889	-1.03242
	1387766	1385745		-	-	t1325	electron transport complex protein RnfC	4522	3064	1284	147827	161772	129789	76	72	1666	2008	1202	77067	93135	73675	40	40	3.04693e-07	2.53836e-06	0.555556	-0.847997
	1388337	1387759		-	-	t1326	electron transport complex protein RnfB	743	478	211	24306	25248	21355	43	40	276	265	156	12779	12323	9572	20	19	5.26066e-15	1	0.475	-1.074
1388994	1388918	1388337		-	-	t1327	Na(+)-translocating NADH-quinone reductase subunit E	1186	776	391	38789	40977	39567	70	68	406	415	276	18782	19290	16965	31	31	2.51454e-20	5.99785e-19	0.455882	-1.13327
1389435	1389435	1388995	1388995	-	-	t1328	hypothetical protein	2684	1558	817	87752	82257	82618	200	190	821	644	431	37990	29881	26437	72	71	5.99286e-29	2.30166e-27	0.373684	-1.42011
1389764	1389739	1389524	1389436	-	-	t1329	oriC-binding nucleoid-associated protein	2684	1517	795	87750	80133	80369	404	383	811	588	399	37510	27310	24488	139	137	6.98785e-32	2.98764e-30	0.357702	-1.48317
1390322	1390371	1391411	1391692	+	-	t1330	oxidoreductase	4341	2690	1238	141907	142020	125099	138	130	2413	3012	2220	111600	139714	136074	123	124	0.230371	0.597621	0.953846	-0.0681715
1392488	1392486	1391485	1391408	-	add	t1331	adenosine deaminase	3979	2433	1587	130068	128451	160355	139	139	1924	2694	1731	89004	124959	106096	106	106	0.0052688	0.0206202	0.76259	-0.391021
1394701	1394700	1393192	1393011	-	-	t1334	hypothetical protein	14625	9501	4749	478053	501639	479752	334	322	12236	13806	10935	565882	640313	670207	411	414	0.0591251	0.179114	1.28571	0.36257
1395990	1395978	1394803	1394731	-	manA	t1335	mannose-6-phosphate isomerase	4178	2549	1383	136571	134578	139743	120	116	1975	2331	1727	91347	108104	105861	86	86	0.00310556	0.0128416	0.741379	-0.431716
1396119	1396178	1397824	1397824	+	fumA	t1336	fumarate hydratase class I, aerobic	25421	13125	10179	830911	692952	1028279	516	516	13526	17586	15648	625574	815571	959064	476	485	0.319445	0.79458	0.939922	-0.0893863
1397825	1397992	1399395	1399675	+	fumC	t1337	fumarate hydratase	11196	6827	3561	365954	360433	359798	268	257	10247	12344	10200	473936	572483	625189	391	396	0.0128922	0.0454688	1.54086	0.623732
1400321	1400321	1399392	1399392	-	tus	t1338	DNA replication terminus site-binding protein	445	255	130	14576	13478	13160	15	14	500	499	421	23150	23148	25820	25	25	0.0174464	1	1.78571	0.836501
	1401698	1400397	1400397	-	rstB	t1339	sensor protein RstB	417	274	119	13643	14500	12035	10	10	224	239	186	10382	11125	11453	8	8	0.00218218	1	0.8	-0.321928
1403515	1403515	1401809	1401778	-	-	t1340	hypothetical protein	629	546	199	20571	28829	20186	14	13	727	840	519	33658	38991	31830	20	20	0.197249	1	1.53846	0.621488
1404819	1404819	1403668	1403668	-	-	t1341	hypothetical protein	828	489	177	27077	25839	17953	22	20	236	270	192	10940	12522	11795	10	10	2.57743e-14	1	0.5	-1
	1404876	1405235		+	-	t1342	hypothetical protein	5	3	0	182	195	70	0	0	1	1	2	83	65	137	0	0	0.00575312	1	#DIV/0!	#DIV/0!
1406031	1406031	1405300	1405300	-	rstA	t1343	DNA-binding transcriptional regulator RstA	1911	1364	681	62462	72036	68819	94	92	572	617	391	26481	28616	24014	36	36	9.62516e-27	3.30464e-25	0.391304	-1.35364
	1406158	1406493		+	-	t1344	hypothetical protein	73	38	29	2392	2024	3027	7	7	35	33	28	1658	1563	1735	4	4	5.55256e-08	1	0.571429	-0.807355
1407937	1407937	1406555		-	-	t1345	amino acid permease	360	222	156	11794	11739	15846	9	9	210	187	123	9728	8708	7571	6	6	1.96695e-07	1	0.666667	-0.584963
1408790	1408790	1408218	1408218	-	-	t1346	DNA-invertase	131	79	23	4296	4178	2390	7	6	115	67	83	5330	3122	5117	7	7	0.691258	1	1.16667	0.222392
	1409849	1410466	1410487	+	-	t1349	bacteriophage tail fiber assembly protein	7596	4289	1983	248308	226466	200381	392	364	5939	6589	4539	274692	305598	278226	463	463	0.371793	0.905895	1.27198	0.347074
	1411985	1410960		-	-	t1351	bacteriophage tail fiber protein	95	69	21	3113	3678	2128	3	2	88	98	73	4088	4557	4520	4	4	0.524107	1	2	1
	1412566	1411988		-	-	t1352	bacteriophage tail fiber protein	23	17	7	767	905	778	1	1	25	39	20	1190	1827	1227	2	2	0.000778989	1	2	1
	1413662	1412559		-	-	t1353	bacteriophage baseplate assembly protein	26	17	10	866	909	1100	0	0	20	13	14	939	634	895	0	0	0.00567507	1	#DIV/0!	#DIV/0!
	1414000	1413653		-	-	t1354	bacteriophage baseplate protein	2	3	0	96	200	95	0	0	2	3	1	106	141	85	0	0	0.189994	1	#DIV/0!	#DIV/0!
	1414584	1414057	1414057	-	-	t1355	bacteriophage baseplate protein	144	91	43	4724	4818	4375	9	8	77	97	80	3576	4543	4946	8	8	0.0396347	1	1	0
	1415735	1414581		-	-	t1356	bacteriophage regulatory protein	209	126	60	6831	6652	6110	5	5	118	127	95	5469	5896	5837	4	4	0.00971216	1	0.8	-0.321928
	1415938	1415723		-	-	t1357	bacteriophage tail fiber protein	27	15	3	888	820	348	3	3	10	7	3	508	361	243	1	1	2.30873e-07	1	0.333333	-1.58496
	1416819	1415935		-	-	t1358	hypothetical protein	53	42	13	1764	2239	1322	2	2	37	32	18	1731	1489	1125	1	1	0.000249645	1	0.5	-1
	1419284	1416819		-	-	t1359	bacteriophage protein	116	70	31	3822	3697	3177	1	1	63	87	57	2934	4060	3543	1	1	0.0783361	1	1	0
	1419795	1419460		-	-	t1360	hypothetical protein	9	3	3	324	203	370	0	0	4	11	5	208	543	356	1	1	0.708184	1	#DIV/0!	#DIV/0!
	1420174	1419893	1419893	-	-	t1361	hypothetical protein	73	60	22	2388	3207	2261	9	9	56	54	38	2591	2528	2347	8	8	0.0224884	1	0.888889	-0.169925
	1420698	1420177		-	-	t1362	tail core protein	107	71	25	3502	3785	2566	6	6	96	82	59	4479	3839	3632	7	7	0.589125	1	1.16667	0.222392
	1422125	1420698		-	-	t1363	bacteriophage tail sheath protein	137	94	36	4489	4983	3666	3	3	91	119	81	4238	5542	5011	3	3	0.319542	1	1	0
	1422369	1422115		-	-	t1364	hypothetical protein	26	17	10	871	907	1106	3	3	19	26	18	895	1222	1128	4	4	0.511599	1	1.33333	0.415037
	1422830	1422366		-	-	t1365	hypothetical protein	19	14	6	630	776	660	1	1	15	13	14	727	627	912	1	1	0.539899	1	1	0
	1423276	1422830		-	-	t1366	hypothetical protein	22	17	7	737	897	735	1	1	25	23	21	1161	1108	1345	2	2	0.0266729	1	2	1
	1423616	1423278		-	-	t1367	hypothetical protein	12	9	4	417	486	494	1	1	11	13	9	542	622	591	1	1	0.977525	1	1	0
	1424579	1423626		-	-	t1368	hypothetical protein	45	45	19	1488	2402	1982	2	2	52	71	36	2437	3338	2240	2	2	0.780479	1	1	0
	1425709	1424594		-	-	t1369	hypothetical protein	25	23	7	831	1245	726	0	0	17	20	3	827	943	237	0	0	4.2412e-05	1	#DIV/0!	#DIV/0!
	1426382	1425924		-	-	t1370	bacteriophage protein	57	37	19	1871	1985	1974	4	4	39	44	30	1831	2046	1843	4	4	0.0236368	1	1	0
	1427206	1426385		-	-	t1371	hypothetical protein	150	98	34	4935	5191	3450	6	5	110	110	77	5118	5108	4741	6	6	0.263005	1	1.2	0.263034
	1428683	1427187		-	-	t1372	hypothetical protein	274	181	67	8968	9565	6863	6	5	162	219	138	7513	10197	8490	5	5	0.249453	1	1	0
	1430278	1428683		-	-	t1373	hypothetical protein	234	163	45	7649	8634	4604	4	4	161	161	112	7470	7485	6913	4	4	0.138382	1	1	0
	1430820	1430275		-	-	t1374	hypothetical protein	99	69	34	3245	3663	3445	6	6	79	82	52	3698	3839	3216	6	6	0.151934	1	1	0
	1431131	1430820		-	-	t1375	hypothetical protein	32	40	14	1076	2156	1431	4	4	41	48	29	1935	2246	1816	6	6	0.839669	1	1.5	0.584963
	1431457	1431131		-	-	t1376	hypothetical protein	26	15	8	857	834	812	2	2	18	20	12	841	958	775	2	2	0.371058	1	1	0
	1432104	1431454		-	-	t1377	lipoprotein	28	17	7	921	936	784	1	1	27	26	17	1271	1223	1090	1	1	0.277799	1	1	0
	1432816	1432088		-	-	t1379	hypothetical protein	14	9	3	466	504	389	0	0	11	13	6	533	631	392	0	0	0.585596	1	#DIV/0!	#DIV/0!
	1433169	1432819		-	-	t1380	hypothetical protein	8	9	6	289	507	614	1	1	9	14	13	449	653	839	1	1	0.611204	1	1	0
1433943	1433943	1433413	1433258	-	-	t1381	hypothetical protein	189	110	40	6182	5818	4074	11	10	138	104	91	6386	4863	5602	10	10	0.150422	1	1	0
	1434005	1434436		+	-	t1382	hypothetical protein	11	8	3	364	461	355	0	0	8	9	9	370	443	596	1	1	0.946711	1	#DIV/0!	#DIV/0!
	1434446	1434610		+	-	t1383	hypothetical protein	4	6	1	148	328	105	1	1	5	4	4	274	204	284	1	1	0.59842	1	1	0
	1434614	1436383		+	-	t1384	hypothetical protein	47	41	11	1565	2167	1196	0	0	52	41	47	2408	1940	2902	1	1	0.401796	1	#DIV/0!	#DIV/0!
	1437563	1437832		+	-	t1386	hypothetical protein	34	18	6	1127	959	683	3	3	29	26	22	1385	1222	1391	4	4	0.179627	1	1.33333	0.415037
	1437860	1438390		+	gam	t1387	bacteriophage host-nuclease inhibitor protein	25	19	7	843	1030	787	1	1	38	21	12	1801	1016	786	2	2	0.292634	1	2	1
1438488	1438488	1438682		+	-	t1388	hypothetical protein	24	17	4	806	942	479	4	3	42	22	23	1944	1062	1451	7	7	6.17163e-06	1	2.33333	1.22239
	1438679	1438951		+	-	t1389	hypothetical protein	29	16	8	957	849	834	3	3	34	22	20	1593	1044	1233	4	4	0.0918044	1	1.33333	0.415037
	1438961	1439263		+	-	t1390	hypothetical protein	33	22	9	1090	1173	910	3	3	42	36	17	1988	1713	1070	5	5	0.221474	1	1.66667	0.736966
	1439260	1439643		+	-	t1391	hypothetical protein	62	55	12	2041	2931	1225	5	5	94	81	57	4381	3777	3529	10	10	0.00946805	1	2	1
	1439636	1439851		+	-	t1392	hypothetical protein	34	28	12	1119	1511	1226	6	5	49	54	48	2281	2546	2945	11	11	0.000485055	1	2.2	1.1375
	1439848	1440531		+	-	t1393	hypothetical protein	178	129	45	5824	6837	4617	9	8	197	215	146	9124	10006	9002	13	13	0.0689085	1	1.625	0.70044
	1440528	1440758		+	-	t1394	hypothetical protein	48	50	18	1598	2667	1836	8	8	54	51	43	2509	2368	2660	10	10	0.657897	1	1.25	0.321928
	1440748	1440963		+	-	t1395	hypothetical protein	46	27	12	1520	1437	1256	6	6	46	45	32	2156	2121	1976	9	9	0.351939	1	1.5	0.584963
	1440953	1441405		+	-	t1396	hypothetical protein	160	118	46	5246	6269	4651	12	11	198	202	133	9174	9387	8157	19	19	0.075385	1	1.72727	0.788496
	1441377	1441766	1441766	+	-	t1397	bacteriophage transcriptional regulator	91	60	27	3001	3183	2770	8	7	104	105	71	4843	4880	4379	12	12	0.312356	1	1.71429	0.777608
1442980	1442892	1441948	1441750	-	-	t1398	hypothetical protein	4428	2767	1785	144744	146133	180337	166	166	2062	2272	1711	95366	105391	104890	107	107	6.76036e-05	0.000389796	0.644578	-0.633572
1443268	1443419	1444948	1444958	+	pntA	t1399	NAD(P) transhydrogenase subunit alpha	11220	7170	4047	366732	378561	408899	256	251	4423	5061	3666	204589	234749	224715	144	144	1.1443e-05	7.646e-05	0.573705	-0.801619
1444959	1444959	1446347	1446435	+	pntB	t1400	pyridine nucleotide transhydrogenase	4653	3063	2225	152111	161729	224814	124	129	1644	1976	1585	76066	91665	97196	62	63	6.68825e-10	8.10459e-09	0.488372	-1.03395
1447556	1447556	1446522		-	tqsA	t1401	transport protein	281	179	130	9186	9470	13160	9	10	229	244	164	10632	11349	10072	10	10	0.273927	1	1	0
1447706	1447973	1448335		+	-	t1402	multidrug efflux system protein MdtJ	823	479	279	26920	25310	28262	76	73	460	411	358	21289	19100	21994	56	57	0.000138097	0.000755862	0.780822	-0.356935
	1448322	1448651	1448654	+	-	t1403	multidrug efflux system protein MdtI	452	276	186	14776	14582	18849	48	48	218	247	217	10105	11477	13327	34	35	7.14167e-05	1	0.729167	-0.455679
1449533	1449507	1448686	1448631	-	-	t1404	hypothetical protein	724	419	217	23686	22121	21952	28	27	786	942	783	36355	43719	48024	51	51	0.00219752	0.00946688	1.88889	0.917538
	1450027	1449776	1449776	-	asr	t1405	acid shock protein	81	50	29	2679	2689	2938	11	10	40	55	37	1870	2552	2319	8	8	0.000320227	1	0.8	-0.321928
1450485	1450560	1451018	1451072	+	tnpA	t1406	insertion sequence element IS200 transposase	6194	4387	1271	202458	231661	128452	451	408	5720	3503	2649	264547	162493	162380	433	428	0.609004	1	1.04902	0.0690416
	1452386	1451133		-	-	t1407	membrane transport protein	135	93	75	4443	4953	7623	4	4	141	172	102	6542	8008	6251	5	5	0.607786	1	1.25	0.321928
1452506	1452506	1453405	1453451	+	-	t1408	regulatory protein	301	173	83	9844	9170	8435	10	10	249	215	215	11536	9987	13183	12	12	0.477598	1	1.2	0.263034
1453520	1453533	1454753	1454753	+	-	t1409	DNA-binding transcriptional repressor DgsA	1408	940	466	46047	49668	47160	40	39	930	1035	868	43019	48030	53237	38	39	0.110487	1	1	0
1454849	1454879	1455574	1455606	+	bioD	t1410	dithiobiotin synthetase	337	169	86	11030	8974	8727	14	13	248	449	265	11504	20869	16299	23	23	0.0026566	1	1.76923	0.823122
	1456783	1455530		-	-	t1411	voltage-gated ClC-type chloride channel ClcB	203	124	76	6665	6591	7769	5	5	98	136	82	4577	6352	5068	4	4	0.000366173	1	0.8	-0.321928
	1458103	1456955	1456955	-	-	t1412	ABC transporter ATP/GTP-binding protein	1524	1764	395	49823	93179	39908	56	53	2267	2312	1779	104881	107249	109050	92	93	0.00117732	0.00539888	1.75472	0.811238
1458754	1458750	1458103		-	-	t1413	ABC transporter membrane protein	314	412	67	10265	21758	6855	21	19	508	559	388	23497	25965	23795	37	37	0.00265984	1	1.94737	0.961526
1459690	1459662	1458760	1458755	-	-	t1414	ABC transporter periplasmic binding protein	483	605	119	15807	31956	12103	23	22	922	833	593	42668	38631	36349	43	43	0.000479118	1	1.95455	0.966833
1460430	1460401	1459691	1459691	-	-	t1415	ABC transporter membrane protein	231	342	71	7574	18072	7220	15	15	456	385	288	21103	17884	17702	26	26	0.00602738	1	1.73333	0.793549
1461362	1461320	1460706	1460706	-	-	t1416	twin-argninine leader-binding protein DmsD	1083	656	385	35412	34681	38983	60	59	417	335	289	19298	15557	17756	28	28	6.86001e-18	1.50191e-16	0.474576	-1.07529
	1462217	1461363	1461363	-	dmsC	t1417	dimethyl sulfoxide reductase subunit	325	188	114	10636	9930	11571	12	12	152	165	108	7037	7673	6643	8	8	2.72073e-07	1	0.666667	-0.584963
	1462836	1462219		-	dmsB	t1418	dimethyl sulfoxide reductase subunit	123	93	41	4043	4960	4187	7	7	114	111	62	5298	5160	3813	7	7	0.220812	1	1	0
1465282	1465282	1462847	1462846	-	dmsA	t1419	dimethyl sulfoxide reductase subunit	679	436	210	22195	23051	21312	9	9	561	628	451	25972	29161	27675	11	11	0.973881	1	1.22222	0.289507
	1467822	1465384		-	dmsA	t1420	dimethyl sulfoxide reductase subunit	264	206	115	8657	10889	11618	4	4	298	437	255	13792	20292	15660	6	6	0.0155997	1	1.5	0.584963
1468392	1468392	1469102	1469102	+	-	t1422	hypothetical protein	470	297	164	15383	15698	16661	22	22	596	358	280	27594	16614	17197	29	28	0.948346	1	1.27273	0.347923
1469711	1469703	1469143	1469038	-	speG	t1423	spermidine N1-acetyltransferase	3430	1506	1379	112135	79544	139377	196	196	1524	1764	1356	70526	81847	83120	138	139	0.00635554	0.0242452	0.709184	-0.495769
1470112	1470080	1469739	1469718	-	-	t1424	hypothetical protein	3644	1713	1221	119129	90464	123385	336	324	1879	2133	1578	86907	98941	96720	274	275	0.133616	0.368785	0.848765	-0.236562
	1470233	1470559		+	-	t1425	hypothetical protein	46	23	26	1519	1248	2646	5	5	16	18	19	767	840	1191	2	2	1.09238e-14	1	0.4	-1.32193
1470681	1470681	1471895	1471895	+	rspA	t1426	starvation sensing protein RspA	368	199	156	12034	10533	15850	10	10	228	262	224	10568	12150	13735	9	10	0.0544377	1	1	0
1471896	1471906	1472769	1472769	+	rspB	t1427	starvation sensing protein RspB	261	169	111	8545	8971	11308	10	11	214	264	188	9915	12249	11581	12	13	0.868914	1	1.18182	0.241008
1472800	1472823	1474202	1474587	+	-	t1428	membrane transport protein	380	202	136	12421	10683	13804	9	8	266	299	224	12302	13870	13735	9	9	0.339736	1	1.125	0.169925
	1476082	1475879		-	-	t1430	hypothetical protein	56	28	31	1841	1490	3174	9	10	26	36	27	1218	1690	1703	7	7	1.20732e-06	1	0.7	-0.514573
1477078	1476949	1476263	1476261	-	-	t1431	regulatory protein	927	727	316	30321	38395	31971	50	48	499	555	374	23096	25767	22978	34	34	8.92356e-06	1	0.708333	-0.4975
1477839	1477825	1477079	1477079	-	-	t1432	3-hydroxy acid dehydrogenase	6907	4603	2104	225768	243052	212625	318	304	5672	6158	5013	262317	285591	307254	378	381	0.416961	0.99666	1.25329	0.32572
1477959	1477964	1480006	1480006	+	dcp	t1433	dipeptidyl carboxypeptidase II	2416	1605	819	78997	84747	82749	41	40	1600	1864	1508	74003	86478	92429	40	41	0.877595	1	1.025	0.0356239
1480336	1480351	1480533	1480533	+	-	t1434	hypothetical protein	46	42	11	1520	2253	1120	9	8	73	65	33	3395	3049	2049	15	15	0.0360762	1	1.875	0.906891
1481194	1481180	1480653	1480653	-	-	t1435	competence damage-inducible protein A	714	569	221	23337	30055	22345	49	47	918	706	508	42491	32759	31134	67	67	0.408194	0.979319	1.42553	0.5115
1481593	1481607	1481963	1482213	+	-	t1436	hypothetical protein	1583	1404	353	51758	74151	35726	163	150	2793	2524	1895	129207	117095	116154	338	338	3.51618e-07	2.91322e-06	2.25333	1.17206
	1483858	1482671		-	-	t1437	MFS-type transporter YdeE	240	132	75	7866	6969	7579	6	6	146	181	147	6760	8422	9015	6	6	0.265528	1	1	0
1484089	1484089	1484988	1485068	+	-	t1438	O-acetylserine/cysteine export protein	550	349	122	17993	18429	12348	19	18	421	324	248	19477	15036	15219	18	18	0.124313	1	1	0
1485350	1485322	1485107	1485107	-	marB	t1439	hypothetical protein	375	255	95	12284	13506	9615	58	54	278	271	164	12864	12588	10086	55	54	0.161309	0.438258	1	0
1485753	1485734	1485351	1485351	-	marA	t1440	DNA-binding transcriptional activator MarA	1293	766	319	42291	40473	32243	108	99	860	993	618	39779	46087	37880	107	107	0.180604	0.483459	1.08081	0.11211
1486191	1486188	1485754	1485754	-	marR	t1441	DNA-binding transcriptional repressor MarR	834	553	187	27280	29204	18937	63	57	635	594	423	29388	27591	25970	63	63	0.3766	0.915149	1.10526	0.14439
1486432	1486447	1487112	1487112	+	-	t1442	multiple drug resistance protein MarC	750	479	210	24530	25334	21302	37	35	553	497	358	25586	23064	21972	35	35	0.08664	1	1	0
1488349	1488349	1487159	1487159	-	-	t1443	sugar efflux transporter	354	204	134	11580	10796	13557	10	10	148	157	110	6868	7296	6801	5	5	3.36136e-11	1	0.5	-1
1489338	1489337	1488465	1488463	-	-	t1444	regulatory protein	330	180	122	10814	9539	12342	12	12	175	233	146	8115	10849	8976	10	10	0.0104918	1	0.833333	-0.263034
1489440	1489440	1490828	1490828	+	-	t1445	succinate semialdehyde dehydrogenase	435	248	163	14237	13123	16473	10	10	265	269	245	12269	12487	15049	9	9	0.0236145	1	0.9	-0.152003
1490898	1490901	1491827		+	-	t1446	glutaminase	573	283	227	18729	14989	22993	20	20	183	212	162	8484	9844	9929	10	10	6.15387e-15	1	0.5	-1
	1491827	1492186	1492186	+	-	t1447	hypothetical protein	455	264	141	14884	13943	14313	41	39	315	302	254	14591	14041	15593	40	40	0.142301	1	1.02564	0.0365259
1492409	1492409	1493356	1493356	+	-	t1448	hypothetical protein	262	191	99	8576	10100	10018	10	10	98	88	80	4537	4120	4934	4	4	1.41241e-14	1	0.4	-1.32193
1493965	1493954	1493412	1493412	-	-	t1449	hypothetical protein	390	256	128	12772	13568	12967	24	24	403	418	300	18657	19386	18406	34	34	0.450022	1	1.41667	0.5025
	1495826	1495056	1495056	-	-	t1451	ATP/GTP-binding protein	193	92	56	6325	4899	5739	7	7	332	509	273	15372	23636	16734	24	24	1.727e-17	1	3.42857	1.77761
1496892	1496875	1495814		-	hyaF	t1452	hydrogenase-1 operon protein HyaF2	597	288	193	19530	15253	19587	17	17	1162	1688	1040	53761	78299	63782	61	61	3.10235e-26	1.04147e-24	3.58824	1.84327
	1497303	1496893	1496893	-	hyaE	t1453	hydrogenase-1 operon protein HyaE2	196	88	81	6417	4690	8267	15	15	414	559	379	19179	25943	23245	55	55	8.78298e-24	2.63606e-22	3.66667	1.87447
	1497599	1497300		-	-	t1454	hydrogenase isoenzyme formation protein	149	82	58	4897	4376	5877	16	16	371	466	282	17192	21628	17301	62	62	2.68077e-22	7.54611e-21	3.875	1.9542
1498212	1498207	1497599		-	hyaD	t1455	hydrogenase 1 maturation protease	308	141	97	10096	7485	9828	15	15	818	1023	709	37839	47462	43495	70	70	4.76865e-64	3.60192e-62	4.66667	2.22239
1498941	1498941	1498213	1498213	-	hyaC	t1456	Ni/Fe-hydrogenase 1 b-type cytochrome subunit HyaC2	210	113	74	6885	5976	7559	9	9	539	599	417	24966	27819	25610	35	35	4.59086e-31	1	3.88889	1.95936
1501819	1501815	1500712	1500685	-	hyaA	t1458	uptake hydrogenase small subunit	1586	600	666	51844	31691	67278	45	45	1105	1471	890	51121	68229	54546	52	52	0.590734	1	1.15556	0.208587
1502242	1502243	1503334	1503336	+	-	t1459	secreted hydrolase	2858	2135	677	93428	112719	68437	90	83	1551	2397	1161	71754	111189	71190	78	77	0.459469	1	0.927711	-0.108253
1503380	1503380	1504171	1504179	+	-	t1460	regulatory protein	1643	855	606	53711	45155	61277	68	67	875	1241	961	40466	57557	58901	65	66	0.0898063	0.261401	0.985075	-0.0216951
	1505255	1504230	1504230	-	-	t1461	alcohol dehydrogenase	416	300	136	13605	15882	13817	14	14	323	331	291	14946	15392	17865	15	15	0.334616	1	1.07143	0.0995357
	1506516	1505230		-	-	t1462	membrane transport protein	151	100	55	4953	5302	5568	4	4	101	113	98	4695	5275	6026	4	4	0.098843	1	1	0
1508249	1508249	1506693	1506693	-	pqaA	t1463	hypothetical protein	322	289	72	10525	15266	7345	7	7	244	252	145	11321	11725	8900	6	6	0.120691	1	0.857143	-0.222392
	1509560	1508319		-	-	t1464	multidrug efflux protein	21	21	8	710	1160	862	0	0	12	18	10	573	870	656	0	0	0.000540079	1	#DIV/0!	#DIV/0!
1510757	1510757	1511245	1511245	+	-	t1466	regulatory protein	696	386	230	22780	20426	23303	46	45	371	326	294	17160	15140	18036	34	34	8.08022e-05	1	0.755556	-0.40439
1511427	1511427	1512506	1512506	+	-	t1467	isomerase	291	184	67	9542	9759	6829	8	8	195	250	156	9062	11612	9576	9	9	0.938465	1	1.125	0.169925
	1514542	1513370		-	-	t1468	hypothetical protein	38	14	46	1262	778	4649	1	1	25	19	17	1186	900	1101	0	0	3.09012e-18	1	0	#NUM!
	1515303	1516484		+	-	t1470	aminotransferase	47	29	26	1565	1576	2663	1	1	38	38	38	1789	1772	2332	1	1	0.0449898	1	1	0
1518728	1518672	1516861	1516576	-	glgX	t1471	glycogen debranching protein	11751	7776	3245	384109	410575	327899	219	206	25653	22046	14603	1186390	1022452	895042	576	570	4.75019e-12	7.1049e-11	2.76699	1.46832
	1521257	1518729	1518729	-	-	t1472	hydrolase	12462	8690	3915	407336	458803	395484	173	166	30228	28091	18364	1397968	1302776	1125533	508	504	7.79267e-13	1.24793e-11	3.03614	1.60224
1523038	1523038	1521254		-	-	t1473	hydrolase	10317	6984	3100	337240	368753	313229	199	190	26178	23752	15772	1210686	1101561	966697	617	612	1.31672e-15	2.55015e-14	3.22105	1.68753
1523963	1523952	1523167	1523056	-	-	t1474	hypothetical protein	2729	2238	634	89212	118168	64128	124	115	4764	4202	2813	220362	194872	172436	251	249	5.30819e-09	5.64712e-08	2.16522	1.11451
1524460	1524424	1524095	1524095	-	hdeB	t1475	acid-resistance protein	395	205	110	12926	10840	11123	37	35	489	385	362	22621	17870	22236	62	63	0.00488498	0.0193014	1.8	0.847997
1525124	1525124	1525828	1525828	+	-	t1476	hypothetical protein	528	416	111	17284	21992	11224	26	23	313	356	187	14502	16516	11509	20	20	0.00550002	1	0.869565	-0.201634
1525838	1525953	1526870	1526933	+	hlyE	t1477	hemolysin E	857	697	169	28025	36815	17102	32	29	564	766	372	26103	35560	22855	31	30	0.174505	1	1.03448	0.0489096
1527435	1527422	1526991	1526973	-	osmC	t1478	osmotically inducible protein C	4180	3133	1078	136633	165449	108942	339	317	7313	8383	6921	338247	388787	424209	878	888	9.13862e-11	1.211e-09	2.80126	1.48608
1527857	1527934	1528149	1528184	+	-	t1479	biofilm-dependent modulation protein	3249	2810	776	106218	148401	78427	553	513	6906	4023	3257	319403	186574	199629	1101	1088	1.09437e-07	9.55627e-07	2.12086	1.08465
1528186	1528244	1528387	1528387	+	rpsV	t1480	30S ribosomal subunit S22	14787	8851	3806	483336	467318	384544	3334	3090	13880	16890	14951	641953	783332	916335	5327	5420	0.000383936	0.00193118	1.75405	0.810686
1528388	1528564	1530261	1530261	+	sfcA	t1481	malate dehydrogenase	11747	6756	4113	383977	356684	415550	232	226	6494	8262	6179	300366	383201	378727	206	208	0.428368	1	0.920354	-0.119739
1530490	1530543	1531553	1531832	+	adhP	t1482	alcohol dehydrogenase	2947	2139	799	96338	112934	80732	101	95	3604	3919	3049	166702	181765	186906	175	176	7.22775e-06	4.99332e-05	1.85263	0.889576
	1534682	1533195		-	smvA	t1485	methyl viologen resistance protein SmvA	425	157	196	13917	8327	19874	9	9	149	184	106	6894	8578	6507	4	4	9.92146e-16	1	0.444444	-1.16993
1534800	1534800	1535378	1535378	+	-	t1486	regulatory protein	490	216	195	16019	11414	19772	27	27	167	140	113	7732	6522	6979	12	12	1.61938e-22	1	0.444444	-1.16993
1535537	1535593	1536981	1536981	+	narU	t1487	nitrite extrusion protein	2348	1880	686	76759	99284	69390	61	58	4272	3263	2917	197596	151355	178785	126	126	2.63581e-08	2.50956e-07	2.17241	1.1193
1536982	1537073	1540801		+	narZ	t1488	respiratory nitrate reductase 2 subunit alpha	26543	20496	7955	867591	1082123	803616	257	246	51477	51885	38462	2380691	2406236	2357284	637	638	1.50507e-09	1.71381e-08	2.5935	1.3749
	1540798	1542342	1542399	+	narY	t1489	respiratory nitrate reductase 2 subunit beta	13042	10148	3263	426285	535797	329624	299	278	25709	24153	17729	1189009	1120137	1086588	733	732	2.98302e-09	3.28931e-08	2.63309	1.39676
1542625	1543076	1543969	1544097	+	-	t1491	hypothetical protein	1778	1174	482	58145	62026	48764	67	62	1285	1556	1149	59458	72201	70474	74	75	0.867774	1	1.20968	0.274622
1544850	1544850	1544005	1544005	-	-	t1492	N-hydroxyarylamine O-acetyltransferase	562	373	173	18376	19743	17535	22	21	265	330	234	12284	15325	14362	16	16	0.000270778	1	0.761905	-0.392317
1545799	1545765	1545133	1545114	-	-	t1493	hypothetical protein	2327	1278	613	76069	67502	61947	116	108	869	1000	624	40208	46377	38264	66	65	3.43963e-08	3.23411e-07	0.601852	-0.73252
1546166	1546278	1547771	1547771	+	ansP	t1494	L-asparagine permease	1959	1012	733	64048	53450	74056	43	42	604	643	374	27968	29840	22970	18	18	8.61911e-22	1	0.428571	-1.22239
	1548069	1547848	1547848	-	-	t1495	lipoprotein	102	98	9	3350	5213	998	16	14	38	40	28	1777	1872	1745	8	8	2.1397e-12	1	0.571429	-0.807355
1549338	1549275	1548214	1548208	-	-	t1496	ATP-binding protein	7512	5851	776	245534	308928	78404	233	198	1114	2771	2174	51526	128542	133288	95	98	8.74917e-10	1.04897e-08	0.494949	-1.01465
1549517	1549539	1551659	1551659	+	-	t1497	TonB-dependent receptor	2413	1696	635	78880	89550	64212	39	36	3102	3283	2305	143479	152282	141329	68	68	2.33904e-05	0.000146619	1.88889	0.917538
1552713	1552380	1551715	1551697	-	-	t1498	DNA-binding transcriptional regulator	3362	2391	848	109888	126263	85735	173	161	4556	2851	2840	210719	132247	174060	258	258	0.00133247	0.00607521	1.60248	0.68031
1553764	1553751	1552714	1552714	-	-	t1499	NADP-dependent oxidoreductase	9450	7367	2182	308903	388944	220490	320	294	17101	13052	10197	790897	605304	625007	652	649	1.40234e-06	1.06635e-05	2.20748	1.1424
1553963	1553963	1554478		+	-	t1500	acetyltransferase	350	191	135	11442	10089	13734	22	22	240	364	299	11131	16885	18353	29	29	0.660457	1	1.31818	0.398549
	1554478	1554927	1554927	+	-	t1501	hypothetical protein	149	84	67	4874	4465	6850	11	11	98	112	99	4570	5224	6111	11	11	0.0677498	1	1	0
1555165	1555165	1554932	1554866	-	-	t1502	hypothetical protein	215	138	94	7030	7332	9553	33	34	150	151	89	6939	7015	5483	27	27	0.00131919	1	0.794118	-0.332575
1555480	1555515	1556714	1556718	+	srfA	t1503	virulence effector protein	620	367	263	20268	19401	26591	18	18	1376	1677	1410	63642	77781	86470	62	63	6.5712e-22	1.78327e-20	3.5	1.80735
1556719	1556719	1559700		+	srfB	t1504	virulence effector protein	1683	959	653	55033	50638	65995	19	19	3529	4864	3948	163237	225598	242023	69	70	4.74112e-28	1.74689e-26	3.68421	1.88136
	1559697	1561844	1562100	+	srfC	t1505	virulence effector protein	796	497	343	26026	26247	34739	13	13	1494	2057	1751	69137	95418	107325	41	42	3.88973e-16	1	3.23077	1.69188
1563782	1563770	1562325	1562118	-	-	t1506	gamma-aminobutyraldehyde dehydrogenase	5059	4290	1391	165360	226531	140531	129	122	5099	4983	4085	235821	231104	250364	164	165	0.399732	0.961564	1.35246	0.435585
1565329	1565309	1563885	1563885	-	-	t1507	regulatory protein	1296	718	454	42363	37923	45915	30	29	703	1055	711	32530	48927	43616	29	29	0.0626176	1	1	0
1566215	1566215	1565445	1565397	-	pcgL	t1508	D-alanyl-D-alanine dipeptidase	335	222	152	10964	11744	15388	16	16	253	373	207	11706	17311	12707	18	18	0.354134	1	1.125	0.169925
	1566708	1566478		-	-	t1509	hypothetical protein	2	0	1	92	39	107	0	0	3	3	1	173	148	86	0	0	0.0126896	1	#DIV/0!	#DIV/0!
	1567139	1566741		-	ugtL	t1510	hypothetical protein	7	5	5	247	305	514	0	0	8	9	5	393	446	337	0	0	0.759996	1	#DIV/0!	#DIV/0!
	1567668	1568618		+	sifB	t1511	secreted effector protein	9	4	2	310	247	284	0	0	7	2	3	340	94	187	0	0	0.00623436	1	#DIV/0!	#DIV/0!
	1568892	1569122		+	-	t1512	hypothetical protein	9	11	2	305	617	279	1	1	7	7	7	350	365	459	1	1	0.265044	1	1	0
1571096	1571087	1569123	1569123	-	-	t1513	peptidase	3009	1544	1203	98363	81563	121604	51	51	1104	1144	717	51079	53079	43996	25	25	4.35006e-14	7.49599e-13	0.490196	-1.02857
1571703	1571702	1571166	1571166	-	-	t1514	DNA-binding protein	373	202	127	12196	10715	12914	22	22	188	207	152	8697	9636	9357	17	17	0.000323543	1	0.772727	-0.371969
	1571794	1572972		+	-	t1515	benzoate membrane transport protein	136	80	53	4475	4263	5390	4	3	77	82	50	3583	3838	3115	3	2	0.000415058	1	0.666667	-0.584963
1573699	1573694	1573026	1572775	-	-	t1516	lipoprotein	10327	6778	2375	337554	357894	239968	509	466	5851	5629	4730	270622	261086	289906	406	409	0.119188	0.333843	0.877682	-0.188229
	1574446	1573850	1573704	-	tehB	t1517	tellurite resistance protein TehB	1910	1079	604	62458	57015	61025	105	100	1017	1129	837	47061	52381	51299	83	84	0.00517472	0.0203046	0.84	-0.251539
1575446	1575446	1574433		-	tehA	t1518	potassium-tellurite ethidium and proflavin transporter	904	530	259	29554	28030	26193	29	27	443	442	367	20519	20504	22535	20	20	7.01369e-05	1	0.740741	-0.432959
1575550	1575553	1576533	1576533	+	-	t1519	transferase	848	603	190	27730	31868	19225	29	26	1214	995	792	56176	46185	48590	51	51	0.00138745	0.00630051	1.96154	0.971986
1577123	1577069	1576530	1576370	-	rimL	t1520	ribosomal-protein-L7/L12-serine acetyltransferase	1718	1246	464	56166	65797	46906	111	104	1332	1508	1170	61606	69960	71716	124	125	0.820213	1	1.20192	0.265345
1577286	1577286	1578404		+	-	t1521	hypothetical protein	279	206	91	9141	10879	9199	9	8	233	315	242	10784	14643	14889	11	12	0.148327	1	1.5	0.584963
	1578401	1578682	1578687	+	-	t1522	phosphotransferase	120	99	29	3952	5241	2939	15	14	133	132	91	6160	6148	5591	21	21	0.570245	1	1.5	0.584963
	1578693	1580006	1580006	+	-	t1523	phosphotransferase	251	215	85	8230	11357	8651	7	7	216	278	165	9992	12927	10172	8	8	0.881471	1	1.14286	0.192645
1580020	1580020	1580826	1580826	+	-	t1524	hypothetical protein	177	130	44	5788	6913	4511	7	7	154	180	138	7152	8348	8507	9	9	0.653568	1	1.28571	0.36257
1580933	1580958	1581395	1581395	+	-	t1525	phosphotransferase	173	119	50	5681	6298	5111	13	13	149	179	125	6910	8340	7697	17	17	0.908843	1	1.30769	0.387023
1581405	1581407	1582039	1582039	+	-	t1526	epimerase	120	96	28	3926	5113	2886	6	6	106	140	101	4931	6496	6230	9	9	0.558389	1	1.5	0.584963
1582040	1582055	1582846		+	-	t1527	regulatory protein	417	278	117	13636	14724	11885	17	16	347	336	286	16065	15596	17532	20	20	0.739655	1	1.25	0.321928
	1582846	1583364	1583364	+	aac	t1528	aminoglycoside 6'-N-acetyltransferase	237	184	86	7749	9716	8704	17	16	197	205	170	9138	9507	10453	18	18	0.68433	1	1.125	0.169925
	1584540	1583338		-	-	t1529	glycolate oxidase	162	99	37	5296	5247	3808	4	3	85	81	44	3939	3763	2754	2	2	0.00020909	1	0.666667	-0.584963
	1585118	1584552		-	-	t1530	hypothetical protein	53	38	13	1748	2010	1411	3	3	33	26	16	1536	1234	1029	2	2	8.43609e-06	1	0.666667	-0.584963
1586966	1586948	1585323	1585323	-	mdoD	t1531	glucan biosynthesis protein D	5330	2971	1996	174242	156901	201681	110	109	2105	2486	1997	97374	115296	122410	67	68	2.95228e-05	0.00018179	0.623853	-0.680721
1588720	1588706	1587198	1587046	-	-	t1532	esterase	829	477	269	27108	25186	27223	18	17	436	495	392	20189	22978	24075	14	14	0.00302856	1	0.823529	-0.280108
1590461	1590461	1590117	1590005	-	-	t1535	hypothetical protein	276	174	86	9030	9215	8693	27	26	83	107	102	3845	4973	6287	14	14	1.09514e-09	1	0.538462	-0.893085
	1591379	1592140	1592140	+	-	t1536	periplasmic amino acid-binding protein	305	190	87	9991	10066	8804	13	12	87	102	58	4064	4750	3607	5	5	4.95576e-18	1	0.416667	-1.26303
	1592147	1592794		+	-	t1537	ABC amino acid transporter permease	66	43	21	2183	2307	2133	3	3	28	29	16	1333	1370	1025	1	1	2.32425e-12	1	0.333333	-1.58496
	1592819	1593550		+	-	t1538	ABC transporter ATP-binding subunit	66	51	12	2171	2706	1305	3	2	38	52	22	1759	2427	1380	2	2	0.00373217	1	1	0
	1593547	1594227		+	-	t1539	amino acid ABC transporter	22	19	1	724	1048	177	1	0	9	17	12	436	809	782	0	0	0.30156	1	#DIV/0!	#DIV/0!
	1594364	1595914		+	-	t1540	hypothetical protein	268	146	74	8785	7752	7478	5	5	116	114	76	5395	5302	4711	3	3	9.92382e-07	1	0.6	-0.736966
1596388	1596603	1597040	1597177	+	-	t1541	hypothetical protein	1045	658	506	34186	34776	51193	88	91	519	505	344	24028	23429	21084	52	52	6.03227e-11	8.16067e-10	0.571429	-0.807355
1597919	1597715	1597311	1597245	-	-	t1542	cytochrome	375	240	119	12273	12687	12034	31	30	257	185	134	11905	8617	8234	23	23	0.000397679	1	0.766667	-0.383329
1598807	1598758	1597958	1597920	-	-	t1543	hypothetical protein	1448	846	501	47340	44678	50627	61	59	1050	1143	779	48599	53051	47765	62	62	0.17852	0.478447	1.05085	0.0715533
1602741	1602667	1598822	1598813	-	hrpA	t1544	ATP-dependent RNA helicase HrpA	9009	5498	2680	294473	290286	270736	78	74	6212	6418	4281	287308	297661	262380	73	73	0.39561	0.952154	0.986486	-0.0196288
1602925	1602925	1603530	1603530	+	acpD	t1545	azoreductase	295	228	107	9654	12039	10866	18	17	170	163	114	7880	7582	7047	12	12	1.05789e-06	1	0.705882	-0.5025
1603986	1603976	1603527	1603527	-	-	t1546	hypothetical protein	264	183	81	8648	9700	8232	20	19	274	208	166	12705	9652	10218	24	24	0.680702	1	1.26316	0.337035
1604442	1604442	1604119	1604072	-	-	t1547	hypothetical protein	452	287	137	14797	15200	13881	47	45	351	251	187	16265	11670	11471	40	40	0.0193144	1	0.888889	-0.169925
1604706	1604641	1604450	1604448	-	-	t1548	lipoprotein	317	172	68	10375	9119	6875	50	45	194	181	90	8973	8419	5551	40	39	0.00601519	1	0.866667	-0.206451
1607469	1607545	1608534	1608534	+	ldhA	t1550	D-lactate dehydrogenase	3514	2349	1066	114864	124039	107770	122	116	3485	3349	2970	161208	155322	182037	166	167	0.0305857	0.0990103	1.43966	0.525723
1608535	1608645	1609055	1609066	+	hslJ	t1551	heat-inducible protein	789	588	192	25818	31049	19404	66	61	592	546	377	27383	25354	23156	61	61	0.104402	0.298707	1	0
1609386	1609254	1609099	1608862	-	-	t1552	hypothetical protein	563	333	218	18418	17598	22078	124	124	397	439	344	18396	20390	21100	127	127	0.119421	0.334083	1.02419	0.0344884
1609593	1609641	1613165	1613165	+	-	t1553	pyruvate-flavodoxin oxidoreductase	6233	4305	2136	203743	227322	215828	62	61	5862	5869	4154	271118	272225	254650	75	75	0.577866	1	1.22951	0.298081
1613891	1613761	1613303	1613244	-	tnpA	t1554	insertion sequence element IS200 transposase	5205	3722	1039	170154	196540	104969	380	342	4347	2754	2060	201047	127740	126262	334	330	0.313487	0.782337	0.964912	-0.0515303
1614349	1614358	1614792	1614888	+	-	t1555	hypothetical protein	4936	1887	2198	161337	99624	222073	362	370	3488	6201	5274	161324	287587	323254	577	591	0.063509	0.190991	1.5973	0.675633
1615183	1615183	1614845	1614845	-	-	t1556	multidrug transporter	323	182	117	10568	9657	11886	32	31	163	155	114	7547	7194	7029	21	21	6.34582e-07	1	0.677419	-0.561879
	1617289	1615730		-	-	t1557	hypothetical protein	82	56	16	2689	2957	1618	1	1	74	60	37	3425	2800	2289	1	1	0.441518	1	1	0
1617787	1617977	1618912	1618912	+	-	t1558	C32 tRNA thiolase	2959	1707	969	96737	90157	97910	105	101	967	942	648	44763	43697	39727	45	45	5.8662e-18	1.29686e-16	0.445545	-1.16636
1621812	1621800	1620817	1620736	-	zntB	t1560	zinc transporter	1290	838	387	42177	44245	39162	44	42	1014	1195	929	46896	55444	56979	53	53	0.879132	1	1.2619	0.335603
1623104	1623100	1621946	1621946	-	-	t1561	chemo-receptor protein	1373	707	281	44899	37351	28399	35	31	1855	2049	2161	85803	95055	132471	88	90	6.31794e-11	8.49642e-10	2.90323	1.53766
1624083	1624074	1623511	1623373	-	-	t1562	hypothetical protein	928	539	294	30338	28489	29742	54	52	508	599	421	23533	27786	25850	45	45	0.00685568	0.0259782	0.865385	-0.208587
1624292	1624332	1624847	1624878	+	ogt	t1563	O-6-alkylguanine-DNA:cysteine-protein methyltransferase	1029	743	316	33652	39244	32003	70	67	928	836	718	42935	38770	44056	80	81	0.542548	1	1.20896	0.273761
1625029	1625043	1625795	1625945	+	fnr	t1564	fumarate/nitrate reduction transcriptional regulator	13822	8122	4282	451809	428837	432630	608	581	6503	7249	5043	300751	336223	309087	418	418	0.0160005	0.0552278	0.719449	-0.475035
1625946	1625946	1626893	1627054	+	-	t1565	universal stress protein UspE	11295	7032	3815	369191	371298	385419	408	395	8287	12272	9030	383294	569167	553491	523	529	0.218229	0.570366	1.33924	0.421415
1627219	1627202	1626948	1626564	-	-	t1566	hypothetical protein	3393	1503	1128	110919	79382	114014	413	397	2370	3092	2948	109633	143413	180699	553	566	0.0164449	0.0564607	1.42569	0.511663
1627441	1627441	1628472	1628472	+	-	t1567	hypothetical protein	1114	678	412	36441	35818	41677	37	36	390	501	325	18074	23251	19941	19	19	8.76143e-14	1	0.527778	-0.921997
1629160	1629160	1628558	1628541	-	-	t1568	DNA-binding protein	478	263	108	15639	13931	10995	24	22	259	226	170	11984	10481	10468	18	18	0.00163992	1	0.818182	-0.289507
1629204	1629204	1629890	1629890	+	-	t1569	hypothetical protein	691	343	196	22590	18129	19898	31	29	399	322	280	18465	14949	17208	24	24	0.00187674	1	0.827586	-0.273018
1629891	1629918	1630256	1630281	+	-	t1570	hypothetical protein	546	296	134	17868	15676	13631	50	46	297	273	254	13748	12683	15602	40	41	0.0168989	1	0.891304	-0.16601
	1630919	1630362		-	-	t1571	thiol peroxidase	74	30	20	2421	1588	2107	3	3	64	88	40	2976	4115	2458	5	5	0.210953	1	1.66667	0.736966
	1631851	1631018		-	-	t1572	hypothetical protein	51	32	9	1676	1713	952	1	1	29	38	25	1358	1783	1536	1	1	0.15436	1	1	0
	1633854	1631872		-	-	t1573	invasin-like protein	75	48	25	2479	2574	2548	1	1	81	89	41	3774	4157	2555	1	1	0.66524	1	1	0
	1634774	1633929		-	-	t1574	lipoprotein	23	17	5	768	907	593	0	0	29	24	14	1349	1156	876	1	1	0.0498219	1	#DIV/0!	#DIV/0!
	1635077	1635928		+	-	t1575	transcriptional regulator	7	6	1	232	349	199	0	0	14	17	16	671	818	1025	0	0	9.69587e-14	1	#DIV/0!	#DIV/0!
1636130	1636130	1637428	1637570	+	-	t1576	hypothetical protein	4029	2282	951	131714	120490	96124	97	89	2275	3033	1782	105255	140661	109257	91	91	0.714109	1	1.02247	0.0320612
1637879	1637878	1637642	1637622	-	-	t1577	lipoprotein	273	156	52	8944	8283	5278	35	31	205	224	130	9516	10427	8026	39	39	0.841319	1	1.25806	0.331206
1638597	1638597	1638007	1637925	-	-	t1578	transcriptional regulator	508	286	125	16630	15137	12711	27	25	314	313	198	14555	14560	12169	23	23	0.034703	1	0.92	-0.120294
1638672	1638675	1639388	1639478	+	-	t1579	oxidoreductase	1062	634	356	34738	33484	35986	50	48	690	716	599	31931	33231	36758	47	47	0.0468046	0.145987	0.979167	-0.0303736
1640376	1640348	1639479	1639449	-	-	t1580	oxidoreductase	1650	854	470	53962	45103	47500	59	56	1122	1278	802	51919	59308	49186	61	61	0.318577	0.792857	1.08929	0.123382
1641530	1641530	1640625	1640625	-	-	t1581	transcriptional regulator	368	233	88	12037	12332	8909	13	12	415	357	312	19211	16584	19180	20	20	0.0197945	1	1.66667	0.736966
	1641649	1642578		+	-	t1582	oxidoreductase	51	36	20	1696	1940	2031	2	2	66	53	46	3075	2496	2848	3	3	0.381939	1	1.5	0.584963
1644512	1644288	1642675	1642283	-	mppA	t1583	periplasmic murein peptide-binding protein MppA	5126	3426	1583	167574	180883	159930	109	104	4250	4158	3260	196577	192841	199858	121	121	0.985788	1	1.16346	0.218424
1644477	1644478	1645206	1645206	+	-	t1584	murein peptide amidase A	431	277	167	14095	14637	16909	20	20	288	349	284	13363	16191	17416	21	21	0.141226	1	1.05	0.0703893
1646239	1646146	1645181	1644610	-	-	t1585	mandelate racemase	2301	1318	668	75217	69592	67578	77	73	1817	1964	1436	84030	91117	88049	90	90	0.365703	0.892495	1.23288	0.302029
1646238	1646262	1646768	1646833	+	tpx	t1586	thiol peroxidase	40003	20566	12995	1307540	1085820	1312771	2536	2436	19998	25911	22719	924848	1201657	1392467	2271	2313	0.663923	1	0.949507	-0.0747489
1646863	1647002	1647460	1647513	+	tnpA	t1587	insertion sequence element IS200 transposase	6440	4565	1309	210505	241038	132273	469	423	5905	3628	2742	273091	168266	168082	448	442	0.599584	1	1.04492	0.0633887
1649121	1649114	1647573	1647573	-	tyrR	t1588	DNA-binding transcriptional regulator TyrR	2605	1693	904	85165	89382	91373	58	57	1774	2128	1598	82067	98725	97951	59	60	0.969479	1	1.05263	0.0740006
	1650323	1649262	1649261	-	-	t1589	hypothetical protein	1254	842	365	40990	44470	36874	40	38	1128	1010	1025	52169	46842	62828	50	50	0.905459	1	1.31579	0.395929
1651749	1651717	1650320		-	-	t1590	ATP-binding protein	1535	814	551	50183	42985	55673	36	35	1359	1148	1237	62878	53282	75825	44	45	0.73223	1	1.28571	0.36257
1652181	1652180	1651866	1651843	-	pspE	t1591	thiosulfate:cyanide sulfurtransferase	743	396	231	24308	20911	23384	76	72	379	457	369	17560	21196	22674	64	65	0.00732749	0.0274221	0.902778	-0.147557
1652477	1652474	1652256	1652195	-	pspD	t1592	peripheral inner membrane phage-shock protein	260	161	84	8510	8517	8581	40	38	273	198	196	12668	9207	12068	51	51	0.336156	0.830223	1.34211	0.424498
	1652856	1652497	1652481	-	pspC	t1593	DNA-binding transcriptional activator PspC	545	310	190	17821	16417	19293	50	49	489	499	447	22641	23162	27426	66	67	0.43334	1	1.36735	0.451379
1653139	1653080	1652856		-	pspB	t1594	phage shock protein B	395	211	105	12926	11169	10692	55	51	316	308	265	14654	14289	16270	66	66	0.674053	1	1.29412	0.371969
1653842	1653808	1653140	1653140	-	pspA	t1595	phage shock protein PspA	2109	1112	686	68966	58735	69343	102	98	1461	1611	1205	67597	74719	73860	107	107	0.920104	1	1.09184	0.126757
1653979	1653979	1654959	1654959	+	pspF	t1596	phage shock protein operon transcriptional activator	505	277	156	16506	14651	15815	16	15	292	436	330	13505	20243	20249	18	18	0.446476	1	1.2	0.263034
1655071	1655071	1656720		+	sapA	t1597	peptide transport periplasmic protein SapA	3019	2074	952	98679	109503	96227	64	61	2240	2314	1627	103600	107326	99776	62	62	0.887883	1	1.01639	0.023459
	1656717	1657682	1657682	+	sapB	t1598	peptide transport system permease SapB	630	391	266	20608	20675	26965	23	23	364	476	350	16856	22100	21467	20	20	0.00534712	1	0.869565	-0.201634
	1657851	1657714		-	-	t1599	hypothetical protein	2	1	0	85	84	27	0	0	1	2	0	59	131	41	0	0	0.417592	1	#DIV/0!	#DIV/0!
	1659072	1658647		-	-	t1602	periplasmic protein	56	33	11	1844	1789	1173	4	3	44	29	21	2035	1386	1301	3	3	0.0297684	1	1	0
	1660431	1660931		+	-	t1605	hypothetical protein	8	1	0	264	65	88	0	0	10	7	3	481	360	238	0	0	1.85456e-07	1	#DIV/0!	#DIV/0!
	1661066	1661239		+	-	t1606	hypothetical protein	0	0	0	31	22	21	0	0	0	0	0	20	13	38	0	0	0.399578	1	#DIV/0!	#DIV/0!
1661503	1661741	1662631		+	sapC	t1608	peptide transport system permease SapC	1305	869	409	42664	45915	41328	50	48	927	939	666	42877	43574	40865	47	47	0.0557027	0.169996	0.979167	-0.0303736
	1662631	1663623	1663624	+	sapD	t1609	peptide transport system ATP-binding protein SapD	1959	1278	598	64032	67485	60473	67	64	1374	1578	992	63570	73182	60820	66	66	0.390051	0.940773	1.03125	0.0443941
1663625	1663625	1664431	1664482	+	sapF	t1610	peptide transport system ATP-binding protein SapF	1433	981	492	46868	51796	49709	62	61	990	1307	821	45812	60628	50334	64	64	0.2143	0.560744	1.04918	0.0692627
	1665154	1664447		-	-	t1611	hypothetical protein	32	9	27	1058	511	2729	1	2	15	20	13	717	940	817	1	1	4.24741e-11	1	0.5	-1
	1667003	1665621		-	-	t1612	hypothetical protein	59	61	16	1933	3254	1626	1	1	62	53	34	2897	2500	2103	1	1	0.207571	1	1	0
1667378	1667609	1668397	1668444	+	fabI	t1613	enoyl-ACP reductase	17410	9954	6806	569070	525571	687538	756	752	6295	6791	5135	291138	314951	314739	387	389	1.85926e-06	1.39969e-05	0.517287	-0.950963
	1668597	1669517	1669517	+	-	t1614	hypothetical protein	449	549	151	14697	29021	15273	21	21	166	253	94	7678	11778	5811	9	9	3.62649e-24	1	0.428571	-1.22239
1669804	1669819	1671753	1671755	+	rnb	t1615	exoribonuclease II	10443	6357	4102	341363	335641	414462	188	188	3949	4481	2951	182670	207844	180913	98	98	4.87728e-07	3.99708e-06	0.521277	-0.939879
1672012	1672015	1673997	1673997	+	-	t1616	RNase II stability modulator	1143	824	301	37366	43552	30461	20	18	1175	1091	1081	54381	50621	66257	28	28	0.25404	1	1.55556	0.63743
1674385	1674385	1675137	1675147	+	-	t1617	regulatory protein	1910	1251	644	62454	66079	65139	88	85	950	938	662	43959	43506	40606	56	56	2.15102e-06	1.60865e-05	0.658824	-0.602036
1675316	1675398	1675616	1675693	+	osmB	t1618	lipoprotein	2503	1927	685	81822	101759	69280	408	384	3988	3805	3749	184436	176484	229787	884	899	1.38531e-10	1.80929e-09	2.34115	1.22721
	1676062	1675736	1675641	-	-	t1619	translation initiation factor Sui1	1039	595	213	33982	31424	21537	98	88	572	342	236	26494	15884	14514	59	57	5.72304e-08	5.21867e-07	0.647727	-0.626542
1676799	1676799	1676062		-	pyrF	t1620	orotidine 5'-phosphate decarboxylase	2111	1130	756	69010	59699	76437	94	92	755	568	375	34961	26349	23042	38	38	3.71028e-23	1.09902e-21	0.413043	-1.27563
1678165	1678159	1676990	1676990	-	-	t1621	tetratricopeptide repeat protein	2016	1317	547	65910	69531	55327	58	54	1412	1034	836	65333	47980	51269	47	46	0.0131308	0.0462655	0.851852	-0.231326
1678518	1678474	1678166	1678166	-	-	t1622	hypothetical protein	926	606	360	30292	31997	36437	107	106	611	592	494	28263	27463	30319	92	92	0.00555701	0.0215989	0.867925	-0.204358
1679388	1679388	1678624	1678624	-	pgpB	t1623	phosphatidylglycerophosphatase B	965	855	233	31554	45173	23555	46	43	1164	879	689	53871	40779	42274	59	59	0.762415	1	1.37209	0.456378
1679541	1679584	1680174	1680193	+	ribA	t1624	GTP cyclohydrolase II	3210	2007	890	104926	105974	89933	180	169	1265	1449	904	58530	67212	55432	102	102	2.25402e-07	1.90939e-06	0.60355	-0.728454
1682943	1682905	1680230	1680212	-	acnA	t1625	aconitate hydratase	26224	17524	7324	857153	925185	739893	333	314	50974	53108	45220	2357417	2462959	2771470	936	945	9.80719e-13	1.54865e-11	3.00955	1.58955
1684905	1684856	1683882	1683870	-	cysB	t1626	transcriptional regulator CysB	1736	1249	710	56768	65963	71722	66	66	1122	1657	1078	51916	76865	66127	66	66	0.274953	0.699263	1	0
1688116	1687864	1685267	1685246	-	topA	t1627	DNA topoisomerase I	14582	8644	5111	476634	456386	516301	190	185	10694	10819	8210	494573	501766	503192	191	192	0.604996	1	1.03784	0.053581
1688266	1688267	1688518	1688644	+	-	t1628	hypothetical protein	702	386	273	22945	20381	27613	94	93	482	397	366	22335	18438	22457	83	83	0.0076095	0.0283604	0.892473	-0.164119
1689606	1689606	1688560	1688486	-	-	t1629	periplasmic protease	1659	1099	555	54248	58070	56066	55	53	924	846	637	42764	39276	39101	38	38	4.65599e-05	0.000274395	0.716981	-0.479993
1689800	1689844	1690605		+	-	t1630	short chain dehydrogenase	2233	1405	737	73000	74191	74487	100	96	1372	1468	1121	63458	68099	68723	87	87	0.0996036	0.287518	0.90625	-0.142019
	1690602	1691192	1691198	+	btuR	t1631	cob(I)yrinic acid a,c-diamide adenosyltransferase	1064	671	444	34801	35446	44878	64	64	587	732	520	27151	33965	31917	52	52	0.000826341	0.00390916	0.8125	-0.29956
1692254	1692154	1691279	1691148	-	-	t1632	23S rRNA pseudouridylate synthase B	4920	2857	1781	160836	150843	179945	190	187	1826	1731	1187	84476	80277	72757	90	90	1.93392e-10	2.48287e-09	0.481283	-1.05504
1692882	1692875	1692255	1692255	-	-	t1633	hypothetical protein	2999	1856	898	98054	98006	90803	162	153	2552	2462	1946	118024	114193	119269	187	188	0.237049	0.613188	1.22876	0.297201
1693764	1693764	1692883	1692883	-	trpH	t1634	hypothetical protein	2492	1639	692	81462	86537	69944	95	89	2015	1534	1083	93200	71153	66406	88	87	0.530224	1	0.977528	-0.0327899
	1694025	1695587		+	trpE	t1635	anthranilate synthase component I	339	189	159	11112	10020	16108	7	7	186	224	120	8635	10403	7380	5	5	7.60196e-06	1	0.714286	-0.485427
	1695587	1697182		+	trpD	t1636	bifunctional glutamine amidotransferase/anthranilate phosphoribosyltransferase	409	233	116	13375	12353	11808	8	7	246	331	188	11408	15357	11559	8	8	0.168645	1	1.14286	0.192645
	1697186	1698544		+	trpC	t1637	bifunctional indole-3-glycerol phosphate synthase/phosphoribosylanthranilate isomerase	93	58	37	3044	3065	3810	2	2	80	77	49	3734	3606	3017	2	2	0.149255	1	1	0
	1698554	1699747		+	trpB	t1638	tryptophan synthase subunit beta	147	79	65	4828	4208	6594	4	4	103	157	103	4793	7313	6338	5	5	0.464441	1	1.25	0.321928
	1699747	1700553		+	trpA	t1639	tryptophan synthase subunit alpha	120	66	64	3925	3503	6538	5	5	63	107	77	2945	4969	4728	5	5	0.0229326	1	1	0
1700984	1701033	1701215	1701237	+	-	t1640	hypothetical protein	9128	13485	2962	298354	711988	299255	2440	2385	37060	26164	13396	1713940	1213406	821048	7015	6827	8.25627e-11	1.10051e-09	2.86247	1.51726
1701305	1701305	1701808	1701808	+	-	t1641	hypothetical protein	15862	22504	3823	518477	1188144	386190	1462	1384	80545	57962	28229	3724984	2688097	1730143	5542	5385	1.8076e-20	4.35747e-19	3.8909	1.9601
1701809	1701882	1702388	1702399	+	-	t1642	hypothetical protein	15736	21983	3027	514362	1160597	305861	1405	1302	95040	57732	26597	4395316	2677407	1630149	5927	5721	1.29956e-25	4.29898e-24	4.39401	2.13554
1702403	1702408	1703286	1703318	+	-	t1643	hypothetical protein	21341	30413	4872	697544	1605679	492165	1125	1060	116272	80964	35295	5377246	3754839	2163232	4431	4283	5.12721e-25	1.64798e-23	4.04057	2.01456
1704012	1704006	1703368	1703363	-	-	t1644	outer membrane protein W	1667	603	944	54503	31844	95389	87	94	1399	1552	1112	64717	72013	68181	106	106	0.904183	1	1.12766	0.173332
1704275	1704344	1704748	1704768	+	-	t1645	hypothetical protein	721	500	224	23594	26428	22723	62	59	344	351	275	15914	16295	16875	40	40	9.32064e-07	7.30815e-06	0.677966	-0.560715
1704774	1704774	1705517	1705572	+	yciC	t1646	hypothetical protein	2505	1629	909	81890	86043	91906	118	116	916	863	637	42403	40031	39075	54	54	2.17788e-16	4.42608e-15	0.465517	-1.10309
1705573	1705574	1706113	1706121	+	ispZ	t1647	intracellular septation protein A	1724	1021	568	56366	53951	57384	107	103	592	491	372	27406	22815	22832	45	45	1.05189e-20	2.59085e-19	0.436893	-1.19465
1706274	1706274	1706675	1706675	+	yciA	t1648	acyl-CoA thioester hydrolase	326	166	135	10664	8810	13642	27	27	98	117	69	4563	5460	4269	11	11	1.44279e-19	1	0.407407	-1.29546
1707462	1707462	1706734	1706734	-	tonB	t1649	transport protein TonB	2381	2068	281	77824	109231	28410	113	98	476	788	449	22030	36552	27538	39	39	9.94251e-25	3.1732e-23	0.397959	-1.32931
1707675	1707686	1707982	1707992	+	-	t1650	hypothetical protein	574	347	240	18782	18349	24324	68	68	251	289	250	11646	13415	15338	44	45	1.26393e-06	9.68338e-06	0.661765	-0.59561
1708342	1708342	1709802	1709825	+	cls	t1651	cardiolipin synthetase	1271	716	436	41550	37832	44120	29	28	921	912	793	42600	42320	48615	30	30	0.207629	1	1.07143	0.0995357
1709835	1709836	1710165	1710169	+	-	t1652	dsDNA-mimic protein	972	593	271	31772	31357	27428	97	91	608	415	325	28129	19261	19928	68	67	3.77984e-05	0.000227192	0.736264	-0.441705
1711049	1711049	1710213	1710213	-	-	t1653	membrane transporter	224	143	86	7334	7566	8728	9	9	89	124	94	4120	5796	5806	6	6	4.0831e-06	1	0.666667	-0.584963
	1712101	1711097	1711097	-	oppF	t1654	oligopeptide transport ATP-binding protein OppF	930	584	349	30429	30859	35262	32	32	693	758	641	32050	35185	39312	34	35	0.25889	1	1.09375	0.129283
1713598	1713105	1712098		-	oppD	t1655	oligopeptide transporter ATP-binding protein	758	583	306	24804	30817	30973	28	28	685	632	524	31719	29313	32119	30	30	0.261514	1	1.07143	0.0995357
1714961	1714959	1714039	1713877	-	oppB	t1657	oligopeptide transporter permease	1460	994	524	47741	52514	52996	56	55	1213	1237	1033	56113	57371	63338	63	63	0.617969	1	1.14545	0.19592
1716973	1716712	1715081	1715067	-	oppA	t1658	peptide ABC transporter substrate-binding protein	9030	5865	3318	295153	309680	335208	194	192	8529	9659	8673	394460	447962	531564	276	280	0.170015	0.459457	1.45833	0.544321
1718137	1718135	1717488	1717483	-	-	t1659	hypothetical protein	570	342	160	18661	18078	16180	28	27	214	169	150	9942	7871	9204	13	13	2.5418e-14	1	0.481481	-1.05445
1718469	1718612	1721290	1721313	+	adh	t1660	bifunctional acetaldehyde-CoA/alcohol dehydrogenase	37402	27978	11694	1222515	1477114	1181362	502	482	36538	53228	33947	1689780	2468530	2080595	773	776	0.00621118	0.0237745	1.60996	0.687024
1722117	1722104	1721487	1721350	-	tdk	t1661	thymidine kinase	1930	1079	576	63110	56983	58280	101	96	897	920	756	41486	42690	46383	69	70	0.00010597	0.000588547	0.729167	-0.455679
1722740	1722767	1723180	1723206	+	hns	t1662	global DNA-binding transcriptional dual regulator H-NS	49282	29275	14657	1610834	1545615	1480682	3937	3733	31027	28856	22576	1434921	1338262	1383692	3340	3346	0.629954	1	0.89633	-0.157898
1724220	1724220	1723312	1723284	-	galU	t1663	UTP-glucose-1-phosphate uridylyltransferase	13032	8375	4205	425978	442175	424801	492	474	8724	9591	7696	403489	444832	471686	479	484	0.599997	1	1.0211	0.03012
1725492	1725436	1724423	1724267	-	-	t1664	response regulator of RpoS	2911	2021	857	95157	106728	86626	99	94	2382	2226	1763	110173	103278	108090	105	105	0.617902	1	1.11702	0.159657
1726712	1726432	1725527	1725493	-	-	t1665	hypothetical protein	4587	3287	1081	149943	173582	109241	172	159	4123	3366	2762	190683	156106	169329	189	189	0.823255	1	1.18868	0.249359
1726582	1727050	1727892	1728578	+	purU	t1667	formyltetrahydrofolate deformylase	6142	3722	1829	200753	196510	184832	242	230	3227	3332	2592	149268	154540	158878	182	182	0.0391106	0.124298	0.791304	-0.337695
	1728282	1727953		-	-	t1668	hypothetical protein	31	20	10	1037	1058	1032	3	3	27	21	26	1252	999	1640	3	3	0.881228	1	1	0
1730198	1730198	1728669	1728464	-	-	t1669	hypothetical protein	761	570	175	24888	30121	17732	17	15	889	782	576	41157	36267	35350	24	24	0.125058	1	1.6	0.678072
	1731117	1730440		-	narI	t1670	respiratory nitrate reductase 1 subunit gamma	128	72	96	4203	3848	9752	7	8	88	91	81	4111	4242	5011	6	6	0.000388199	1	0.75	-0.415037
	1731827	1731117		-	narJ	t1671	respiratory nitrate reductase 1 subunit delta	187	100	152	6139	5293	15393	10	12	127	126	69	5893	5865	4231	7	7	2.28753e-08	1	0.583333	-0.777608
	1733359	1731824		-	narH	t1672	respiratory nitrate reductase 1 subunit beta	459	269	392	15016	14245	39654	12	14	286	302	208	13246	14039	12760	8	8	1.76025e-09	1	0.571429	-0.807355
1737141	1737099	1733356		-	narG	t1673	respiratory nitrate reductase 1 subunit alpha	613	192	1048	20037	10163	105939	8	12	382	1963	628	17711	91076	38505	13	13	0.243879	1	1.08333	0.115477
	1738884	1737487	1737487	-	narK	t1674	nitrite extrusion protein	109	37	207	3568	1974	20960	4	6	53	681	184	2483	31612	11290	10	10	0.00256648	1	1.66667	0.736966
	1741013	1741663	1741780	+	narL	t1675	transcriptional regulator NarL	2419	1397	1033	79089	73778	104448	130	131	1145	1562	1029	52972	72474	63080	96	96	0.000724886	0.00346904	0.732824	-0.448461
1739224	1739224	1741020		+	narX	t1676	nitrate/nitrite sensor protein NarX	2684	1690	895	87738	89261	90447	51	49	1326	1397	900	61366	64818	55194	33	33	4.09288e-05	1	0.673469	-0.570316
1743193	1743193	1741664	1741664	-	-	t1677	hypothetical protein	477	400	139	15621	21145	14046	11	11	550	449	401	25457	20830	24621	15	15	0.376787	1	1.36364	0.447459
1743244	1743265	1743618	1743618	+	-	t1678	hypothetical protein	541	321	222	17694	16982	22457	53	53	373	262	210	17262	12150	12927	40	39	0.000136489	0.000747965	0.735849	-0.442518
1743939	1743928	1743698	1743567	-	chaB	t1679	cation transport regulator	1586	1230	358	51855	64974	36214	240	220	2343	1987	1492	108391	92171	91484	422	421	0.000333105	0.00170666	1.91364	0.936317
1744195	1744195	1745295	1745295	+	chaA	t1680	calcium/sodium:proton antiporter	561	393	220	18360	20752	22254	18	18	400	378	256	18532	17541	15728	15	15	0.00225211	1	0.833333	-0.263034
1746062	1745867	1745409	1745356	-	tnpA	t1681	insertion sequence element IS200 transposase	6449	4574	1310	210807	241523	132426	470	424	5911	3637	2747	273383	168688	168406	449	443	0.600409	1	1.04481	0.0632424
1747460	1747313	1746063	1746063	-	icdA	t1682	isocitrate dehydrogenase	72070	35957	24229	2355643	1898392	2447540	1848	1785	49588	63119	55613	2293306	2927261	3408451	2257	2299	0.636126	1	1.28796	0.365082
1747485	1747485	1748150		+	rluB	t1683	ribosomal large subunit pseudouridine synthase B	925	679	293	30258	35872	29669	49	47	753	705	502	34858	32717	30801	49	49	0.110933	0.315202	1.04255	0.060121
	1748147	1748476	1748481	+	-	t1684	hypothetical protein	650	460	154	21245	24330	15589	67	61	536	493	333	24809	22869	20420	69	68	0.379696	0.921189	1.11475	0.156726
1748488	1748488	1748949	1749002	+	-	t1685	MutT-family protein	1078	761	290	35252	40201	29358	80	75	751	746	492	34731	34625	30200	72	71	0.0289559	0.0942055	0.946667	-0.0790716
1749003	1749003	1750109	1750183	+	mnmA	t1686	tRNA-specific 2-thiouridylase MnmA	6226	3971	2008	203528	209695	202891	192	185	2657	2371	1630	122883	109985	99948	100	100	8.46972e-08	7.49703e-07	0.540541	-0.887525
1750190	1750190	1750837	1750840	+	-	t1687	hypothetical protein	2096	1137	795	68522	60046	80308	108	107	678	945	653	31396	43851	40078	58	59	9.37864e-11	1.23918e-09	0.551402	-0.858824
1750841	1750841	1752211	1752329	+	purB	t1688	adenylosuccinate lyase	8906	4690	3182	291115	247652	321496	213	209	2793	3935	2150	129189	182530	131795	108	107	1.16766e-07	1.01376e-06	0.511962	-0.965892
1752331	1752335	1753009		+	phoP	t1689	DNA-binding transcriptional regulator PhoP	12258	6000	4293	400689	316814	433701	583	568	5892	8481	6400	272498	393329	392305	516	522	0.432218	1	0.919014	-0.121841
	1753009	1754472	1754552	+	phoQ	t1690	sensor protein PhoQ	4691	2987	1415	153355	157730	142995	108	103	2371	2585	1888	109671	119904	115741	78	78	0.00452053	0.0180662	0.757282	-0.401098
1754553	1754553	1755674	1755779	+	-	t1691	hypothetical protein	3942	2394	1476	128876	126437	149106	121	120	1886	2432	1779	87230	112795	109048	91	91	0.00610227	0.0233972	0.758333	-0.399096
	1757048	1755714		-	-	t1692	hypothetical protein	237	161	74	7775	8547	7540	6	5	187	176	122	8680	8179	7490	6	6	0.142165	1	1.2	0.263034
1758315	1758281	1757052	1757052	-	pepT	t1693	peptidase T	989	604	338	32347	31893	34184	27	26	985	1332	979	45598	61785	60016	44	45	0.0598145	0.180961	1.73077	0.791413
1758512	1758532	1759668		+	potA	t1694	putrescine/spermidine ABC transporter ATPase	3187	1906	990	104186	100650	100025	93	89	1460	1071	766	67542	49668	46974	48	48	8.87983e-11	1.18016e-09	0.539326	-0.890771
	1759652	1760515	1760537	+	potB	t1695	spermidine/putrescine ABC transporter membrane protein	1183	762	432	38695	40276	43729	48	47	519	389	269	24006	18065	16508	22	22	7.43403e-19	1	0.468085	-1.09516
	1760844	1761854		+	sifA	t1696	secreted effector protein	100	73	27	3282	3875	2729	3	3	69	51	13	3215	2393	827	2	2	3.45386e-08	1	0.666667	-0.584963
1762071	1762170	1762949	1762949	+	potC	t1697	spermidine/putrescine ABC transporter membrane protein	1966	1145	555	64287	60461	56159	82	77	803	584	400	37154	27129	24569	38	37	1.30197e-14	2.34148e-13	0.480519	-1.05733
1762950	1762974	1764020	1764148	+	potD	t1698	spermidine/putrescine ABC transporter periplasmic substrate-binding protein	13171	7214	4494	430502	380912	454032	415	402	5173	5419	3685	239257	251336	225904	228	228	3.33e-06	2.43412e-05	0.567164	-0.818162
1764923	1764923	1764102	1764071	-	cobB	t1699	NAD-dependent deacetylase	3035	1661	1133	99226	87693	114513	123	122	1637	2210	1679	75735	102499	102935	112	114	0.465697	1	0.934426	-0.0978473
1765878	1765850	1764942	1764924	-	-	t1700	N-acetyl-D-glucosamine kinase	2485	1270	764	81225	67078	77191	86	82	1341	1530	1133	62049	70961	69495	73	74	0.104606	0.299101	0.902439	-0.148099
	1767123	1765879	1765879	-	-	t1701	outer membrane-specific lipoprotein transporter subunit LolE	2031	1361	570	66385	71899	57623	55	52	1099	1011	682	50860	46918	41824	37	37	5.08177e-05	0.000297553	0.711538	-0.490986
	1767824	1767123		-	lolD	t1702	lipoprotein transporter ATP-binding subunit	1325	890	494	43317	46998	49946	67	66	643	678	543	29750	31451	33318	44	44	2.36993e-06	1.75212e-05	0.666667	-0.584963
1769016	1769016	1767817		-	-	t1703	outer membrane-specific lipoprotein transporter subunit LolC	2156	1449	605	70490	76521	61191	61	57	1090	803	634	50413	37256	38889	35	35	3.61992e-08	3.38956e-07	0.614035	-0.703607
1769242	1769354	1772800	1772800	+	mfd	t1704	transcription-repair coupling factor	6481	4191	2351	211859	221276	237583	66	64	4505	4819	3617	208365	223490	221725	62	63	0.386198	0.934054	0.984375	-0.0227201
1772948	1772948	1773739	1773739	+	-	t1705	hypothetical protein	800	794	309	26165	41946	31284	41	41	388	429	257	17984	19919	15765	22	22	1.74259e-13	1	0.536585	-0.89812
1774093	1774093	1773836		-	-	t1706	hypothetical protein	90	56	39	2950	2983	3955	12	12	65	78	40	3024	3621	2491	11	11	0.0174864	1	0.916667	-0.125531
1774319	1774335	1774970	1775104	+	-	t1707	TetR family regulatory protein	4393	2726	1451	143611	143959	146607	235	227	3203	3700	2882	148137	171618	176677	258	260	0.992891	1	1.14537	0.195819
1775583	1775583	1775044	1775044	-	-	t1708	hypothetical protein	413	480	140	13523	25366	14192	33	32	444	287	151	20565	13313	9262	27	26	0.00230479	1	0.8125	-0.29956
1777065	1777064	1775760	1775760	-	ndh	t1709	NADH dehydrogenase	3108	1928	852	101603	101807	86158	78	73	1682	2311	1498	77805	107176	91834	70	70	0.595251	1	0.958904	-0.0605415
1777885	1777861	1777319	1777285	-	-	t1710	hypothetical protein	3720	2240	1105	121593	118263	111645	227	215	2606	2753	2343	120562	127707	143617	238	240	0.761659	1	1.11628	0.158698
1778911	1778911	1777886	1777886	-	-	t1711	beta-hexosaminidase	2555	1753	716	83537	92568	72422	85	80	1930	1689	1358	89278	78363	83264	81	81	0.802031	1	1.0125	0.0179219
	1779746	1778922	1778912	-	thiK	t1712	thiamine kinase	1446	1094	436	47270	57790	44128	63	60	1229	945	765	56852	43841	46917	59	59	0.0887208	0.258741	0.983333	-0.0242475
1780365	1780365	1779727		-	-	t1713	lipoprotein	3539	2352	1212	115685	124175	122520	194	189	2967	2251	1821	137239	104397	111653	184	184	0.415853	0.994536	0.973545	-0.0386805
1780755	1780753	1780379	1780366	-	-	t1714	lipoprotein	1938	1288	634	63347	68023	64106	179	173	1633	1136	957	75532	52725	58665	166	166	0.119339	0.334061	0.959538	-0.0595888
1781165	1781115	1780756	1780756	-	-	t1715	purine nucleoside phosphoramidase	3801	2405	1069	124253	127018	108059	353	332	2800	2179	1688	129527	101077	103477	310	309	0.260417	0.66754	0.930723	-0.103576
1785217	1785150	1783717	1783684	-	ptsG	t1717	PTS system glucose-specific transporter subunits IIBC	70140	45644	26074	2292571	2409814	2633985	1728	1705	31595	40658	32793	1461197	1885568	2009872	1228	1245	0.118313	0.331802	0.730205	-0.453626
1786242	1786242	1785445	1785233	-	-	t1718	metallodependent hydrolase	2064	1564	625	67487	82597	63148	93	89	1439	1116	917	66578	51793	56237	73	72	0.00550619	0.0214382	0.808989	-0.305808
	1787257	1786253	1786243	-	holB	t1719	DNA polymerase III subunit delta'	1305	848	456	42668	44786	46157	45	44	620	771	533	28713	35788	32706	32	32	3.83631e-05	1	0.727273	-0.459432
	1787895	1787254		-	tmk	t1720	thymidylate kinase	1467	901	400	47971	47594	40466	75	70	864	825	560	39997	38281	34368	58	58	0.00180812	0.00798674	0.828571	-0.271302
1788901	1788901	1787885		-	-	t1721	hypothetical protein	1652	1058	411	54014	55888	41615	53	49	938	743	541	43424	34473	33215	36	36	6.33234e-05	1	0.734694	-0.444785
1789824	1789713	1788904	1788902	-	pabC	t1722	4-amino-4-deoxychorismate lyase	813	498	302	26586	26329	30586	34	34	401	451	354	18561	20961	21728	25	25	1.49767e-05	1	0.735294	-0.443607
1791163	1791078	1789837	1789837	-	fabF	t1723	3-oxoacyl-ACP synthase	26024	14042	11272	850607	741365	1138740	721	732	8005	9016	6487	370230	418143	397594	317	318	5.37041e-09	5.68662e-08	0.434426	-1.20282
1791434	1791400	1791164	1791164	-	acpP	t1724	acyl carrier protein	53106	29596	16570	1735802	1562525	1673866	7323	6993	21270	16739	12517	983685	776318	767183	3575	3554	0.0302511	0.0979971	0.508223	-0.976468
1792302	1792290	1791556	1791485	-	fabG	t1725	3-ketoacyl-ACP reductase	26269	15360	8890	858644	810940	898136	1201	1164	11296	10149	6924	522411	470686	424373	647	642	3.62669e-05	0.000219149	0.551546	-0.858446
1793247	1793232	1792303	1792303	-	fabD	t1726	ACP S-malonyltransferase	13764	8128	4830	449887	429164	487967	502	489	5779	6351	3673	267271	294578	225173	284	282	8.69539e-06	5.94382e-05	0.576687	-0.794139
1794204	1794201	1793248	1793248	-	fabH	t1727	3-oxoacyl-ACP synthase	7627	4638	2650	249291	244900	267768	273	266	3069	2832	1840	141944	131369	112802	136	134	1.61298e-08	1.5926e-07	0.503759	-0.989193
1795365	1795360	1794281	1794205	-	plsX	t1728	glycerol-3-phosphate acyltransferase PlsX	7623	5169	2252	249186	272905	227508	243	231	4178	3220	2143	193244	149372	131368	148	146	0.000344696	0.00175524	0.632035	-0.661924
1795718	1795667	1795494	1795367	-	rpmF	t1729	50S ribosomal protein L32	26215	13841	10115	856861	730755	1021787	5037	4998	8436	11930	7240	390157	553299	443730	2658	2657	1.00329e-05	6.79657e-05	0.531613	-0.911553
1796373	1796240	1795719	1795719	-	-	t1730	hypothetical protein	62180	35209	18334	2032380	1858895	1852059	3876	3667	23391	21743	13962	1081792	1008358	855757	1897	1881	0.0102346	0.0366666	0.512953	-0.9631
1796424	1796438	1797022	1797022	+	maf	t1731	Maf-like protein	729	433	267	23852	22872	27003	42	42	413	527	394	19115	24450	24161	38	38	0.0202874	1	0.904762	-0.14439
1798064	1798064	1797105	1797105	-	rluC	t1732	23S rRNA pseudouridylate synthase C	1807	1188	662	59065	62747	66968	66	65	625	475	362	28920	22060	22204	25	25	1.22288e-27	4.36385e-26	0.384615	-1.37851
	1798502	1798254		-	-	t1733	hypothetical protein	0	1	0	30	53	99	0	0	0	1	0	19	57	29	0	0	0.00615281	1	#DIV/0!	#DIV/0!
1798289	1798638	1801841	1801849	+	rne	t1734	ribonuclease E	30132	19067	11379	984895	1006657	1149519	330	326	12413	13967	9698	574098	647767	594417	188	188	0.18115	0.484064	0.576687	-0.794139
1802696	1802589	1802131	1802119	-	tnpA	t1735	insertion sequence element IS200 transposase	1878	1394	428	61401	73647	43314	141	129	1840	1085	918	85115	50348	56269	140	139	0.482713	1	1.07752	0.107714
1803778	1803764	1802811	1802811	-	flgL	t1736	flagellar hook-associated protein FlgL	6424	2822	2379	209993	149021	240326	212	209	13805	21327	17477	638479	989064	1071189	924	942	7.47775e-37	3.76546e-35	4.50718	2.17222
1805440	1805440	1803779	1803779	-	flgK	t1737	flagellar hook-associated protein FlgK	9049	4275	3150	295778	225701	318233	173	168	19947	27341	22936	922521	1268007	1405739	708	721	6.9754e-27	2.43173e-25	4.29167	2.10154
	1806455	1805505	1805441	-	flgJ	t1738	flagellar rod assembly protein/muramidase FlgJ	925	538	341	30247	28419	34500	33	32	1532	1760	1414	70856	81646	86717	83	83	6.76365e-09	7.01439e-08	2.59375	1.37504
1807552	1807552	1806455		-	flgI	t1739	flagellar basal body P-ring biosynthesis protein FlgA	1098	733	427	35916	38745	43211	35	35	1977	2307	1738	91456	107027	106552	91	92	1.27229e-08	1.26447e-07	2.62857	1.39428
1808264	1808262	1807564	1807558	-	flgH	t1740	flagellar basal body L-ring protein	1162	794	374	37991	41946	37875	58	56	2445	2822	2145	113081	130893	131487	177	179	3.11571e-15	5.78705e-14	3.19643	1.67646
1809104	1809099	1808317	1808312	-	flgG	t1741	flagellar basal body rod protein FlgG	3600	2079	1318	117679	109812	133144	156	153	6406	9167	7827	296301	425130	479731	501	511	8.00961e-22	2.16069e-20	3.33987	1.73979
1809876	1809868	1809113	1809105	-	flgF	t1742	flagellar basal body rod protein FlgF	3440	2108	1140	112461	111338	115161	154	149	7526	9504	7803	348077	440767	478249	551	558	1.93712e-33	8.77901e-32	3.74497	1.90495
1811100	1811100	1809889	1809877	-	flgE	t1743	flagellar hook protein FlgE	9340	5183	3364	305293	273659	339849	257	252	19643	28735	22898	908452	1332629	1403410	986	1002	1.28389e-22	3.68266e-21	3.97619	1.99139
1811836	1811825	1811127	1811101	-	flgD	t1744	flagellar basal body rod modification protein	4454	2473	1193	145607	130610	120555	203	189	10007	12605	9508	462818	584605	582742	770	777	1.22539e-29	5.04861e-28	4.11111	2.03953
1812244	1812241	1811837	1811837	-	flgC	t1745	flagellar basal body rod protein FlgC	1814	1002	679	59311	52939	68631	150	148	3635	4813	3761	168138	223225	230554	505	511	2.55849e-24	8.05212e-23	3.4527	1.78773
1812668	1812661	1812245	1812245	-	flgB	t1746	flagellar basal-body rod protein FlgB	1731	1027	680	56582	54221	68785	144	143	3730	4351	3626	172501	201801	222265	470	476	2.8451e-22	7.95926e-21	3.32867	1.73495
1812813	1812818	1813477	1813558	+	flgA	t1747	flagellar basal body P-ring biosynthesis protein FlgA	962	523	409	31451	27629	41388	50	50	1796	2444	2055	83098	113386	125992	160	162	2.09447e-15	3.97161e-14	3.24	1.69599
1813563	1813569	1813862	1813866	+	flgM	t1748	anti-sigma28 factor FlgM	2452	1220	696	80156	64458	70388	259	243	4919	6156	4919	227509	285533	301482	912	923	8.32632e-33	3.66358e-31	3.79835	1.92537
1813867	1813867	1814289	1814290	+	flgN	t1749	flagellar synthesis protein FlgN	1336	719	482	43681	38011	48790	104	102	2686	3184	2603	124234	147698	159551	336	340	9.1086e-18	1.97513e-16	3.33333	1.73697
1815897	1815864	1814371	1814371	-	mviN	t1750	virulence factor MviN	848	460	303	27728	24313	30627	18	18	346	315	253	16010	14643	15526	10	10	3.37963e-11	1	0.555556	-0.847997
1817134	1817133	1816210	1816210	-	mviM	t1751	virulence factor MviM	1194	775	464	39031	40961	46887	46	45	715	891	803	33091	41324	49237	43	44	0.0480533	0.14947	0.977778	-0.0324215
1817817	1817782	1817135	1817135	-	-	t1752	hypothetical protein	1308	756	573	42765	39930	57938	71	72	792	1099	916	36638	51009	56195	72	73	0.128149	0.355212	1.01389	0.0198996
1818430	1818402	1817818	1817818	-	rimJ	t1753	ribosomal-protein-S5-alanine N-acetyltransferase	1398	975	423	45707	51510	42780	83	79	1060	1039	772	49046	48214	47347	82	82	0.145047	0.397915	1.03797	0.0537713
	1818639	1819847		+	-	t1754	multidrug resistance protein MdtH	159	101	54	5200	5371	5465	4	4	74	77	65	3435	3600	3998	3	3	4.183e-05	1	0.75	-0.415037
1819893	1819911	1820558	1820570	+	grxB	t1755	glutaredoxin 2	11174	9541	3009	365243	503753	303995	640	603	14229	16303	12067	658065	756072	739589	1102	1107	3.3228e-05	0.000201592	1.83582	0.876425
1820616	1820616	1821242	1821242	+	yceB	t1756	hypothetical protein	570	426	213	18649	22538	21571	33	33	308	422	321	14280	19608	19723	28	28	0.00263046	1	0.848485	-0.237039
1821328	1821346	1822392	1822392	+	pyrC	t1757	dihydroorotase	6530	3261	2404	213447	172204	242881	203	200	1924	2413	1597	89022	111945	97915	95	95	7.46394e-11	1.00079e-09	0.475	-1.074
1822393	1822466	1822711	1822711	+	dinI	t1758	DNA damage-inducible protein I	754	419	222	24662	22122	22495	99	93	270	291	184	12510	13527	11279	50	50	1.42326e-11	2.02201e-10	0.537634	-0.895303
1822942	1823001	1823255	1823255	+	bssS	t1759	biofilm formation regulatory protein BssS	1541	701	421	50371	37029	42535	182	169	1625	1722	1956	75168	79884	119883	349	359	4.27739e-05	0.000254398	2.12426	1.08696
1823364	1823368	1824486	1824486	+	solA	t1760	N-methyltryptophan oxidase	772	444	398	25241	23488	40269	25	26	558	522	497	25841	24248	30494	23	24	0.0159559	1	0.923077	-0.115477
	1824527	1824640		+	-	t1761	hypothetical protein	0	1	0	14	100	49	0	0	0	2	0	31	99	51	0	0	0.528519	1	#DIV/0!	#DIV/0!
1825419	1825472	1826047	1826047	+	-	t1763	hypothetical protein	732	455	165	23936	24051	16768	41	37	473	646	487	21907	29964	29892	46	47	0.937622	1	1.27027	0.345135
1827151	1827151	1826099	1826099	-	-	t1764	hypothetical protein	2427	1492	609	79337	78810	61614	75	69	695	681	487	32155	31608	29860	29	29	6.77585e-21	1.69658e-19	0.42029	-1.25054
1827371	1827371	1828291	1828291	+	htrB	t1765	lipid A biosynthesis lauroyl acyltransferase	1465	920	477	47914	48606	48213	54	52	734	578	445	33967	26830	27308	32	31	1.92557e-08	1.86866e-07	0.596154	-0.746243
	1828446	1829660		+	yceE	t1766	drug efflux system protein MdtG	209	183	77	6854	9661	7843	6	6	208	239	163	9638	11113	10025	8	8	0.622581	1	1.33333	0.415037
1829720	1829742	1830116	1830375	+	msyB	t1767	hypothetical protein	7920	4836	1737	258877	255359	175503	676	613	8824	5201	4984	408122	241203	305517	850	848	0.135314	0.373245	1.38336	0.468177
	1830344	1830117	1830117	-	-	t1768	hypothetical protein	118	82	44	3874	4368	4444	18	18	46	43	26	2156	2027	1635	8	8	1.58149e-20	1	0.444444	-1.16993
	1832961	1830418	1830397	-	mdoH	t1769	glucosyltransferase MdoH	9880	6528	3814	322947	344662	385350	138	137	4444	5228	3517	205530	242494	215568	86	86	0.000183708	0.000982957	0.627737	-0.671767
1834538	1834489	1832954		-	mdoG	t1770	glucan biosynthesis protein G	14677	8872	4825	479737	468449	487507	322	311	7368	7700	5667	340784	357129	347344	226	226	0.0194503	0.0655869	0.726688	-0.460592
1834761	1834761	1835915		+	mdoC	t1771	glucans biosynthesis protein	324	221	118	10599	11694	11978	10	9	138	158	127	6389	7358	7808	6	6	5.263e-09	1	0.666667	-0.584963
	1837419	1835932	1835932	-	-	t1772	hypothetical protein	1083	861	334	35430	45471	33840	26	25	1212	1470	1147	56062	68203	70336	43	43	0.0479342	1	1.72	0.782409
1837981	1837894	1837355		-	-	t1773	RNase III inhibitor	1051	719	231	34358	38011	23426	64	59	1198	1510	1024	55436	70048	62779	115	116	0.00204449	0.00891785	1.9661	0.975338
1838413	1838302	1837982	1837982	-	-	t1774	hypothetical protein	199	93	42	6523	4950	4290	18	16	520	758	562	24071	35182	34499	96	97	1.14607e-77	8.80334e-76	6.0625	2.59991
1838760	1838760	1838434	1838421	-	csgC	t1775	autoagglutination protein	32	19	13	1069	1028	1354	3	3	49	66	59	2276	3078	3625	8	9	2.73833e-09	1	3	1.58496
	1839277	1838822		-	csgA	t1776	cryptic curlin major subunit	58	31	20	1904	1665	2061	4	4	62	65	45	2910	3038	2782	6	6	0.229083	1	1.5	0.584963
	1839774	1839319		-	csgB	t1777	curlin minor subunit	14	15	2	475	812	295	1	1	10	13	15	472	622	958	1	1	0.80033	1	1	0
	1840530	1841156		+	csgD	t1778	DNA-binding transcriptional regulator CsgD	76	44	13	2511	2358	1360	3	3	75	54	38	3483	2533	2352	4	4	0.8953	1	1.33333	0.415037
	1841185	1841580		+	csgE	t1779	curli assembly protein CsgE	29	19	6	961	1055	661	2	2	31	24	23	1467	1113	1457	3	3	0.0664323	1	1.5	0.584963
	1841607	1842023		+	csgF	t1780	curli assembly protein CsgF	39	20	7	1285	1102	794	2	2	34	23	18	1577	1071	1141	3	3	0.617554	1	1.5	0.584963
	1842050	1842883		+	csgG	t1781	assembly/transport component in curli production	110	67	24	3596	3574	2485	4	3	100	91	74	4661	4260	4558	5	5	0.794487	1	1.66667	0.736966
1843475	1843451	1842921	1842921	-	-	t1782	hypothetical protein	1071	715	282	35013	37786	28511	68	63	663	460	352	30667	21366	21585	46	46	1.98216e-05	0.000126881	0.730159	-0.453718
1844067	1844058	1843504	1843476	-	-	t1783	hypothetical protein	2094	1334	638	68443	70444	64514	128	122	1205	1158	874	55737	53745	53585	97	97	0.00234297	0.00998902	0.795082	-0.330824
1844819	1844819	1844082	1844070	-	-	t1784	hydrolase	3121	1808	1085	102036	95489	109697	142	138	1846	2000	1516	85396	92776	92971	121	122	0.265784	0.680143	0.884058	-0.177787
1845893	1845842	1844904	1844820	-	-	t1785	2-hydroxyacid dehydrogenase	3907	1905	1233	127706	100575	124629	131	125	1986	2148	1659	91849	99635	101718	103	104	0.0695732	0.207165	0.832	-0.265345
1846078			1846165	+	-	t1786	Ser tRNA	34	21	7	1137	1140	785	12	11	7	3	4	360	175	270	3	3	1.87811e-45	1	0.272727	-1.87447
1847790	1847790	1846687	1846218	-	-	t1787	oxidoreductase	2842	2859	439	92895	150982	44416	97	87	5391	2469	5815	249362	114525	356441	208	217	2.02916e-13	3.4314e-12	2.49425	1.31861
1849366	1849084	1847804	1847791	-	-	t1788	sialic acid transporter	404	486	52	13236	25677	5268	12	11	868	304	747	40158	14121	45806	25	26	3.24225e-06	1	2.36364	1.24101
1850067	1850059	1849367	1849367	-	-	t1789	hypothetical protein	657	664	98	21504	35080	9982	35	32	1470	476	1512	67989	22120	92722	84	87	3.00783e-11	4.14331e-10	2.71875	1.44294
1851268	1851259	1850105	1850105	-	-	t1790	N-acetylneuraminic acid mutarotase	1338	1779	174	43734	93943	17610	49	44	3444	1060	2843	159308	49164	174247	107	110	3.53478e-09	3.86015e-08	2.5	1.32193
1851764	1851766	1852446	1852469	+	-	t1791	N-acetylmannosamine-6-phosphate 2-epimerase	794	1000	125	25976	52803	12686	49	44	1514	497	1260	70053	23090	77232	80	83	0.00721008	0.0271228	1.88636	0.915608
1852507	1852783	1853310	1853422	+	-	t1792	membrane transporter	128	198	27	4212	10503	2800	11	11	275	113	264	12752	5251	16219	20	21	0.000777608	1	1.90909	0.932886
1853423	1853423	1854280	1854364	+	-	t1793	membrane transporter	228	208	85	7476	11010	8594	10	10	289	218	226	13392	10124	13886	14	14	0.167392	1	1.4	0.485427
1854543	1854566	1855447	1855447	+	-	t1794	transcriptional regulator	2166	1353	643	70821	71483	64958	82	78	798	854	537	36941	39623	32964	41	41	3.674e-12	5.51344e-11	0.525641	-0.92785
1856595	1856407	1855553	1855464	-	phoH	t1795	hypothetical protein	7549	8129	1951	246774	429209	197115	360	340	13905	17407	14300	643090	807313	876428	894	907	1.20384e-09	1.40613e-08	2.66765	1.41557
1858857	1858742	1857234	1856895	-	putP	t1796	sodium/proline symporter	5064	4173	1634	165525	220349	165131	125	121	2837	3204	2232	131205	148604	136805	91	92	0.0115791	0.0410934	0.760331	-0.395301
1859133	1859164	1863126	1863133	+	putA	t1797	trifunctional transcriptional regulator/proline dehydrogenase/pyrroline-5-carboxylate dehydrogenase	71026	53907	19579	2321528	2846042	1977849	637	601	41982	68889	39497	1941553	3194841	2420735	635	635	0.990935	1	1.05657	0.0793916
1863134	1863185	1863580	1863810	+	-	t1798	hypothetical protein	3362	2412	1079	109914	127389	109029	302	291	1878	2652	1704	86888	122994	104482	263	264	0.245555	0.633383	0.907216	-0.140481
1864351	1864215	1863577	1863577	-	-	t1799	transcriptional regulator	315	221	101	10327	11708	10259	17	16	183	228	171	8473	10611	10539	15	15	0.0565479	1	0.9375	-0.0931094
1864608	1864519	1864352	1864352	-	-	t1800	hypothetical protein	79641	86840	15928	2603113	4584752	1609002	18987	17454	121030	121877	77176	5597282	5652228	4730052	31933	31705	0.0245037	0.0809407	1.81649	0.861153
1864864	1864904	1865500	1865500	+	wrbA	t1801	TrpR binding protein WrbA	15107	12249	4056	493795	646708	409750	919	865	28465	27429	22959	1316443	1272071	1407152	2215	2230	1.11477e-07	9.71565e-07	2.57803	1.36627
1865501	1865521	1865748	1865852	+	-	t1802	hypothetical protein	8722	7274	1783	285099	384078	180122	1364	1241	17148	14563	12984	793083	675413	795814	3289	3310	1.05489e-09	1.24499e-08	2.6672	1.41533
1867040	1867023	1865782	1865780	-	agp	t1803	glucose-1-phosphatase/inositol phosphatase	5400	3598	1849	176531	189989	186865	152	148	5138	6618	6602	237633	306932	404672	248	254	0.00873068	0.0318578	1.71622	0.779231
	1867662	1867156	1867156	-	scsD	t1804	secreted copper-sensitivity suppressor D	117	103	44	3840	5462	4505	9	9	71	75	51	3323	3478	3149	6	6	0.000105763	1	0.666667	-0.584963
	1868275	1867652		-	scsC	t1805	secreted copper-sensitivity suppressor C	120	66	40	3933	3526	4046	6	6	83	66	46	3871	3088	2852	5	5	0.00567033	1	0.833333	-0.263034
	1870158	1868272		-	scsB	t1806	copper sensitivity suppressor membrane protein B	232	189	74	7602	10006	7540	4	4	103	127	78	4781	5931	4831	2	2	1.73524e-07	1	0.5	-1
1870569	1870569	1870207	1870207	-	scsA	t1807	copper sensitivity suppressor membrane protein A	371	242	138	12133	12817	14039	36	35	196	199	119	9102	9235	7326	23	23	1.30735e-07	1	0.657143	-0.605721
1870756	1870805	1871725		+	cbpA	t1808	curved DNA-binding protein CbpA	4602	2769	1548	150422	146219	156400	169	163	5576	6076	5050	257900	281807	309527	304	307	0.00267812	0.0112174	1.88344	0.913367
	1871725	1872030	1872044	+	yccD	t1809	chaperone-modulator protein CbpM	1296	726	398	42378	38368	40261	138	131	1534	1707	1568	70947	79194	96109	263	268	0.000213185	0.00112868	2.0458	1.03267
1874392	1874392	1873454	1873454	-	-	t1810	hypothetical protein	236	138	76	7732	7329	7708	8	8	148	157	124	6890	7287	7614	7	7	0.0368092	1	0.875	-0.192645
	1875302	1874406		-	hpaA	t1811	4-hydroxyphenylacetate 3-monooxygenase operon regulatory protein	51	33	17	1671	1768	1801	1	1	58	34	35	2718	1600	2172	2	2	0.629911	1	2	1
	1876688	1875312		-	hpaX	t1812	4-hydroxyphenylacetate permease	132	63	37	4342	3362	3836	2	2	80	90	92	3740	4200	5685	3	3	0.474152	1	1.5	0.584963
	1877551	1876760		-	hpcH	t1813	2,4-dihydroxyhept-2-ene-1,7-dioic acid aldolase	66	29	34	2163	1540	3448	2	3	60	85	60	2801	3959	3695	4	4	0.407287	1	1.33333	0.415037
	1878365	1877562		-	hpcG	t1814	2-oxo-hepta-3-ene-1,7-dioic acid hydratase	87	42	31	2873	2244	3151	3	3	67	93	53	3128	4358	3253	4	4	0.993476	1	1.33333	0.415037
	1878889	1878509		-	hpcD	t1815	5-carboxymethyl-2-hydroxymuconate delta-isomerase	33	22	9	1102	1185	1008	3	2	28	32	29	1304	1497	1831	3	4	0.501906	1	2	1
	1879750	1878899		-	hpcB	t1816	3,4-dihydroxyphenylacetate 2,3-dioxygenase	98	65	30	3214	3438	3063	3	3	103	90	77	4767	4214	4748	5	5	0.742622	1	1.66667	0.736966
1882503	1882503	1881214	1881188	-	hpaG	t1818	2-hydroxyhepta-2,4-diene-1,7-dioate decarboxylase	282	200	73	9219	10559	7452	7	7	265	285	262	12285	13257	16076	10	10	0.0301371	1	1.42857	0.514573
	1882778	1883218	1883218	+	hpcR	t1819	homoprotocatechuate degradative operon repressor	96	52	42	3168	2763	4280	7	7	90	69	51	4165	3203	3183	8	7	0.139901	1	1	0
	1883324	1884631		+	hpaB	t1820	4-hydroxyphenylacetate 3-monooxygenase	50	35	22	1665	1853	2300	1	1	48	36	29	2249	1714	1813	1	1	0.0295326	1	1	0
	1884649	1885161		+	hpaC	t1821	4-hydroxyphenylacetate 3-monooxygenase coupling protein	47	29	20	1558	1540	2051	3	3	41	35	31	1936	1645	1929	3	3	0.11757	1	1	0
1885937	1885904	1885494	1885494	-	-	t1822	hypothetical protein	508	334	135	16624	17642	13670	41	38	385	341	248	17817	15831	15210	39	39	0.123205	1	1.02632	0.0374747
1886040	1886040	1886720		+	copR	t1823	transcriptional regulator YedW	335	277	118	10950	14652	11925	18	18	195	250	161	9049	11611	9906	14	14	0.00178378	1	0.777778	-0.36257
	1886713	1888077		+	copS	t1824	histidine kinase	274	158	94	8963	8368	9587	6	6	176	138	111	8147	6426	6841	5	5	0.000581812	1	0.833333	-0.263034
1888250	1888250	1889719	1889719	+	pipD	t1825	secreted peptidase	869	728	230	28427	38450	23241	21	20	576	713	516	26642	33073	31660	20	20	0.109807	1	1	0
	1889828	1889938		+	-	t1826	hypothetical protein	25	22	10	823	1188	1063	9	9	29	28	14	1355	1315	913	10	10	0.588339	1	1.11111	0.152003
1890118	1890109	1889939	1889916	-	-	t1827	hypothetical protein	299	104	81	9785	5534	8208	49	45	99	289	146	4612	13431	8974	52	52	0.707365	1	1.15556	0.208587
1890398	1890441	1892126	1892142	+	sigD	t1828	cell invasion protein	7769	1338	2493	253952	70677	251851	120	113	56355	99383	55452	2606267	4609008	3398583	2097	2098	0	0	18.5664	4.21462
1892143	1892143	1892484	1892490	+	sigE	t1829	cell invasion protein	2004	291	606	65514	15384	61293	148	138	14947	26576	16061	691263	1232520	984382	2820	2834	0	0	20.5362	4.3601
1892492	1893032	1893907	1893907	+	pipB	t1830	hypothetical protein	118	29	46	3887	1533	4725	3	3	1071	1832	892	49567	85001	54714	72	72	0	0	24	4.58496
	1894130	1894810	1894810	+	pipA	t1831	hypothetical protein	73	50	18	2394	2646	1889	3	3	118	168	82	5481	7796	5043	9	8	3.2403e-07	1	2.66667	1.41504
1895613	1895476	1895018	1894961	-	tnpA	t1832	insertion sequence element IS200 transposase	6453	4573	1308	210929	241474	132133	470	424	5902	3624	2742	272995	168101	168062	448	442	0.593849	1	1.04245	0.0599821
1895745			1895658	-	-	t1833	Ser tRNA	26	16	5	876	853	586	9	8	9	7	3	426	351	238	3	3	2.60123e-12	1	0.375	-1.41504
1896127	1896140	1896799	1896817	+	-	t1834	hypothetical protein	10834	6979	3605	354113	368499	364193	567	548	4217	6127	3582	195047	284190	219547	353	352	0.000323478	0.00166402	0.642336	-0.6386
1896878	1896886	1897215	1897236	+	-	t1835	sulfur transfer protein TusE	1140	718	320	37293	37950	32327	115	108	524	419	273	24272	19444	16756	61	61	2.30615e-12	3.51901e-11	0.564815	-0.82415
1897637	1897493	1897212	1897149	-	-	t1836	acylphosphatase	186	144	62	6106	7612	6292	24	23	192	203	172	8899	9451	10579	33	34	0.238483	1	1.47826	0.563901
1898825	1898688	1898230	1898230	-	tnpA	t1837	insertion sequence element IS200 transposase	6465	4583	1310	211331	241997	132362	471	425	5926	3641	2763	274075	168871	169397	450	444	0.605843	1	1.04471	0.0630968
1899782	1899820	1901031	1901033	+	-	t1840	hypothetical protein	2959	1794	1007	96718	94757	101777	83	80	1116	1372	837	51655	63639	51354	46	45	4.28755e-09	4.62647e-08	0.5625	-0.830075
1901071	1901089	1901406	1901526	+	-	t1841	heat shock protein HspQ	1987	1111	661	64965	58700	66800	206	199	1733	1780	1607	80164	82552	98525	270	273	0.12553	0.349663	1.37186	0.456133
1901874	1901864	1901451	1901441	-	-	t1842	hypothetical protein	1781	1260	529	58239	66553	53514	150	143	1657	1415	1256	76639	65654	76984	175	176	0.523466	1	1.23077	0.29956
1902038	1902038	1902700	1902717	+	-	t1843	hypothetical protein	302	177	67	9888	9389	6785	14	13	378	295	242	17521	13700	14855	23	23	0.00118062	1	1.76923	0.823122
1902787	1902795	1903253	1903319	+	mgsA	t1844	methylglyoxal synthase	1442	782	640	47164	41315	64662	109	111	728	993	744	33710	46063	45649	90	91	0.00194479	0.00855709	0.81982	-0.286621
1905350	1905343	1903289	1903274	-	helD	t1845	DNA helicase IV	2858	1800	953	93416	95075	96275	47	46	2552	2443	1805	118051	113337	110649	55	55	0.305783	0.766488	1.19565	0.257798
1905467	1905467	1905913	1905920	+	yccF	t1846	hypothetical protein	411	208	168	13440	11009	16979	30	30	247	167	114	11456	7788	7032	19	19	2.74095e-08	1	0.633333	-0.658963
1905932	1905932	1908085		+	-	t1847	hypothetical protein	1144	590	469	37399	31156	47474	17	17	519	525	329	24022	24378	20190	10	10	5.60869e-10	1	0.588235	-0.765535
1908677	1908677	1908072	1907982	-	-	t1848	hypothetical protein	238	135	71	7796	7178	7173	12	12	168	214	221	7790	9945	13581	16	17	0.225071	1	1.41667	0.5025
1908889	1908894	1909403	1909655	+	sulA	t1849	SOS cell division inhibitor	557	303	205	18229	16011	20766	36	35	255	359	305	11820	16663	18753	30	30	0.00610587	1	0.857143	-0.222392
1909657	1909758	1910810	1911035	+	ompA	t1850	outer membrane protein OmpA	496800	296385	150064	16238147	15647717	15159074	15662	14892	303134	437685	268163	14019050	20298170	16435326	16055	16066	0.0710004	0.211138	1.07883	0.109473
1911344	1911334	1910882	1910859	-	-	t1851	hypothetical protein	850	492	251	27798	26012	25358	61	58	551	521	456	25522	24178	27995	56	57	0.0859493	0.251792	0.982759	-0.025091
1911508	1911520	1913280	1913334	+	-	t1852	hypothetical protein	3859	2603	1516	126150	137436	153236	79	78	1961	1666	1127	90700	77301	69074	45	44	8.51293e-07	6.73309e-06	0.564103	-0.825971
1913344	1913349	1913867	1913915	+	fabA	t1853	3-hydroxydecanoyl-ACP dehydratase	5731	3448	2267	187330	182063	229084	385	384	2386	1578	1281	110345	73218	78558	169	168	3.97929e-13	6.55788e-12	0.4375	-1.19265
1914194	1914134	1913967	1913946	-	rmf	t1854	ribosome modulation factor	5859	3376	1922	191512	178250	194252	1161	1119	3401	4199	3103	157317	194741	190202	1068	1075	0.334173	0.826274	0.960679	-0.0578734
	1914951	1914388	1914387	-	-	t1855	lipoprotein	1429	884	492	46722	46700	49732	86	84	751	944	669	34757	43788	41042	70	70	0.00259993	0.0109405	0.833333	-0.263034
1916592	1916588	1914948		-	pqiB	t1856	paraquat-inducible protein B	3671	2337	1032	120003	123394	104251	75	70	2160	2268	1511	99917	105187	92665	60	60	0.118614	0.332441	0.857143	-0.222392
1917850	1917846	1916593	1916593	-	pqiA	t1857	hypothetical protein	1371	959	489	44814	50661	49453	39	38	859	952	637	39742	44176	39076	32	32	0.0039879	1	0.842105	-0.247928
1919768	1919768	1917861	1917852	-	-	t1858	ABC transporter ATPase component	11631	6578	3381	380180	347298	341631	197	186	4911	5443	3296	227146	252444	202028	119	119	0.000252173	0.00132121	0.639785	-0.644341
1921889	1921889	1919781	1919769	-	rlmL	t1859	23S rRNA m(2)G2445 methyltransferase	9506	5589	2868	310709	295095	289796	148	141	4067	4329	2739	188117	200771	167899	88	88	0.000111024	0.000613612	0.624113	-0.68012
1921988	1921988	1923097	1923097	+	-	t1860	hypothetical protein	918	568	313	30035	29993	31669	28	27	397	462	343	18395	21460	21046	18	18	1.06179e-07	1	0.666667	-0.584963
1923721	1923636	1923094	1922961	-	-	t1861	cell division protein ZapC	1820	1078	563	59508	56955	56908	111	106	1243	1416	1080	57524	65701	66225	115	116	0.519795	1	1.09434	0.130061
1924831	1924812	1923802	1923783	-	pyrD	t1862	dihydroorotate dehydrogenase 2	8559	4705	1865	279771	248448	188405	261	236	2801	2704	1703	129558	125409	104390	119	118	3.81078e-09	4.13169e-08	0.5	-1
1927653	1927632	1925020	1925000	-	pepN	t1863	aminopeptidase	10904	7570	3465	356428	399697	350034	146	141	9683	11422	8472	447828	529737	519265	189	190	0.200411	0.528673	1.34752	0.430304
	1928058	1928336		+	-	t1864	hypothetical protein	15	11	1	522	623	158	1	1	13	7	5	630	336	323	1	1	0.191436	1	1	0
1928629	1928649	1929350	1929362	+	-	t1865	hypothetical protein	2639	1076	661	86284	56831	66786	109	99	4109	6077	4789	190040	281848	293525	357	363	2.44801e-29	9.64727e-28	3.66667	1.87447
	1930790	1930272		-	-	t1867	bacteriophage tail protein	36	26	7	1204	1403	740	2	2	31	41	24	1433	1926	1494	3	3	0.392281	1	1.5	0.584963
	1932316	1930805		-	-	t1868	bacteriophage tail protein	212	128	49	6946	6760	4956	4	4	204	254	135	9454	11812	8298	6	6	0.0770758	1	1.5	0.584963
	1932996	1932316		-	-	t1869	bacteriophage protein	65	42	12	2136	2253	1292	3	2	76	74	37	3558	3465	2327	4	4	0.10107	1	2	1
	1934192	1932993		-	-	t1870	bacteriophage protein	67	27	7	2200	1459	733	1	1	40	55	29	1885	2576	1825	1	1	0.51711	1	1	0
	1934546	1934193		-	-	t1871	bacteriophage protein	30	31	10	981	1651	1041	3	3	50	42	19	2338	1962	1222	5	5	0.292062	1	1.66667	0.736966
	1934699	1934562		-	-	t1872	bacteriophage protein	3	0	0	122	51	89	0	0	1	3	2	85	142	150	0	0	0.0999972	1	#DIV/0!	#DIV/0!
	1935542	1934787		-	-	t1873	bacteriophage protein	73	41	27	2393	2215	2800	3	3	39	51	23	1809	2406	1444	2	2	2.46091e-05	1	0.666667	-0.584963
	1936029	1935601	1935589	-	-	t1874	bacteriophage protein	2269	1522	526	74178	80390	53189	176	161	1226	1087	894	56727	50455	54811	125	125	0.00109436	0.00504543	0.776398	-0.365133
1936761	1936760	1936029		-	-	t1875	bacteriophage protein	5549	3480	1277	181385	183733	129047	246	225	3579	2963	2710	165557	137450	166106	212	213	0.285191	0.721656	0.946667	-0.0790716
	1937290	1936955	1936777	-	-	t1876	hypothetical protein	1074	676	296	35111	35695	29943	106	99	547	447	354	25330	20752	21752	67	67	5.14133e-07	4.19829e-06	0.676768	-0.563267
1938318	1938318	1937287		-	-	t1877	bacteriophage protein	1142	638	260	37354	33719	26324	34	31	763	861	639	35303	39967	39206	36	36	0.477122	1	1.16129	0.215729
1938626	1938623	1938321	1938319	-	-	t1878	bacteriophage protein	175	104	47	5740	5519	4774	18	17	176	142	92	8177	6630	5675	22	22	0.80343	1	1.29412	0.371969
	1939277	1938627	1938627	-	-	t1879	bacteriophage protein	383	243	68	12540	12879	6933	18	16	297	256	204	13768	11906	12511	19	19	0.944275	1	1.1875	0.247928
1941229	1941229	1939277		-	-	t1880	bacteriophage protein	529	373	132	17308	19715	13381	9	8	384	420	295	17789	19481	18116	9	9	0.298223	1	1.125	0.169925
1941859	1941859	1941407		-	-	t1881	bacteriophage protein	90	40	27	2962	2113	2820	6	5	78	88	53	3647	4115	3263	8	8	0.62789	1	1.6	0.678072
1942303	1942303	1941863		-	-	t1882	bacteriophage protein	105	65	32	3460	3467	3284	8	7	99	126	70	4612	5882	4301	11	11	0.655903	1	1.57143	0.652077
1943460	1943460	1942315	1942304	-	-	t1883	bacteriophage protein	292	156	60	9552	8287	6151	7	6	240	304	202	11123	14144	12429	10	10	0.0285062	1	1.66667	0.736966
	1944012	1943464		-	-	t1884	bacteriophage protein	83	40	20	2740	2155	2037	4	4	62	105	48	2895	4908	3000	6	6	0.210517	1	1.5	0.584963
	1944391	1944002		-	-	t1885	bacteriophage protein	80	40	19	2624	2146	1961	6	5	63	85	39	2945	3972	2435	8	7	0.692706	1	1.4	0.485427
	1944932	1944378		-	-	t1886	bacteriophage protein	79	58	20	2592	3108	2080	5	4	78	112	54	3619	5202	3362	7	7	0.232569	1	1.75	0.807355
	1945336	1944929		-	-	t1887	bacteriophage protein	55	31	17	1803	1651	1807	4	4	41	70	39	1940	3246	2394	6	6	0.48318	1	1.5	0.584963
1945670	1945670	1945302		-	-	t1888	bacteriophage protein	68	36	18	2235	1918	1836	5	5	49	83	35	2307	3874	2168	7	7	0.681191	1	1.4	0.485427
	1946653	1945712		-	-	t1889	bacteriophage protein	171	92	50	5592	4872	5107	5	5	145	236	107	6746	10989	6574	8	8	0.246686	1	1.6	0.678072
1947162	1947162	1946665	1946665	-	-	t1890	bacteriophage protein	66	33	19	2189	1755	2007	4	3	75	104	38	3475	4826	2382	7	7	0.0200206	1	2.33333	1.22239
	1948399	1947167		-	-	t1891	hypothetical protein	152	70	34	4997	3716	3439	3	3	150	177	90	6966	8215	5574	5	5	0.13839	1	1.66667	0.736966
	1948944	1948414		-	-	t1892	hypothetical protein	34	18	11	1112	989	1198	2	2	28	38	27	1295	1794	1714	2	3	0.356234	1	1.5	0.584963
	1950505	1949036		-	-	t1893	hypothetical protein	227	151	72	7449	7997	7349	5	5	194	216	139	9013	10024	8575	6	6	0.990551	1	1.2	0.263034
	1951908	1950505		-	-	t1894	prophage terminase large subunit	328	210	65	10726	11113	6621	7	6	278	210	166	12868	9754	10230	7	7	0.968859	1	1.16667	0.222392
	1952626	1951874		-	-	t1895	prophage terminase small subunit	29	15	11	961	834	1184	1	1	29	34	13	1387	1598	810	1	1	0.889116	1	1	0
1952976	1952976	1952716	1952708	-	-	t1896	bacteriophage protein	2291	1399	436	74905	73888	44063	276	246	1790	1395	2156	82786	64716	132188	344	357	0.057644	0.175213	1.45122	0.537266
	1953417	1953040		-	-	t1897	hypothetical protein	85	48	20	2791	2578	2022	7	6	68	71	51	3179	3302	3149	8	8	0.983603	1	1.33333	0.415037
	1953999	1953460		-	-	t1898	hypothetical protein	25	18	2	842	961	246	1	1	20	13	17	960	639	1060	1	1	0.512658	1	1	0
	1954610	1953996		-	-	t1899	bacteriophage protein	28	18	9	941	965	966	1	1	35	43	16	1653	2017	991	2	2	0.0326719	1	2	1
	1954891	1954610		-	-	t1900	prophage membrane protein	25	14	7	833	757	784	2	2	23	20	18	1088	951	1105	3	3	0.277531	1	1.5	0.584963
	1955267	1954878		-	-	t1901	prophage membrane protein	32	17	9	1063	913	993	2	2	38	34	26	1762	1613	1599	4	4	0.0231788	1	2	1
1955450	1955484	1955933	1956236	+	-	t1902	lipoprotein	2783	1743	723	90990	92059	73082	204	189	1252	952	505	57919	44174	31007	100	98	3.1514e-12	4.7449e-11	0.518519	-0.947533
	1956194	1956069		-	-	t1903	bacteriophage protein	5	2	2	171	155	202	1	1	3	4	1	139	228	89	1	1	0.150272	1	1	0
1957390	1957390	1956593	1956593	-	-	t1904	prophage antitermination protein	97	71	19	3179	3769	1927	4	3	172	93	73	7977	4355	4481	7	7	0.0294218	1	2.33333	1.22239
	1958134	1957523		-	-	t1905	hypothetical protein	28	35	4	934	1882	496	1	1	33	28	27	1530	1325	1701	2	2	0.628446	1	2	1
	1958945	1958343		-	-	t1906	bacteriophage protein	70	37	15	2319	1981	1596	3	3	39	35	30	1830	1638	1855	2	2	0.0042106	1	0.666667	-0.584963
	1959290	1958985	1958985	-	-	t1907	bacteriophage protein	425	216	112	13899	11419	11356	43	39	268	285	231	12400	13238	14174	43	43	0.360014	1	1.10256	0.140863
1959526	1959519	1959280		-	-	t1908	damage-inducible protein	310	160	114	10142	8483	11568	42	41	220	273	190	10207	12661	11673	47	47	0.999908	1	1.14634	0.197037
1960201	1960201	1959704	1959704	-	-	t1909	bacteriophage protein	2628	1642	714	85904	86707	72158	175	163	1492	1640	1188	69033	76082	72861	145	145	0.191064	0.507861	0.889571	-0.168819
1960597	1960499	1960212	1960202	-	-	t1910	bacteriophage protein	2715	1511	718	88741	79782	72626	300	279	1437	1664	1505	66476	77177	92256	268	273	0.600933	1	0.978495	-0.0313642
	1960795	1960634		-	-	t1911	bacteriophage protein	33	20	6	1086	1099	625	6	5	33	34	21	1570	1610	1288	9	9	0.0410842	1	1.8	0.847997
1961180	1961143	1960877	1960801	-	-	t1912	bacteriophage protein	147	74	35	4817	3950	3541	16	15	151	141	128	6984	6562	7904	26	26	0.10549	1	1.73333	0.793549
	1962286	1961813	1961813	-	-	t1914	methyltransferase	296	163	80	9701	8639	8144	19	18	372	385	216	17243	17898	13248	34	34	0.000398784	1	1.88889	0.917538
	1962810	1962286		-	-	t1915	hypothetical protein	124	56	33	4056	2989	3409	7	6	180	187	104	8333	8711	6401	15	14	0.000783962	1	2.33333	1.22239
1963154	1963154	1962807		-	-	t1916	DNA-binding protein	98	45	17	3227	2414	1768	8	7	160	139	82	7402	6468	5037	18	18	2.09461e-06	1	2.57143	1.36257
1963916	1963914	1963165	1963155	-	-	t1917	replication protein	199	112	33	6524	5924	3378	8	7	353	284	204	16357	13188	12515	18	18	2.57156e-09	1	2.57143	1.36257
1964900	1964900	1963917	1963917	-	-	t1918	hypothetical protein	315	151	59	10307	7994	6058	9	8	495	550	316	22935	25548	19407	23	22	1.05336e-14	1	2.75	1.45943
1965394	1965359	1964985	1964978	-	-	t1919	DNA-binding protein	262	119	63	8595	6296	6375	20	18	354	387	256	16402	17971	15739	44	44	5.57505e-08	5.09398e-07	2.44444	1.28951
1965685	1965691	1966095	1966101	+	-	t1920	DNA-binding protein	2897	1385	801	94721	73136	80966	219	204	1393	1399	1051	64435	64902	64446	159	159	0.0051589	0.0202601	0.779412	-0.359542
1966300	1966384	1966584	1966644	+	kil	t1921	FtsZ inhibitor protein	57	38	12	1881	2032	1228	9	8	115	107	61	5318	5000	3797	23	23	1.96364e-09	1	2.875	1.52356
1966675	1966675	1966971	1966976	+	gam	t1922	host-nuclease inhibitor protein	117	68	31	3850	3624	3211	12	11	135	147	90	6289	6843	5516	21	20	0.116012	1	1.81818	0.862496
1966977	1966977	1967762		+	betA	t1923	bacteriophage recombination protein	286	140	61	9365	7418	6238	10	9	312	436	282	14470	20247	17306	22	22	2.04324e-07	1	2.44444	1.28951
	1967759	1968439	1968439	+	exo	t1924	exonuclease	195	106	37	6382	5638	3774	8	7	244	248	182	11294	11507	11198	16	16	7.10027e-05	1	2.28571	1.19265
1968513	1968517	1969581		+	-	t1925	bacteriophage protein	321	203	94	10511	10751	9509	10	9	364	448	343	16835	20816	21025	18	18	7.25655e-05	1	2	1
	1969578	1970459		+	-	t1926	DNA methylase	259	176	57	8487	9337	5835	9	8	257	311	219	11892	14468	13441	14	15	0.00676317	1	1.875	0.906891
	1970459	1970704	1970704	+	-	t1927	bacteriophage protein	158	92	27	5181	4857	2785	19	17	123	132	105	5706	6132	6435	24	24	0.711038	1	1.41176	0.4975
1970705	1970745	1970993		+	xis	t1928	excisionase	182	93	49	5958	4938	5025	22	21	165	177	128	7661	8211	7888	31	31	0.408326	1	1.47619	0.561879
	1970990	1972330	1972405	+	int	t1929	integrase	2191	1421	599	71643	75071	60510	54	51	1494	1615	1103	69134	74899	67638	52	52	0.534738	1	1.01961	0.0280144
1972453	1972525	1973727	1973734	+	pncB	t1930	nicotinate phosphoribosyltransferase	4426	2328	1752	144672	122931	176995	123	123	1439	1939	1380	66590	89931	84607	66	66	9.99221e-08	8.7761e-07	0.536585	-0.89812
	1975241	1973808		-	-	t1931	ion:amino acid symporter	15	12	6	518	678	656	0	0	17	33	12	786	1552	791	0	0	0.00872114	1	#DIV/0!	#DIV/0!
1977008	1977020	1977481	1977481	+	-	t1933	transcriptional regulator	218	141	60	7133	7463	6137	15	14	153	145	107	7100	6759	6608	14	14	0.0625016	1	1	0
1977635	1977682	1979082	1979094	+	asnC	t1934	asparaginyl-tRNA synthetase	17918	11130	6775	585685	587641	684423	446	442	7242	8272	5918	334952	383655	362750	256	257	0.000167199	0.000902079	0.581448	-0.782278
1979581	1979688	1980779	1980786	+	ompF	t1935	outer membrane protein F	1737	909	1626	56774	48007	164326	68	82	1172	1206	1090	54222	55951	66818	53	54	1.06815e-05	7.1823e-05	0.658537	-0.602665
1980942	1980964	1982154	1982453	+	aspC	t1936	aromatic amino acid aminotransferase	21881	12510	7530	715217	660471	760661	615	597	8844	11136	8532	409022	516451	522914	401	405	0.00460452	0.0183211	0.678392	-0.559809
1982867	1982863	1982216	1982199	-	ycbL	t1937	hypothetical protein	4046	2482	1400	132271	131040	141436	213	208	1879	1817	1427	86915	84267	87513	132	133	7.75841e-05	0.00044117	0.639423	-0.645157
1983553	1983439	1982891	1982883	-	-	t1938	hypothetical protein	8171	5217	2052	267080	275434	207287	491	455	3853	3614	2609	178226	167649	159946	307	307	0.00175442	0.00779511	0.674725	-0.567628
1985648	1985546	1983699	1983561	-	ycbB	t1939	hypothetical protein	4190	2471	1419	136961	130480	143366	76	74	4055	4247	3806	187549	196994	233268	109	111	0.109359	0.311122	1.5	0.584963
	1990357	1985891	1985737	-	mukB	t1940	cell division protein MukB	16655	9764	5558	544379	515517	561479	125	120	8011	10559	7492	370499	489727	459230	97	98	0.0571433	0.173924	0.816667	-0.292181
	1991061	1990357		-	mukE	t1941	chromosome partition protein MukE	3092	1843	982	101074	97313	99248	146	140	1553	1710	1292	71841	79327	79239	108	108	0.0407959	0.129111	0.771429	-0.374396
	1992364	1991042		-	mukF	t1942	condesin subunit F	2799	1708	830	91500	90219	83870	70	66	1491	1485	1176	68985	68897	72126	52	52	0.0262299	0.0859537	0.787879	-0.343954
1993184	1993160	1992357		-	smtA	t1943	metallothionein SmtA	1943	1107	544	63528	58457	55013	78	73	1127	1034	675	52143	47961	41412	59	58	0.00170335	0.00759801	0.794521	-0.331844
1993296	1993296	1994072		+	ycbC	t1944	hypothetical protein	299	143	102	9799	7554	10340	12	11	132	134	106	6110	6241	6498	8	8	4.04876e-06	1	0.727273	-0.459432
1994945	1994945	1994052	1994051	-	-	t1945	hypothetical protein	247	158	86	8082	8368	8767	9	9	289	377	218	13402	17529	13415	16	16	0.00160488	1	1.77778	0.830075
	1995902	1995156	1995156	-	kdsB	t1946	3-deoxy-manno-octulosonate cytidylyltransferase	3144	1851	1057	102768	97730	106870	141	137	1614	1489	1130	74678	69077	69282	95	95	0.0015777	0.00707233	0.693431	-0.528176
1996092	1996081	1995899		-	-	t1947	hypothetical protein	835	469	198	27294	24810	20053	143	131	462	433	324	21409	20103	19860	111	111	0.0020987	0.009123	0.847328	-0.239007
	1998386	1997409	1997391	-	lpxK	t1949	tetraacyldisaccharide 4'-kinase	1682	1098	592	54979	57975	59809	60	58	689	678	456	31895	31460	27974	31	31	4.98834e-12	7.38304e-11	0.534483	-0.903785
2000131	2000131	1998383		-	msbA	t1950	lipid transporter ATP-binding/permease	4728	2910	1700	154542	153680	171767	93	91	1866	1725	1268	86309	80010	77727	46	46	4.3057e-09	4.63502e-08	0.505495	-0.984233
	2002432	2000168		-	ycaI	t1951	hypothetical protein	161	133	41	5267	7073	4156	2	2	126	125	78	5871	5812	4827	2	2	0.085463	1	1	0
2003101	2002946	2002662	2002627	-	ihfB	t1952	integration host factor subunit beta	7759	5070	2354	253628	267704	237893	931	887	5668	5924	4696	262166	274747	287854	958	964	0.794976	1	1.08681	0.120099
2004810	2004775	2003102	2003102	-	rpsA	t1953	30S ribosomal protein S1	260749	146681	93273	8522722	7744075	9422249	5227	5115	90920	108131	67574	4204801	5014719	4141533	2669	2660	0.0354955	0.113686	0.520039	-0.943308
2005598	2005572	2004889	2004839	-	cmk	t1954	cytidylate kinase	4761	2851	1356	155629	150527	136986	229	215	2246	1878	1341	103906	87135	82222	134	133	1.49917e-05	9.86102e-05	0.618605	-0.69291
2006524	2006506	2005745	2005745	-	-	t1955	lipoprotein	315	200	111	10299	10579	11305	14	14	216	198	204	9993	9220	12532	13	13	0.196625	1	0.928571	-0.106915
2008002	2007932	2006649	2006649	-	aroA	t1956	3-phosphoshikimate 1-carboxyvinyltransferase	3134	2040	1014	102455	107705	102516	84	81	1795	1837	1423	83018	85213	87238	66	66	0.101601	0.291983	0.814815	-0.295456
2009091	2009091	2008003	2008003	-	serC	t1957	phosphoserine aminotransferase	7296	4351	2508	238501	229736	253379	227	220	3972	4608	3851	183698	213708	236055	191	193	0.126092	0.350799	0.877273	-0.188903
2009974	2009969	2009277	2009117	-	-	t1958	hypothetical protein	1040	712	236	34025	37591	23850	50	45	1415	889	692	65462	41253	42453	72	71	0.201494	0.531221	1.57778	0.657894
2010097	2010097	2011866	2011866	+	-	t1959	hypothetical protein	3884	2491	1426	126953	131557	144112	77	75	1068	1044	622	49410	48451	38176	25	25	7.78237e-39	4.30118e-37	0.333333	-1.58496
2012234	2012271	2013128	2013137	+	focA	t1960	formate transporter	5333	3605	1646	174313	190363	166338	215	206	3394	3554	2207	156973	164827	135303	178	177	0.102685	0.294538	0.859223	-0.218895
2013151	2013188	2015470	2015514	+	pflB	t1961	formate acetyltransferase 1	52281	34872	18815	1708833	1841105	1900653	811	795	39482	49987	30689	1825935	2318223	1880894	881	879	0.899658	1	1.10566	0.144908
	2016646	2016843		+	-	t1963	hypothetical protein	4	4	0	148	219	98	0	0	6	2	1	283	120	62	0	0	0.51781	1	#DIV/0!	#DIV/0!
2016928	2017077	2017874	2017874	+	pflA	t1964	pyruvate formate-lyase activating protein 1	3105	1897	1032	101501	100181	104288	132	127	1625	1472	1073	75183	68279	65803	87	87	0.000808425	0.0038284	0.685039	-0.545741
2019587	2019587	2018166	2018051	-	ycaM	t1965	transport protein	765	409	286	25010	21604	28905	17	17	468	409	330	21647	19005	20226	14	14	0.000445459	1	0.823529	-0.280108
2020953	2020953	2019805	2019805	-	ycaD	t1966	MFS family transporter protein	868	427	237	28385	22572	23975	23	21	176	157	96	8151	7325	5908	6	6	7.19808e-70	1	0.285714	-1.80735
	2021273	2021166		-	-	t1967	hypothetical protein	13	12	2	454	648	252	4	4	17	9	13	810	442	821	6	6	0.23219	1	1.5	0.584963
	2022166	2021303		-	dmsC	t1968	anaerobic dimethyl sulfoxide reductase subunit C	53	37	18	1736	1975	1913	2	2	49	41	32	2287	1924	2010	2	2	0.182597	1	1	0
	2022785	2022168		-	dmsB	t1969	anaerobic dimethyl sulfoxide reductase subunit B	37	27	22	1228	1438	2279	2	2	48	47	26	2259	2181	1623	3	3	0.560542	1	1.5	0.584963
	2025240	2022796		-	dmsA	t1970	anaerobic dimethyl sulfoxide reductase subunit A	237	112	133	7756	5943	13467	3	3	223	395	196	10333	18333	12019	5	5	0.0444192	1	1.66667	0.736966
2026926	2026769	2025477	2025477	-	serS	t1971	seryl-tRNA synthetase	12463	7719	4654	407370	407572	470211	335	331	5335	6008	4760	246763	278638	291766	208	210	0.000391616	0.00196763	0.634441	-0.656442
2028371	2028371	2027028	2026973	-	ycaJ	t1972	recombination factor protein RarA	3290	2445	1082	107560	129120	109356	88	85	2165	2465	1853	100148	114334	113608	80	81	0.386616	0.934054	0.952941	-0.0695409
2028995	2028995	2028381	2028377	-	lolA	t1973	outer-membrane lipoprotein carrier protein	5123	3560	1397	167456	187962	141120	286	269	3566	3527	2476	164958	163584	151769	260	260	0.341363	0.840335	0.966543	-0.0490945
2033294	2033168	2029137	2028996	-	ftsK	t1974	DNA translocase FtsK	11144	7196	3848	364247	379963	388763	96	93	6714	7707	5535	310522	357427	339272	82	83	0.331933	0.821625	0.892473	-0.164119
2034056	2033797	2033303	2033296	-	lrp	t1975	leucine-responsive transcriptional regulator	6949	4639	2088	227133	244963	210950	483	459	5723	4895	4699	264699	227028	288013	519	525	0.931406	1	1.14379	0.193823
2034328	2034344	2035312	2035348	+	trxB	t1976	thioredoxin reductase	25582	14561	7089	836165	768787	716119	852	798	12960	13627	10171	599370	631976	623390	636	638	0.94261	1	0.799499	-0.322832
2035414	2035426	2037192		+	cydD	t1977	cysteine/glutathione ABC transporter membrane/ATP-binding protein	2205	1407	942	72101	74327	95207	45	45	767	894	635	35484	41479	38945	21	21	1.84887e-15	1	0.466667	-1.09954
	2037193	2038914	2038958	+	cydC	t1978	cysteine/glutathione ABC transporter membrane/ATP-binding protein	2370	1452	871	77480	76668	88027	47	46	854	1241	799	39534	57564	49012	28	28	5.01495e-08	1	0.608696	-0.716207
2038959	2038959	2039663	2039663	+	aat	t1979	leucyl/phenylalanyl-tRNA--protein transferase	777	484	259	25418	25587	26187	37	36	407	415	290	18865	19271	17834	26	26	9.92514e-06	1	0.722222	-0.469485
2039722	2039975	2040193	2040296	+	infA	t1980	translation initiation factor IF-1	6790	4132	1930	221949	218162	195034	1026	966	2202	1292	903	101869	59947	55355	336	330	1.81833e-26	6.196e-25	0.341615	-1.54956
2041195	2041195	2040284	2040255	-	acT	t1981	transcriptional activator	652	363	183	21318	19207	18509	22	21	438	449	330	20256	20856	20283	22	22	0.137855	1	1.04762	0.0671142
2041304	2041304	2042164	2042164	+	-	t1982	pirin	404	287	126	13205	15183	12729	16	15	467	438	314	21625	20335	19291	23	23	0.306292	1	1.53333	0.616671
2042165	2042184	2042861	2043009	+	-	t1983	hypothetical protein	996	710	273	32558	37530	27659	51	48	1212	1481	983	56091	68685	60246	90	90	0.00601317	0.0231142	1.875	0.906891
2043010			2043097	+	-	t1984	Ser tRNA	50	40	15	1638	2142	1551	21	20	28	26	17	1309	1206	1058	13	13	1.60929e-07	1	0.65	-0.621488
	2043143	2043349		+	-	t1985	hypothetical protein	38	19	12	1251	1034	1254	5	5	14	6	5	689	295	343	2	2	2.49367e-24	1	0.4	-1.32193
	2043456	2043833		+	-	t1986	integrase remnant	21	16	5	699	856	592	2	1	21	18	7	976	874	438	2	2	0.424763	1	2	1
	2043995	2044192		+	-	t1987	hypothetical protein	63	44	14	2064	2335	1438	10	9	42	45	28	1944	2126	1725	9	9	0.0302085	1	1	0
2046710	2046680	2044404	2044387	-	clpA	t1988	ATP-dependent Clp protease ATP-binding subunit	17251	11840	5302	563874	625099	535617	264	252	20139	20900	17957	931405	969283	1100567	434	439	0.00201839	0.00882947	1.74206	0.800797
2047573	2047031	2046711	2046711	-	clpS	t1989	ATP-dependent Clp protease adaptor protein ClpS	2109	1523	507	68963	80440	51231	225	208	2731	1966	1646	126340	91178	100888	331	330	0.010898	0.038798	1.58654	0.665882
2047278	2047355	2047576	2047616	+	cspD	t1990	cold shock-like protein CspD	7450	4273	2582	243536	225613	260912	1126	1096	4991	4813	4731	230823	223224	289979	1099	1117	0.472452	1	1.01916	0.0273814
	2049652	2047706	2047668	-	ybjZ	t1991	macrolide transporter ATP-binding /permease	2571	1487	844	84064	78526	85274	44	42	1262	1351	1074	58377	62679	65875	31	32	0.00137403	1	0.761905	-0.392317
2051240	2050767	2049649		-	ybjY	t1992	macrolide transporter subunit MacA	2161	1383	603	70662	73028	60913	64	60	1371	1008	770	63427	46777	47221	47	46	0.000669098	0.00322934	0.766667	-0.383329
2050902	2050913	2051863	2051961	+	ybjX	t1993	virK protein	16880	10977	4749	551752	579542	479811	599	564	5179	4952	3341	239548	229695	204774	237	236	2.37476e-13	3.97136e-12	0.41844	-1.25691
2053522	2053518	2051860	2051846	-	-	t1994	hypothetical protein	1798	1120	610	58771	59160	61711	37	36	1249	1531	1216	57775	71047	74535	40	40	0.896767	1	1.11111	0.152003
2053719	2053719	2054618	2054618	+	-	t1995	hypothetical protein	929	571	340	30374	30164	34389	35	35	485	449	356	22457	20844	21859	24	24	9.15251e-07	1	0.685714	-0.544321
	2054762	2056414		+	-	t1996	hydroxylamine reductase	87	47	40	2867	2530	4107	1	1	66	75	31	3079	3511	1926	1	1	0.00777118	1	1	0
2056426	2056426	2057394	2057394	+	hcr	t1997	NADH-dependent HCP oxidoreductase	206	113	92	6755	6006	9308	7	7	214	172	151	9932	7980	9276	9	9	0.939061	1	1.28571	0.36257
2057543	2057552	2059270	2059308	+	poxB	t1998	pyruvate dehydrogenase	4922	3844	1555	160883	202986	157114	104	101	9788	10111	7974	452705	468945	488738	271	273	2.28642e-09	2.53972e-08	2.70297	1.43455
2059309	2059309	2060310	2060310	+	ybjU	t1999	L-threonine aldolase	1654	1076	630	54062	56828	63718	58	58	1560	1724	1333	72146	79986	81705	77	77	0.198616	0.525469	1.32759	0.408806
2060317	2060321	2061754	2061849	+	-	t2000	hypothetical protein	1146	740	407	37477	39108	41166	27	27	758	782	669	35077	36268	41059	25	26	0.0302714	1	0.962963	-0.0544478
2061850	2061850	2062863	2062869	+	-	t2001	oxidoreductase	1194	679	382	39044	35871	38684	38	37	550	513	391	25453	23792	23986	24	24	1.10179e-07	1	0.648649	-0.624491
	2063690	2062860	2062702	-	-	t2002	N-acetylmuramoyl-L-alanine amidase	1437	924	529	46977	48821	53526	60	59	1324	1265	954	61232	58702	58515	71	71	0.775821	1	1.20339	0.267104
2064064	2064010	2063687		-	-	t2003	hypothetical protein	848	519	286	27745	27419	28947	89	86	795	680	587	36780	31558	35979	106	107	0.91017	1	1.24419	0.315202
2064097	2064138	2064653	2064700	+	-	t2004	lipoprotein	6065	4412	2106	198243	232971	212768	426	416	6510	7029	5583	301080	325991	342173	621	626	0.0486604	0.151151	1.50481	0.589579
2064811	2064882	2065610	2065610	+	artP	t2005	arginine transporter ATP-binding subunit	4080	2749	1155	133375	145135	116768	191	180	2826	2109	1485	130711	97833	91041	147	146	0.0201068	0.0673993	0.811111	-0.302029
2065611	2065628	2066359	2066359	+	artI	t2006	arginine-binding periplasmic protein 1	11997	7395	3389	392144	390464	342426	544	512	7966	8955	6152	368429	415330	377095	528	528	0.862342	1	1.03125	0.0443941
2066360	2066366	2067082		+	artQ	t2007	arginine transporter permease ArtQ	1965	1285	844	64243	67886	85293	99	101	987	1082	807	45663	50224	49502	67	67	4.83704e-06	3.43059e-05	0.663366	-0.592122
	2067082	2067750	2067843	+	artM	t2008	arginine transporter permease ArtM	1979	1384	675	64689	73092	68219	105	102	1070	1059	731	49522	49118	44837	71	71	2.2772e-05	0.000143337	0.696078	-0.522678
2067983	2067987	2068718	2068754	+	artJ	t2009	arginine-binding periplasmic protein 2	573	414	161	18751	21865	16286	27	25	439	504	360	20330	23413	22124	29	29	0.567161	1	1.16	0.214125
2070424	2070424	2068937	2068937	-	-	t2010	sulfatase	506	337	153	16541	17801	15506	11	11	388	441	262	17983	20456	16083	12	12	0.282846	1	1.09091	0.125531
2070754	2070754	2070434		-	-	t2011	phosphotransferase enzyme II subunit B	86	44	25	2834	2326	2542	8	7	72	79	41	3331	3707	2548	10	9	0.773166	1	1.28571	0.36257
	2072129	2070786		-	ulaA	t2012	PTS system ascorbate-specific transporter subunit IIC	65	28	9	2137	1503	993	1	1	40	48	32	1893	2272	1969	1	1	0.999485	1	1	0
	2072347	2072138		-	-	t2013	hypothetical protein	1	0	1	55	0	160	0	0	1	0	2	56	17	128	0	0	0.932187	1	#DIV/0!	#DIV/0!
2073565	2073551	2072424	2072424	-	rumB	t2014	23S rRNA methyluridine methyltransferase	1573	824	495	51442	43525	50091	44	42	696	616	473	32229	28575	29011	26	26	4.89264e-08	1	0.619048	-0.691878
2074067	2074067	2073594	2073594	-	-	t2015	hypothetical protein	252	188	82	8258	9933	8283	19	18	180	146	144	8365	6779	8839	16	16	0.0193733	1	0.888889	-0.169925
	2074986	2074141	2074116	-	potI	t2016	putrescine ABC transporter membrane protein	218	157	73	7146	8335	7409	9	9	186	201	153	8618	9330	9431	10	10	0.930678	1	1.11111	0.152003
	2075936	2074983		-	potH	t2017	putrescine ABC transporter membrane protein	127	102	60	4174	5432	6093	5	5	151	144	108	7021	6687	6641	7	7	0.87002	1	1.4	0.485427
2077166	2077079	2075946	2075941	-	potG	t2018	putrescine transporter ATP-binding subunit	635	483	212	20757	25504	21477	20	19	754	725	512	34906	33632	31423	29	29	0.240204	1	1.52632	0.610053
2078390	2078279	2077167	2077167	-	potF	t2019	putrescine ABC transporter periplasmic-binding protein	2284	1579	578	74662	83385	58465	69	64	3282	2928	2065	151818	135835	126584	124	124	2.55041e-05	0.00015877	1.9375	0.954196
2079104	2079104	2078628	2078620	-	-	t2020	hypothetical protein	880	532	291	28776	28113	29419	62	60	367	330	254	17002	15334	15588	33	33	9.79542e-12	1.42285e-10	0.55	-0.862496
2080160	2080103	2079201	2079113	-	rimK	t2021	ribosomal protein S6 modification protein	1121	685	453	36656	36180	45824	43	43	691	666	422	31994	30926	25885	33	32	8.1085e-05	1	0.744186	-0.426265
	2080883	2080161	2080161	-	nfsA	t2022	nitroreductase A	1903	1174	620	62231	62011	62677	89	86	1390	1200	870	64285	55666	53322	80	79	0.0585505	0.17773	0.918605	-0.122484
2081157	2081157	2080867		-	ybjC	t2023	hypothetical protein	720	424	185	23552	22385	18777	79	74	567	449	267	26267	20854	16420	74	72	0.0549151	0.168045	0.972973	-0.0395284
2081306	2081327	2081590	2081774	+	grxA	t2024	glutaredoxin 1	2204	1217	715	72047	64287	72318	273	263	949	1081	852	43900	50150	52275	183	184	3.00644e-05	0.000184623	0.69962	-0.515357
	2081999	2081622		-	-	t2025	hypothetical protein	55	32	18	1826	1729	1840	4	4	58	49	31	2720	2307	1908	6	6	0.836565	1	1.5	0.584963
2082270	2082270	2083955	2083955	+	-	t2026	hypothetical protein	1382	866	419	45186	45746	42378	27	26	472	360	321	21873	16739	19694	11	11	2.32523e-23	1	0.423077	-1.24101
	2084692	2084072		-	-	t2027	TetR family transcriptional regulator	143	99	39	4674	5250	4036	7	7	143	110	83	6622	5140	5103	9	9	0.55238	1	1.28571	0.36257
2084860	2084860	2086071		+	-	t2028	hypothetical protein	539	402	210	17645	21245	21218	16	16	393	394	330	18206	18312	20243	15	15	0.0244598	1	0.9375	-0.0931094
	2086068	2086883	2086884	+	-	t2029	hypothetical protein	844	526	255	27596	27802	25807	34	33	529	602	505	24503	27940	30956	33	34	0.166162	1	1.0303	0.0430687
2088169	2088169	2086937	2086927	-	mdfA	t2030	multidrug translocase MdfA	982	518	303	32124	27379	30648	25	24	367	301	217	16979	14005	13345	12	11	1.38712e-15	1	0.458333	-1.12553
2088475	2088482	2089090	2089161	+	ybjG	t2031	undecaprenyl pyrophosphate phosphatase	529	450	190	17319	23776	19247	33	33	182	158	111	8429	7346	6830	12	12	1.14306e-36	1	0.363636	-1.45943
2089162	2089162	2089920	2089920	+	deoR	t2032	DNA-binding transcriptional repressor DeoR	1089	630	369	35601	33281	37278	48	46	429	408	272	19845	18928	16697	24	24	6.6195e-15	1	0.521739	-0.938599
2091260	2091168	2089966	2089774	-	dacC	t2033	D-alanyl-D-alanine carboxypeptidase fraction C	6254	3574	1721	204445	188717	173857	167	157	6030	5923	5297	278896	274694	324691	240	243	0.0516036	0.15931	1.54777	0.630192
2091372	2091412	2092038	2092133	+	yliJ	t2034	glutathione s-transferase	4397	2754	1248	143717	145398	126130	234	220	4332	5722	4394	200354	265379	269325	386	390	0.00999808	0.0359044	1.77273	0.825971
2093157	2093156	2092035	2091915	-	yliI	t2035	oxidoreductase	1079	1139	344	35298	60152	34752	39	38	1343	1265	813	62114	58691	49888	51	50	0.879192	1	1.31579	0.395929
2093678	2093658	2093275	2093206	-	bssR	t2036	biofilm formation regulatory protein BssR	1735	1450	532	56719	76564	53836	169	162	2588	2680	1687	119696	124319	103450	303	301	0.000202422	0.00107673	1.85802	0.89377
2093876	2093889	2095214	2095387	+	rimO	t2037	ribosomal protein S12 methylthiotransferase	5635	3391	1828	184197	179052	184669	143	137	1838	1680	1018	85007	77944	62392	57	56	3.60611e-16	7.19952e-15	0.408759	-1.29068
2096216	2096216	2095305	2095199	-	yliD	t2038	ABC transporter permease	465	310	151	15221	16369	15290	17	17	391	421	365	18124	19543	22372	21	21	0.997347	1	1.23529	0.304855
2097165	2097139	2096219	2096217	-	yliC	t2039	ABC transporter permease	776	520	269	25380	27466	27205	29	28	643	639	577	29736	29658	35364	33	34	0.714729	1	1.21429	0.280108
2098738	2098738	2097200	2097193	-	yliB	t2040	ABC transporter periplasmic binding protein	3460	2180	1076	113113	115108	108742	76	72	3762	4018	3172	174003	186339	194432	119	120	0.001212	0.00554268	1.66667	0.736966
2100642	2100642	2098771	2098739	-	-	t2041	glutathione transporter ATP-binding protein	2196	1379	798	71797	72854	80666	40	40	2133	1889	1614	98648	87616	98970	50	50	0.27734	0.70471	1.25	0.321928
2101650	2101594	2100653	2100643	-	ybiK	t2042	L-asparaginase	2411	1570	797	78829	82927	80522	88	85	2725	2044	1712	126036	94796	104982	115	115	0.108196	0.308198	1.35294	0.436099
2101787	2101798	2103033		+	moeA	t2043	molybdopterin molybdenumtransferase	3348	1867	1211	109455	98614	122399	90	89	1480	1863	1297	68481	86410	79507	62	63	0.00585589	0.0226324	0.707865	-0.498454
	2103033	2103782	2103793	+	moeB	t2044	molybdopterin biosynthesis protein MoeB	1514	919	539	49515	48550	54502	69	67	714	815	617	33046	37823	37850	48	48	2.28041e-05	0.00014334	0.716418	-0.481127
	2104060	2104959		+	ybiY	t2045	pyruvate formate-lyase 3 activating protein	12	7	2	411	389	277	0	0	4	17	7	198	833	431	0	0	0.430289	1	#DIV/0!	#DIV/0!
	2104965	2107397		+	ybiW	t2046	formate acetyltransferase 3	213	150	71	6994	7958	7202	3	3	185	186	126	8584	8646	7740	3	3	0.463447	1	1	0
2108299	2108284	2107475	2107380	-	-	t2047	hypothetical protein	2823	1719	800	92300	90799	80847	115	108	2193	2154	1695	101431	99930	103890	125	125	0.495633	1	1.15741	0.210897
2108539	2108546	2109811	2109811	+	-	t2048	hypothetical protein	466	348	130	15257	18381	13179	13	12	691	675	551	31981	31330	33827	25	25	7.63884e-05	1	2.08333	1.05889
2111532	2111528	2109933	2109659	-	ybiT	t2049	ABC transporter ATP-binding protein	4631	2766	1499	151395	146036	151481	97	93	2225	2466	1484	102915	114384	90988	64	64	0.000359455	0.0018222	0.688172	-0.539159
2111706	2111748	2112668	2112740	+	ybiS	t2050	hypothetical protein	4627	3127	1480	151239	165103	149572	175	168	1842	1236	817	85213	57346	50084	70	69	3.98121e-21	1.00798e-19	0.410714	-1.28379
	2113824	2112712	2112579	-	ybiR	t2051	hypothetical protein	500	323	174	16353	17060	17672	15	15	192	237	207	8890	11004	12744	9	9	4.19225e-07	1	0.6	-0.736966
2114312	2114294	2113821		-	-	t2052	manganese transport regulator MntR	608	330	186	19900	17434	18850	41	39	324	287	240	15016	13351	14733	30	30	0.000407367	1	0.769231	-0.378512
[truncated: 2,463 more rows]
